# Supplementary material for: Transcriptome sequencing and whole genome expression profiling of hexaploid sweetpotato under salt stress
Source: BMC Genomics. 2020 Mar 4;21:197. doi: 10.1186/s12864-020-6524-1 (PMC7057664; doi:10.1186/s12864-020-6524-1)
Supplement: Supplementary file 1 — Additional file 1. GO function annotations including number of unigenes and unigenes ID; COG classes and functions with unigenes ID. [file 12864_2020_6524_MOESM1_ESM.xlsx]

## Sheet: GO
#GO_Function	Gene_number	Gene_ID
Biological Process	35163
Biological Process: 'de novo' AMP biosynthetic process (GO:0044208);	4	PB_c0_g16240;PB_c0_g16740;PB_c0_g16401;PB_c0_g16475
Biological Process: 'de novo' CTP biosynthetic process (GO:0044210);	5	PB_c0_g14336;PB_c0_g14752;PB_c0_g13983;PB_c0_g13929;PB_c0_g387
Biological Process: 'de novo' IMP biosynthetic process (GO:0006189);	14	PB_c0_g13660;PB_c0_g15469;PB_c0_g13630;PB_c0_g11104;PB_c0_g15817;PB_c0_g15395;PB_c0_g2759;PB_c0_g7415;PB_c0_g15750;PB_c0_g14531;PB_c0_g14713;PB_c0_g5133;PB_c0_g2095;PB_c0_g6806
Biological Process: 'de novo' L-methionine biosynthetic process (GO:0071266);	2	PB_c0_g1966;PB_c0_g1088
Biological Process: 'de novo' pyrimidine nucleobase biosynthetic process (GO:0006207);	5	PB_c0_g16619;PB_c0_g2213;PB_c0_g7818;PB_c0_g2186;PB_c0_g3282
Biological Process: (+)-abscisic acid D-glucopyranosyl ester transmembrane transport (GO:1902418);	1	PB_c0_g10315
Biological Process: (1->3)-beta-D-glucan biosynthetic process (GO:0006075);	18	PB_c0_g8235;PB_c0_g11383;PB_c0_g6154;PB_c0_g10352;PB_c0_g5411;PB_c0_g11739;PB_c0_g16066;PB_c0_g16803;PB_c0_g4006;PB_c0_g13074;PB_c0_g10726;PB_c0_g8681;PB_c0_g10244;PB_c0_g5531;PB_c0_g5008;PB_c0_g10815;PB_c0_g6684;PB_c0_g2875
Biological Process: 1-aminocyclopropane-1-carboxylate biosynthetic process (GO:0042218);	2	PB_c0_g430;PB_c0_g465
Biological Process: 1-deoxy-D-xylulose 5-phosphate biosynthetic process (GO:0052865);	1	PB_c0_g15853
Biological Process: 1-methylguanosine metabolic process (GO:0080179);	1	PB_c0_g4745
Biological Process: 2-oxoglutarate metabolic process (GO:0006103);	1	PB_c0_g1937
Biological Process: 5-carbamoylmethyluridine metabolic process (GO:0080178);	1	PB_c0_g5661
Biological Process: 5-formyltetrahydrofolate transport (GO:0015885);	1	PB_c0_g16792
Biological Process: 7-methylguanosine mRNA capping (GO:0006370);	6	PB_c0_g11626;PB_c0_g372;PB_c0_g10483;PB_c0_g11192;PB_c0_g11912;PB_c0_g11019
Biological Process: 9,9'-di-cis-zeta-carotene desaturation to 7,9,7',9'-tetra-cis-lycopene (GO:0052889);	9	PB_c0_g16497;PB_c0_g14222;PB_c0_g3722;PB_c0_g4602;PB_c0_g3642;PB_c0_g4440;PB_c0_g14251;PB_c0_g2919;PB_c0_g3909
Biological Process: ADP transport (GO:0015866);	3	PB_c0_g15122;PB_c0_g2025;PB_c0_g2566
Biological Process: AMP biosynthetic process (GO:0006167);	3	PB_c0_g538;PB_c0_g4043;PB_c0_g642
Biological Process: ATP biosynthetic process (GO:0006754);	16	PB_c0_g12737;PB_c0_g12492;PB_c0_g9792;PB_c0_g12834;PB_c0_g12720;PB_c0_g14733;PB_c0_g12891;PB_c0_g14734;PB_c0_g12760;PB_c0_g12729;PB_c0_g12802;PB_c0_g16749;PB_c0_g13621;PB_c0_g12812;PB_c0_g12939;PB_c0_g9380
Biological Process: ATP hydrolysis coupled proton transport (GO:0015991);	51	PB_c0_g6139;PB_c0_g4819;PB_c0_g15465;PB_c0_g8491;PB_c0_g14543;PB_c0_g2291;PB_c0_g5105;PB_c0_g3758;PB_c0_g3530;PB_c0_g9802;PB_c0_g8645;PB_c0_g14466;PB_c0_g14366;PB_c0_g15595;PB_c0_g11409;PB_c0_g16315;PB_c0_g1521;PB_c0_g14110;PB_c0_g15898;PB_c0_g9195;PB_c0_g15954;PB_c0_g3593;PB_c0_g13169;PB_c0_g577;PB_c0_g12905;PB_c0_g331;PB_c0_g2956;PB_c0_g13336;PB_c0_g9049;PB_c0_g2834;PB_c0_g8262;PB_c0_g16571;PB_…
Biological Process: ATP metabolic process (GO:0046034);	8	PB_c0_g16315;PB_c0_g8537;PB_c0_g14466;PB_c0_g14366;PB_c0_g14110;PB_c0_g14624;PB_c0_g16571;PB_c0_g14543
Biological Process: ATP synthesis coupled electron transport (GO:0042773);	19	PB_c0_g1836;PB_c0_g16768;PB_c0_g12167;PB_c0_g6355;PB_c0_g14934;PB_c0_g14973;PB_c0_g13882;PB_c0_g10282;PB_c0_g2632;PB_c0_g15105;PB_c0_g11330;PB_c0_g7208;PB_c0_g11989;PB_c0_g10967;PB_c0_g3046;PB_c0_g1334;PB_c0_g12868;PB_c0_g7644;PB_c0_g3180
Biological Process: ATP synthesis coupled proton transport (GO:0015986);	62	PB_c0_g3434;PB_c0_g12905;PB_c0_g13336;PB_c0_g2956;PB_c0_g331;PB_c0_g8665;PB_c0_g2833;PB_c0_g2832;PB_c0_g8262;PB_c0_g16550;PB_c0_g14606;PB_c0_g4474;PB_c0_g10503;PB_c0_g10388;PB_c0_g9617;PB_c0_g2992;PB_c0_g3392;PB_c0_g8091;PB_c0_g14774;PB_c0_g3757;PB_c0_g10504;PB_c0_g8667;PB_c0_g15153;PB_c0_g16345;PB_c0_g5985;PB_c0_g8992;PB_c0_g8140;PB_c0_g5636;PB_c0_g3797;PB_c0_g15465;PB_c0_g7928;PB_c0_g4819;PB_c0…
Biological Process: ATP transport (GO:0015867);	3	PB_c0_g15122;PB_c0_g2566;PB_c0_g2025
Biological Process: ATP-dependent chromatin remodeling (GO:0043044);	7	PB_c0_g5448;PB_c0_g11551;PB_c0_g15104;PB_c0_g11129;PB_c0_g9007;PB_c0_g11051;PB_c0_g12668
Biological Process: Arp2/3 complex-mediated actin nucleation (GO:0034314);	2	PB_c0_g3646;PB_c0_g4225
Biological Process: C-5 methylation of cytosine (GO:0090116);	1	PB_c0_g12266
Biological Process: C-terminal protein lipidation (GO:0006501);	1	PB_c0_g14572
Biological Process: C3HC4-type RING finger domain-mediated complex assembly (GO:0071537);	2	PB_c0_g16301;PB_c0_g410
Biological Process: CAAX-box protein processing (GO:0071586);	3	PB_c0_g340;PB_c0_g1105;PB_c0_g909
Biological Process: CDP-choline pathway (GO:0006657);	8	PB_c0_g5463;PB_c0_g4658;PB_c0_g4599;PB_c0_g4793;PB_c0_g4596;PB_c0_g3541;PB_c0_g5341;PB_c0_g5303
Biological Process: CDP-diacylglycerol biosynthetic process (GO:0016024);	4	PB_c0_g2044;PB_c0_g1742;PB_c0_g653;PB_c0_g2396
Biological Process: COP9 signalosome assembly (GO:0010387);	1	PB_c0_g1895
Biological Process: COPII vesicle coating (GO:0048208);	1	PB_c0_g13380
Biological Process: CTP biosynthetic process (GO:0006241);	4	PB_c0_g8155;PB_c0_g6992;PB_c0_g7765;PB_c0_g9910
Biological Process: CTP salvage (GO:0044211);	3	PB_c0_g5993;PB_c0_g915;PB_c0_g3794
Biological Process: CUT catabolic process (GO:0071034);	1	PB_c0_g4879
Biological Process: CVT pathway (GO:0032258);	1	PB_c0_g4441
Biological Process: D-amino acid catabolic process (GO:0019478);	1	PB_c0_g773
Biological Process: D-cysteine catabolic process (GO:0019447);	1	PB_c0_g3401
Biological Process: D-ribose metabolic process (GO:0006014);	8	PB_c0_g2456;PB_c0_g538;PB_c0_g642;PB_c0_g3686;PB_c0_g5057;PB_c0_g2237;PB_c0_g978;PB_c0_g879
Biological Process: D-xylose metabolic process (GO:0042732);	12	PB_c0_g5582;PB_c0_g16400;PB_c0_g493;PB_c0_g528;PB_c0_g15899;PB_c0_g14792;PB_c0_g16090;PB_c0_g2315;PB_c0_g16278;PB_c0_g13943;PB_c0_g6013;PB_c0_g852
Biological Process: DNA biosynthetic process (GO:0071897);	7	PB_c0_g15652;PB_c0_g5465;PB_c0_g968;PB_c0_g10793;PB_c0_g11375;PB_c0_g11305;PB_c0_g11087
Biological Process: DNA catabolic process, endonucleolytic (GO:0000737);	1	PB_c0_g2536
Biological Process: DNA duplex unwinding (GO:0032508);	4	PB_c0_g7342;PB_c0_g13614;PB_c0_g13903;PB_c0_g1827
Biological Process: DNA endoreduplication (GO:0042023);	26	PB_c0_g9414;PB_c0_g16017;PB_c0_g9755;PB_c0_g9558;PB_c0_g11062;PB_c0_g9899;PB_c0_g1944;PB_c0_g9441;PB_c0_g8980;PB_c0_g11228;PB_c0_g10008;PB_c0_g2179;PB_c0_g8722;PB_c0_g3198;PB_c0_g4828;PB_c0_g4183;PB_c0_g9940;PB_c0_g5837;PB_c0_g1735;PB_c0_g9769;PB_c0_g3930;PB_c0_g10474;PB_c0_g12324;PB_c0_g2516;PB_c0_g8395;PB_c0_g14849
Biological Process: DNA integration (GO:0015074);	10	PB_c0_g3574;PB_c0_g8217;PB_c0_g11188;PB_c0_g12530;PB_c0_g14766;PB_c0_g11223;PB_c0_g14915;PB_c0_g11292;PB_c0_g15214;PB_c0_g131
Biological Process: DNA ligation (GO:0006266);	4	PB_c0_g11019;PB_c0_g11192;PB_c0_g11912;PB_c0_g11626
Biological Process: DNA ligation involved in DNA repair (GO:0051103);	2	PB_c0_g12173;PB_c0_g563
Biological Process: DNA mediated transformation (GO:0009294);	8	PB_c0_g887;PB_c0_g14957;PB_c0_g1044;PB_c0_g15988;PB_c0_g15190;PB_c0_g13215;PB_c0_g11880;PB_c0_g15281
Biological Process: DNA metabolic process (GO:0006259);	23	PB_c0_g13516;PB_c0_g14072;PB_c0_g11724;PB_c0_g7554;PB_c0_g6785;PB_c0_g15656;PB_c0_g7023;PB_c0_g12220;PB_c0_g6818;PB_c0_g12830;PB_c0_g16707;PB_c0_g15891;PB_c0_g13428;PB_c0_g7756;PB_c0_g2427;PB_c0_g2736;PB_c0_g7437;PB_c0_g16739;PB_c0_g2613;PB_c0_g3406;PB_c0_g9596;PB_c0_g13668;PB_c0_g14407
Biological Process: DNA methylation (GO:0006306);	24	PB_c0_g5822;PB_c0_g11843;PB_c0_g11540;PB_c0_g15529;PB_c0_g10808;PB_c0_g3919;PB_c0_g1180;PB_c0_g14965;PB_c0_g13174;PB_c0_g12269;PB_c0_g14657;PB_c0_g11585;PB_c0_g14983;PB_c0_g13546;PB_c0_g15350;PB_c0_g13507;PB_c0_g968;PB_c0_g13298;PB_c0_g13342;PB_c0_g11949;PB_c0_g14735;PB_c0_g10876;PB_c0_g15048;PB_c0_g708
Biological Process: DNA packaging (GO:0006323);	1	PB_c0_g14352
Biological Process: DNA recombination (GO:0006310);	13	PB_c0_g3272;PB_c0_g5640;PB_c0_g563;PB_c0_g12536;PB_c0_g11587;PB_c0_g11626;PB_c0_g10192;PB_c0_g3084;PB_c0_g11788;PB_c0_g11192;PB_c0_g11912;PB_c0_g11019;PB_c0_g10250
Biological Process: DNA repair (GO:0006281);	61	PB_c0_g7649;PB_c0_g7808;PB_c0_g1970;PB_c0_g9590;PB_c0_g8121;PB_c0_g13561;PB_c0_g11429;PB_c0_g3936;PB_c0_g8860;PB_c0_g15146;PB_c0_g11019;PB_c0_g8161;PB_c0_g15690;PB_c0_g11912;PB_c0_g11009;PB_c0_g8287;PB_c0_g15325;PB_c0_g7974;PB_c0_g12672;PB_c0_g12906;PB_c0_g9519;PB_c0_g12296;PB_c0_g9635;PB_c0_g7531;PB_c0_g11001;PB_c0_g9521;PB_c0_g1685;PB_c0_g8382;PB_c0_g9942;PB_c0_g12838;PB_c0_g12102;PB_c0_g7570;P…
Biological Process: DNA replication (GO:0006260);	9	PB_c0_g1805;PB_c0_g10793;PB_c0_g15652;PB_c0_g8486;PB_c0_g14823;PB_c0_g6045;PB_c0_g12838;PB_c0_g6049;PB_c0_g1888
Biological Process: DNA replication initiation (GO:0006270);	2	PB_c0_g7342;PB_c0_g5532
Biological Process: DNA replication-independent nucleosome assembly (GO:0006336);	1	PB_c0_g2964
Biological Process: DNA topological change (GO:0006265);	6	PB_c0_g11045;PB_c0_g10272;PB_c0_g12977;PB_c0_g2536;PB_c0_g10509;PB_c0_g15772
Biological Process: DNA-dependent DNA replication (GO:0006261);	16	PB_c0_g968;PB_c0_g11305;PB_c0_g11375;PB_c0_g5465;PB_c0_g15350;PB_c0_g2241;PB_c0_g10808;PB_c0_g11540;PB_c0_g13801;PB_c0_g15529;PB_c0_g1706;PB_c0_g11087;PB_c0_g7158;PB_c0_g2140;PB_c0_g13907;PB_c0_g11880
Biological Process: DNA-templated transcription, elongation (GO:0006354);	25	PB_c0_g13655;PB_c0_g13773;PB_c0_g13238;PB_c0_g11637;PB_c0_g15529;PB_c0_g4214;PB_c0_g6463;PB_c0_g13851;PB_c0_g141;PB_c0_g16496;PB_c0_g8244;PB_c0_g13222;PB_c0_g4954;PB_c0_g3732;PB_c0_g13819;PB_c0_g15350;PB_c0_g13793;PB_c0_g9665;PB_c0_g14058;PB_c0_g3876;PB_c0_g12791;PB_c0_g3185;PB_c0_g4991;PB_c0_g8215;PB_c0_g7377
Biological Process: DNA-templated transcription, initiation (GO:0006352);	26	PB_c0_g16183;PB_c0_g7375;PB_c0_g15017;PB_c0_g2954;PB_c0_g15861;PB_c0_g10929;PB_c0_g1330;PB_c0_g12741;PB_c0_g13865;PB_c0_g2344;PB_c0_g16592;PB_c0_g14691;PB_c0_g13332;PB_c0_g14203;PB_c0_g14715;PB_c0_g13053;PB_c0_g14967;PB_c0_g16191;PB_c0_g15334;PB_c0_g8291;PB_c0_g15375;PB_c0_g3683;PB_c0_g2870;PB_c0_g202;PB_c0_g16719;PB_c0_g579
Biological Process: ER body organization (GO:0080119);	7	PB_c0_g2703;PB_c0_g12648;PB_c0_g11800;PB_c0_g13199;PB_c0_g10991;PB_c0_g11979;PB_c0_g13402
Biological Process: ER to Golgi vesicle-mediated transport (GO:0006888);	87	PB_c0_g15920;PB_c0_g13125;PB_c0_g10691;PB_c0_g8616;PB_c0_g11659;PB_c0_g11002;PB_c0_g13387;PB_c0_g10187;PB_c0_g6932;PB_c0_g10076;PB_c0_g3930;PB_c0_g340;PB_c0_g11979;PB_c0_g16471;PB_c0_g10836;PB_c0_g11401;PB_c0_g7652;PB_c0_g909;PB_c0_g16201;PB_c0_g357;PB_c0_g2204;PB_c0_g13515;PB_c0_g13383;PB_c0_g10576;PB_c0_g5337;PB_c0_g5525;PB_c0_g1364;PB_c0_g122;PB_c0_g11222;PB_c0_g6984;PB_c0_g10725;PB_c0_g10399;…
Biological Process: ER-associated ubiquitin-dependent protein catabolic process (GO:0030433);	27	PB_c0_g1782;PB_c0_g3078;PB_c0_g2059;PB_c0_g1499;PB_c0_g15732;PB_c0_g916;PB_c0_g14202;PB_c0_g1991;PB_c0_g2666;PB_c0_g2204;PB_c0_g1893;PB_c0_g1953;PB_c0_g2232;PB_c0_g4919;PB_c0_g2821;PB_c0_g13651;PB_c0_g917;PB_c0_g6291;PB_c0_g775;PB_c0_g2329;PB_c0_g447;PB_c0_g3540;PB_c0_g15668;PB_c0_g1632;PB_c0_g2371;PB_c0_g4014;PB_c0_g16041
Biological Process: ER-nucleus signaling pathway (GO:0006984);	4	PB_c0_g11256;PB_c0_g2613;PB_c0_g3272;PB_c0_g1308
Biological Process: G-protein coupled receptor signaling pathway (GO:0007186);	9	PB_c0_g4335;PB_c0_g4346;PB_c0_g5711;PB_c0_g5015;PB_c0_g4617;PB_c0_g5348;PB_c0_g5539;PB_c0_g6474;PB_c0_g12578
Biological Process: GDP metabolic process (GO:0046710);	2	PB_c0_g1020;PB_c0_g1162
Biological Process: GDP-mannose biosynthetic process (GO:0009298);	4	PB_c0_g7268;PB_c0_g1763;PB_c0_g1905;PB_c0_g759
Biological Process: GMP biosynthetic process (GO:0006177);	1	PB_c0_g16274
Biological Process: GMP metabolic process (GO:0046037);	2	PB_c0_g1020;PB_c0_g1162
Biological Process: GPI anchor biosynthetic process (GO:0006506);	4	PB_c0_g1941;PB_c0_g3552;PB_c0_g9386;PB_c0_g10173
Biological Process: GPI anchor metabolic process (GO:0006505);	5	PB_c0_g4087;PB_c0_g16602;PB_c0_g10952;PB_c0_g16294;PB_c0_g11389
Biological Process: GTP biosynthetic process (GO:0006183);	4	PB_c0_g7765;PB_c0_g9910;PB_c0_g8155;PB_c0_g6992
Biological Process: Golgi localization (GO:0051645);	12	PB_c0_g52;PB_c0_g7769;PB_c0_g8222;PB_c0_g4972;PB_c0_g8765;PB_c0_g2403;PB_c0_g13287;PB_c0_g4366;PB_c0_g3906;PB_c0_g3950;PB_c0_g1374;PB_c0_g5609
Biological Process: Golgi organization (GO:0007030);	110	PB_c0_g7487;PB_c0_g11930;PB_c0_g2067;PB_c0_g865;PB_c0_g3530;PB_c0_g15978;PB_c0_g6121;PB_c0_g11633;PB_c0_g7083;PB_c0_g7723;PB_c0_g6664;PB_c0_g9443;PB_c0_g7102;PB_c0_g3924;PB_c0_g722;PB_c0_g6545;PB_c0_g11449;PB_c0_g4855;PB_c0_g12200;PB_c0_g3897;PB_c0_g7078;PB_c0_g1717;PB_c0_g2639;PB_c0_g15470;PB_c0_g8802;PB_c0_g7601;PB_c0_g5262;PB_c0_g6983;PB_c0_g6333;PB_c0_g8306;PB_c0_g8676;PB_c0_g8411;PB_c0_g1109…
Biological Process: Golgi to endosome transport (GO:0006895);	1	PB_c0_g11066
Biological Process: Golgi to plasma membrane protein transport (GO:0043001);	3	PB_c0_g11066;PB_c0_g14076;PB_c0_g13876
Biological Process: Golgi to plasma membrane transport (GO:0006893);	4	PB_c0_g13051;PB_c0_g13047;PB_c0_g13153;PB_c0_g12362
Biological Process: Golgi to vacuole transport (GO:0006896);	4	PB_c0_g3283;PB_c0_g12003;PB_c0_g2788;PB_c0_g12126
Biological Process: Golgi vesicle budding (GO:0048194);	10	PB_c0_g11499;PB_c0_g8116;PB_c0_g3832;PB_c0_g6261;PB_c0_g9526;PB_c0_g9116;PB_c0_g1056;PB_c0_g11350;PB_c0_g9246;PB_c0_g9279
Biological Process: Golgi vesicle docking (GO:0048211);	3	PB_c0_g13125;PB_c0_g13876;PB_c0_g14076
Biological Process: Golgi vesicle prefusion complex stabilization (GO:0048213);	1	PB_c0_g6816
Biological Process: Golgi vesicle transport (GO:0048193);	95	PB_c0_g9609;PB_c0_g6751;PB_c0_g8722;PB_c0_g9785;PB_c0_g13742;PB_c0_g7273;PB_c0_g3775;PB_c0_g16771;PB_c0_g2663;PB_c0_g6790;PB_c0_g14860;PB_c0_g16510;PB_c0_g15600;PB_c0_g9769;PB_c0_g14346;PB_c0_g6058;PB_c0_g9979;PB_c0_g7506;PB_c0_g4928;PB_c0_g6293;PB_c0_g436;PB_c0_g1814;PB_c0_g2804;PB_c0_g11224;PB_c0_g9414;PB_c0_g12206;PB_c0_g14025;PB_c0_g9899;PB_c0_g2811;PB_c0_g8037;PB_c0_g15277;PB_c0_g9627;PB_c0_…
Biological Process: Group II intron splicing (GO:0000373);	4	PB_c0_g16714;PB_c0_g1350;PB_c0_g16643;PB_c0_g16744
Biological Process: Group III intron splicing (GO:0000374);	4	PB_c0_g15642;PB_c0_g12104;PB_c0_g11013;PB_c0_g11874
Biological Process: IMP metabolic process (GO:0046040);	4	PB_c0_g16401;PB_c0_g16475;PB_c0_g16740;PB_c0_g16240
Biological Process: IMP salvage (GO:0032264);	1	PB_c0_g12928
Biological Process: L-alanine transport (GO:0015808);	1	PB_c0_g16231
Biological Process: L-alpha-amino acid transmembrane transport (GO:1902475);	8	PB_c0_g13811;PB_c0_g4057;PB_c0_g13416;PB_c0_g13673;PB_c0_g15240;PB_c0_g13638;PB_c0_g9310;PB_c0_g13714
Biological Process: L-arabinose metabolic process (GO:0046373);	3	PB_c0_g14791;PB_c0_g13078;PB_c0_g13124
Biological Process: L-ascorbic acid biosynthetic process (GO:0019853);	3	PB_c0_g5065;PB_c0_g5407;PB_c0_g7268
Biological Process: L-asparagine biosynthetic process (GO:0070981);	1	PB_c0_g7009
Biological Process: L-lysine catabolic process (GO:0019477);	2	PB_c0_g12601;PB_c0_g16447
Biological Process: L-methionine biosynthetic process from S-adenosylmethionine (GO:0019284);	3	PB_c0_g464;PB_c0_g2487;PB_c0_g594
Biological Process: L-methionine salvage from methylthioadenosine (GO:0019509);	16	PB_c0_g594;PB_c0_g8180;PB_c0_g9117;PB_c0_g4351;PB_c0_g2806;PB_c0_g1712;PB_c0_g9190;PB_c0_g8833;PB_c0_g14706;PB_c0_g13647;PB_c0_g8334;PB_c0_g14075;PB_c0_g14131;PB_c0_g9735;PB_c0_g464;PB_c0_g2487
Biological Process: L-phenylalanine biosynthetic process (GO:0009094);	3	PB_c0_g1288;PB_c0_g422;PB_c0_g2136
Biological Process: L-phenylalanine catabolic process (GO:0006559);	10	PB_c0_g16425;PB_c0_g964;PB_c0_g2274;PB_c0_g1912;PB_c0_g14300;PB_c0_g13914;PB_c0_g14464;PB_c0_g175;PB_c0_g2463;PB_c0_g417
Biological Process: L-serine metabolic process (GO:0006563);	19	PB_c0_g3077;PB_c0_g7399;PB_c0_g15748;PB_c0_g16101;PB_c0_g899;PB_c0_g16329;PB_c0_g15908;PB_c0_g14754;PB_c0_g16124;PB_c0_g15848;PB_c0_g3834;PB_c0_g15151;PB_c0_g15888;PB_c0_g952;PB_c0_g16553;PB_c0_g16338;PB_c0_g15966;PB_c0_g257;PB_c0_g15795
Biological Process: L-serine transport (GO:0015825);	6	PB_c0_g1032;PB_c0_g2399;PB_c0_g2616;PB_c0_g3012;PB_c0_g2239;PB_c0_g2505
Biological Process: MAPK cascade (GO:0000165);	118	PB_c0_g4102;PB_c0_g4104;PB_c0_g16810;PB_c0_g2960;PB_c0_g5629;PB_c0_g7894;PB_c0_g7829;PB_c0_g9552;PB_c0_g16280;PB_c0_g8682;PB_c0_g14501;PB_c0_g6234;PB_c0_g7352;PB_c0_g13560;PB_c0_g1995;PB_c0_g11081;PB_c0_g5314;PB_c0_g8750;PB_c0_g9008;PB_c0_g1675;PB_c0_g14781;PB_c0_g3092;PB_c0_g9316;PB_c0_g14084;PB_c0_g13986;PB_c0_g2259;PB_c0_g6373;PB_c0_g2899;PB_c0_g12160;PB_c0_g2581;PB_c0_g4771;PB_c0_g1631;PB_c0_…
Biological Process: Mo-molybdopterin cofactor biosynthetic process (GO:0006777);	2	PB_c0_g14781;PB_c0_g1297
Biological Process: N-glycan fucosylation (GO:0036071);	2	PB_c0_g14087;PB_c0_g14289
Biological Process: N-glycan processing (GO:0006491);	6	PB_c0_g11407;PB_c0_g11466;PB_c0_g11173;PB_c0_g13989;PB_c0_g14436;PB_c0_g14346
Biological Process: N-terminal peptidyl-glutamic acid acetylation (GO:0018002);	1	PB_c0_g9137
Biological Process: N-terminal peptidyl-glycine N-myristoylation (GO:0018008);	7	PB_c0_g10825;PB_c0_g2042;PB_c0_g12206;PB_c0_g11755;PB_c0_g703;PB_c0_g9592;PB_c0_g665
Biological Process: N-terminal peptidyl-methionine acetylation (GO:0017196);	2	PB_c0_g9283;PB_c0_g12692
Biological Process: N-terminal peptidyl-serine acetylation (GO:0017198);	1	PB_c0_g9137
Biological Process: N-terminal protein amino acid acetylation (GO:0006474);	12	PB_c0_g16760;PB_c0_g6395;PB_c0_g6529;PB_c0_g5752;PB_c0_g6143;PB_c0_g7914;PB_c0_g8943;PB_c0_g2193;PB_c0_g5462;PB_c0_g5492;PB_c0_g5785;PB_c0_g6148
Biological Process: N-terminal protein amino acid modification (GO:0031365);	2	PB_c0_g2480;PB_c0_g4414
Biological Process: N-terminal protein myristoylation (GO:0006499);	36	PB_c0_g10435;PB_c0_g1567;PB_c0_g254;PB_c0_g14782;PB_c0_g12816;PB_c0_g13624;PB_c0_g16201;PB_c0_g8344;PB_c0_g4571;PB_c0_g10548;PB_c0_g14265;PB_c0_g15775;PB_c0_g10603;PB_c0_g15796;PB_c0_g6013;PB_c0_g5262;PB_c0_g3890;PB_c0_g14420;PB_c0_g3213;PB_c0_g14556;PB_c0_g2988;PB_c0_g10687;PB_c0_g3587;PB_c0_g16471;PB_c0_g3595;PB_c0_g12806;PB_c0_g15178;PB_c0_g8715;PB_c0_g15719;PB_c0_g15956;PB_c0_g14538;PB_c0_g37…
Biological Process: NAD biosynthetic process (GO:0009435);	9	PB_c0_g4587;PB_c0_g14052;PB_c0_g8755;PB_c0_g13952;PB_c0_g14421;PB_c0_g14581;PB_c0_g14363;PB_c0_g3602;PB_c0_g5298
Biological Process: NAD transport (GO:0043132);	3	PB_c0_g3599;PB_c0_g2130;PB_c0_g2974
Biological Process: NAD(P)H dehydrogenase complex assembly (GO:0010275);	1	PB_c0_g6445
Biological Process: NADH dehydrogenase complex (plastoquinone) assembly (GO:0010258);	7	PB_c0_g9416;PB_c0_g8701;PB_c0_g8374;PB_c0_g8795;PB_c0_g6543;PB_c0_g8499;PB_c0_g9134
Biological Process: NADH metabolic process (GO:0006734);	2	PB_c0_g15894;PB_c0_g38
Biological Process: NADP metabolic process (GO:0006739);	2	PB_c0_g38;PB_c0_g15894
Biological Process: NLS-bearing protein import into nucleus (GO:0006607);	34	PB_c0_g10661;PB_c0_g11733;PB_c0_g12882;PB_c0_g12698;PB_c0_g11518;PB_c0_g4858;PB_c0_g15287;PB_c0_g11933;PB_c0_g3905;PB_c0_g14775;PB_c0_g12312;PB_c0_g12829;PB_c0_g10434;PB_c0_g15204;PB_c0_g16201;PB_c0_g12496;PB_c0_g10641;PB_c0_g15922;PB_c0_g15321;PB_c0_g12326;PB_c0_g16336;PB_c0_g15597;PB_c0_g11726;PB_c0_g10887;PB_c0_g10789;PB_c0_g10925;PB_c0_g10515;PB_c0_g15775;PB_c0_g16471;PB_c0_g11183;PB_c0_g1043…
Biological Process: PSII associated light-harvesting complex II catabolic process (GO:0010304);	43	PB_c0_g16264;PB_c0_g13150;PB_c0_g2415;PB_c0_g13299;PB_c0_g2004;PB_c0_g1828;PB_c0_g11700;PB_c0_g14550;PB_c0_g1629;PB_c0_g2794;PB_c0_g2802;PB_c0_g4245;PB_c0_g4251;PB_c0_g580;PB_c0_g2185;PB_c0_g2705;PB_c0_g2336;PB_c0_g4627;PB_c0_g4104;PB_c0_g7019;PB_c0_g2026;PB_c0_g89;PB_c0_g2024;PB_c0_g14468;PB_c0_g16369;PB_c0_g15222;PB_c0_g3801;PB_c0_g1621;PB_c0_g2133;PB_c0_g6699;PB_c0_g3025;PB_c0_g14519;PB_c0_g25…
Biological Process: RNA (guanine-N7)-methylation (GO:0036265);	2	PB_c0_g10483;PB_c0_g372
Biological Process: RNA 3'-end processing (GO:0031123);	7	PB_c0_g1366;PB_c0_g13033;PB_c0_g13752;PB_c0_g16325;PB_c0_g2713;PB_c0_g12958;PB_c0_g12290
Biological Process: RNA biosynthetic process (GO:0032774);	8	PB_c0_g256;PB_c0_g3214;PB_c0_g3752;PB_c0_g8685;PB_c0_g670;PB_c0_g1308;PB_c0_g135;PB_c0_g832
Biological Process: RNA catabolic process (GO:0006401);	6	PB_c0_g10623;PB_c0_g12693;PB_c0_g12646;PB_c0_g12633;PB_c0_g1428;PB_c0_g11832
Biological Process: RNA export from nucleus (GO:0006405);	3	PB_c0_g6285;PB_c0_g11966;PB_c0_g6882
Biological Process: RNA interference (GO:0016246);	13	PB_c0_g12330;PB_c0_g14440;PB_c0_g1777;PB_c0_g258;PB_c0_g11154;PB_c0_g7638;PB_c0_g14050;PB_c0_g563;PB_c0_g10962;PB_c0_g9793;PB_c0_g12539;PB_c0_g13064;PB_c0_g11340
Biological Process: RNA metabolic process (GO:0016070);	18	PB_c0_g11788;PB_c0_g10429;PB_c0_g11612;PB_c0_g6818;PB_c0_g11382;PB_c0_g11569;PB_c0_g12590;PB_c0_g11631;PB_c0_g16739;PB_c0_g4377;PB_c0_g4939;PB_c0_g4792;PB_c0_g12185;PB_c0_g11039;PB_c0_g11159;PB_c0_g11445;PB_c0_g2197;PB_c0_g13668
Biological Process: RNA methylation (GO:0001510);	32	PB_c0_g15268;PB_c0_g8024;PB_c0_g2102;PB_c0_g364;PB_c0_g13611;PB_c0_g9790;PB_c0_g3052;PB_c0_g3034;PB_c0_g2621;PB_c0_g16429;PB_c0_g4081;PB_c0_g16274;PB_c0_g9985;PB_c0_g3282;PB_c0_g3255;PB_c0_g9752;PB_c0_g6681;PB_c0_g9945;PB_c0_g3088;PB_c0_g15862;PB_c0_g16198;PB_c0_g9625;PB_c0_g9705;PB_c0_g7958;PB_c0_g4342;PB_c0_g16666;PB_c0_g13870;PB_c0_g5460;PB_c0_g4536;PB_c0_g9545;PB_c0_g2213;PB_c0_g294
Biological Process: RNA modification (GO:0009451);	6	PB_c0_g1275;PB_c0_g9843;PB_c0_g9393;PB_c0_g3151;PB_c0_g9143;PB_c0_g2695
Biological Process: RNA phosphodiester bond hydrolysis (GO:0090501);	8	PB_c0_g3025;PB_c0_g8388;PB_c0_g2026;PB_c0_g11366;PB_c0_g12048;PB_c0_g12679;PB_c0_g12971;PB_c0_g11845
Biological Process: RNA phosphodiester bond hydrolysis, endonucleolytic (GO:0090502);	39	PB_c0_g11190;PB_c0_g63;PB_c0_g11371;PB_c0_g3113;PB_c0_g1980;PB_c0_g1542;PB_c0_g5140;PB_c0_g6032;PB_c0_g5499;PB_c0_g16721;PB_c0_g4267;PB_c0_g10565;PB_c0_g5038;PB_c0_g5801;PB_c0_g3319;PB_c0_g13465;PB_c0_g3509;PB_c0_g930;PB_c0_g13067;PB_c0_g5381;PB_c0_g3413;PB_c0_g3521;PB_c0_g1817;PB_c0_g11671;PB_c0_g15464;PB_c0_g4516;PB_c0_g7994;PB_c0_g2512;PB_c0_g2645;PB_c0_g15009;PB_c0_g11105;PB_c0_g6570;PB_c0_g1…
Biological Process: RNA phosphodiester bond hydrolysis, exonucleolytic (GO:0090503);	14	PB_c0_g4255;PB_c0_g12810;PB_c0_g11169;PB_c0_g5076;PB_c0_g10580;PB_c0_g4401;PB_c0_g11363;PB_c0_g11457;PB_c0_g7309;PB_c0_g10985;PB_c0_g6400;PB_c0_g7121;PB_c0_g3775;PB_c0_g5062
Biological Process: RNA polymerase II transcriptional preinitiation complex assembly (GO:0051123);	9	PB_c0_g12088;PB_c0_g10749;PB_c0_g7313;PB_c0_g2885;PB_c0_g11431;PB_c0_g4361;PB_c0_g12237;PB_c0_g8158;PB_c0_g11652
Biological Process: RNA processing (GO:0006396);	80	PB_c0_g10357;PB_c0_g10239;PB_c0_g11205;PB_c0_g13129;PB_c0_g3474;PB_c0_g10511;PB_c0_g10310;PB_c0_g10715;PB_c0_g11454;PB_c0_g3980;PB_c0_g10880;PB_c0_g14453;PB_c0_g15305;PB_c0_g679;PB_c0_g10551;PB_c0_g12374;PB_c0_g10804;PB_c0_g12416;PB_c0_g11379;PB_c0_g4504;PB_c0_g13131;PB_c0_g16075;PB_c0_g11742;PB_c0_g14324;PB_c0_g2225;PB_c0_g4083;PB_c0_g10813;PB_c0_g11149;PB_c0_g4314;PB_c0_g10711;PB_c0_g3151;PB_c0…
Biological Process: RNA secondary structure unwinding (GO:0010501);	39	PB_c0_g694;PB_c0_g4323;PB_c0_g1688;PB_c0_g12485;PB_c0_g9941;PB_c0_g3481;PB_c0_g15847;PB_c0_g1276;PB_c0_g16429;PB_c0_g1701;PB_c0_g13789;PB_c0_g11452;PB_c0_g1670;PB_c0_g13494;PB_c0_g231;PB_c0_g1223;PB_c0_g3400;PB_c0_g2146;PB_c0_g10788;PB_c0_g15033;PB_c0_g1560;PB_c0_g6880;PB_c0_g13308;PB_c0_g2332;PB_c0_g15262;PB_c0_g1078;PB_c0_g15418;PB_c0_g3714;PB_c0_g14850;PB_c0_g9423;PB_c0_g16666;PB_c0_g13996;PB_…
Biological Process: RNA splicing (GO:0008380);	12	PB_c0_g9610;PB_c0_g15201;PB_c0_g10682;PB_c0_g896;PB_c0_g4970;PB_c0_g2854;PB_c0_g16138;PB_c0_g15725;PB_c0_g5804;PB_c0_g13215;PB_c0_g15829;PB_c0_g13924
Biological Process: RNA splicing, via endonucleolytic cleavage and ligation (GO:0000394);	45	PB_c0_g6067;PB_c0_g7375;PB_c0_g6761;PB_c0_g1295;PB_c0_g14735;PB_c0_g12611;PB_c0_g7722;PB_c0_g4016;PB_c0_g12226;PB_c0_g7185;PB_c0_g5550;PB_c0_g1659;PB_c0_g7578;PB_c0_g13665;PB_c0_g14203;PB_c0_g11943;PB_c0_g14965;PB_c0_g2487;PB_c0_g1771;PB_c0_g13269;PB_c0_g8291;PB_c0_g3210;PB_c0_g14062;PB_c0_g1006;PB_c0_g2954;PB_c0_g5859;PB_c0_g7135;PB_c0_g7313;PB_c0_g10219;PB_c0_g14983;PB_c0_g15178;PB_c0_g10695;PB…
Biological Process: RNA splicing, via transesterification reactions (GO:0000375);	2	PB_c0_g15384;PB_c0_g10788
Biological Process: RNA-dependent DNA replication (GO:0006278);	3	PB_c0_g10250;PB_c0_g12536;PB_c0_g10192
Biological Process: RNA-directed DNA methylation (GO:0080188);	2	PB_c0_g12613;PB_c0_g12771
Biological Process: S-adenosylhomocysteine metabolic process (GO:0046498);	1	PB_c0_g5593
Biological Process: S-adenosylmethioninamine biosynthetic process (GO:0006557);	21	PB_c0_g16500;PB_c0_g8868;PB_c0_g612;PB_c0_g474;PB_c0_g163;PB_c0_g991;PB_c0_g16502;PB_c0_g16200;PB_c0_g16544;PB_c0_g2453;PB_c0_g850;PB_c0_g16042;PB_c0_g16438;PB_c0_g16359;PB_c0_g16324;PB_c0_g496;PB_c0_g16404;PB_c0_g951;PB_c0_g16272;PB_c0_g15502;PB_c0_g6215
Biological Process: S-adenosylmethionine biosynthetic process (GO:0006556);	12	PB_c0_g2484;PB_c0_g1076;PB_c0_g5049;PB_c0_g2927;PB_c0_g2562;PB_c0_g8967;PB_c0_g1743;PB_c0_g624;PB_c0_g3924;PB_c0_g1694;PB_c0_g2563;PB_c0_g1250
Biological Process: S-adenosylmethionine metabolic process (GO:0046500);	1	PB_c0_g5593
Biological Process: SCF complex assembly (GO:0010265);	2	PB_c0_g2760;PB_c0_g4142
Biological Process: SCF-dependent proteasomal ubiquitin-dependent protein catabolic process (GO:0031146);	7	PB_c0_g10045;PB_c0_g4217;PB_c0_g14796;PB_c0_g1862;PB_c0_g2792;PB_c0_g4270;PB_c0_g14666
Biological Process: SNARE complex assembly (GO:0035493);	2	PB_c0_g6803;PB_c0_g2356
Biological Process: SNARE complex disassembly (GO:0035494);	1	PB_c0_g5929
Biological Process: SREBP signaling pathway (GO:0032933);	2	PB_c0_g3873;PB_c0_g3348
Biological Process: SRP-dependent cotranslational protein targeting to membrane (GO:0006614);	15	PB_c0_g15330;PB_c0_g16121;PB_c0_g15951;PB_c0_g14915;PB_c0_g15484;PB_c0_g16498;PB_c0_g8880;PB_c0_g14860;PB_c0_g14689;PB_c0_g15391;PB_c0_g6380;PB_c0_g5435;PB_c0_g14815;PB_c0_g12150;PB_c0_g476
Biological Process: TOR signaling (GO:0031929);	4	PB_c0_g13557;PB_c0_g11723;PB_c0_g13594;PB_c0_g142
Biological Process: U1 snRNA 3'-end processing (GO:0034473);	1	PB_c0_g4342
Biological Process: U4 snRNA 3'-end processing (GO:0034475);	3	PB_c0_g4342;PB_c0_g4890;PB_c0_g4879
Biological Process: U5 snRNA 3'-end processing (GO:0034476);	1	PB_c0_g4342
Biological Process: UDP-L-arabinose metabolic process (GO:0033356);	3	PB_c0_g3928;PB_c0_g1951;PB_c0_g4228
Biological Process: UDP-N-acetylglucosamine biosynthetic process (GO:0006048);	1	PB_c0_g13164
Biological Process: UDP-N-acetylglucosamine metabolic process (GO:0006047);	5	PB_c0_g14557;PB_c0_g2598;PB_c0_g15497;PB_c0_g14883;PB_c0_g1829
Biological Process: UDP-galactose transmembrane transport (GO:0072334);	2	PB_c0_g4066;PB_c0_g4131
Biological Process: UDP-glucose metabolic process (GO:0006011);	3	PB_c0_g1111;PB_c0_g617;PB_c0_g35
Biological Process: UDP-glucose transport (GO:0015786);	4	PB_c0_g7502;PB_c0_g97;PB_c0_g4066;PB_c0_g4131
Biological Process: UDP-glucosylation (GO:0097359);	2	PB_c0_g11380;PB_c0_g11090
Biological Process: UDP-rhamnose biosynthetic process (GO:0010253);	3	PB_c0_g7257;PB_c0_g5926;PB_c0_g5726
Biological Process: UDP-xylose transport (GO:0015790);	2	PB_c0_g2663;PB_c0_g2615
Biological Process: UMP biosynthetic process (GO:0006222);	13	PB_c0_g2883;PB_c0_g8934;PB_c0_g4594;PB_c0_g4527;PB_c0_g16619;PB_c0_g2186;PB_c0_g5956;PB_c0_g3363;PB_c0_g2271;PB_c0_g13603;PB_c0_g5230;PB_c0_g2081;PB_c0_g2077
Biological Process: UMP salvage (GO:0044206);	3	PB_c0_g5993;PB_c0_g3794;PB_c0_g915
Biological Process: UTP biosynthetic process (GO:0006228);	4	PB_c0_g8155;PB_c0_g6992;PB_c0_g7765;PB_c0_g9910
Biological Process: UV protection (GO:0009650);	2	PB_c0_g3248;PB_c0_g2497
Biological Process: Wnt signaling pathway (GO:0016055);	16	PB_c0_g13375;PB_c0_g16153;PB_c0_g13964;PB_c0_g14278;PB_c0_g13398;PB_c0_g15490;PB_c0_g13636;PB_c0_g13579;PB_c0_g15386;PB_c0_g13604;PB_c0_g15365;PB_c0_g15224;PB_c0_g16307;PB_c0_g14950;PB_c0_g16247;PB_c0_g16383
Biological Process: [2Fe-2S] cluster assembly (GO:0044571);	6	PB_c0_g9254;PB_c0_g333;PB_c0_g7973;PB_c0_g1267;PB_c0_g9402;PB_c0_g9578
Biological Process: abaxial cell fate specification (GO:0010158);	2	PB_c0_g8784;PB_c0_g4803
Biological Process: abscisic acid biosynthetic process (GO:0009688);	13	PB_c0_g9833;PB_c0_g11808;PB_c0_g1266;PB_c0_g4277;PB_c0_g379;PB_c0_g11965;PB_c0_g8146;PB_c0_g7043;PB_c0_g9810;PB_c0_g9456;PB_c0_g14588;PB_c0_g8700;PB_c0_g10699
Biological Process: abscisic acid-activated signaling pathway (GO:0009738);	81	PB_c0_g5729;PB_c0_g7533;PB_c0_g1378;PB_c0_g4381;PB_c0_g11148;PB_c0_g2440;PB_c0_g1470;PB_c0_g7392;PB_c0_g5112;PB_c0_g13810;PB_c0_g4968;PB_c0_g840;PB_c0_g7343;PB_c0_g4403;PB_c0_g13936;PB_c0_g11081;PB_c0_g3868;PB_c0_g782;PB_c0_g14781;PB_c0_g6902;PB_c0_g15707;PB_c0_g14789;PB_c0_g7488;PB_c0_g8231;PB_c0_g7068;PB_c0_g15167;PB_c0_g6165;PB_c0_g14536;PB_c0_g7686;PB_c0_g243;PB_c0_g8206;PB_c0_g9502;PB_c0_g32…
Biological Process: acetyl-CoA biosynthetic process (GO:0006085);	3	PB_c0_g2949;PB_c0_g14335;PB_c0_g2814
Biological Process: acetyl-CoA biosynthetic process from acetate (GO:0019427);	2	PB_c0_g14198;PB_c0_g14181
Biological Process: acetyl-CoA biosynthetic process from pyruvate (GO:0006086);	6	PB_c0_g1962;PB_c0_g3218;PB_c0_g2429;PB_c0_g970;PB_c0_g3031;PB_c0_g995
Biological Process: acetyl-CoA metabolic process (GO:0006084);	30	PB_c0_g4332;PB_c0_g2681;PB_c0_g1153;PB_c0_g10802;PB_c0_g1295;PB_c0_g2070;PB_c0_g2202;PB_c0_g8983;PB_c0_g14246;PB_c0_g9122;PB_c0_g570;PB_c0_g1755;PB_c0_g13234;PB_c0_g14146;PB_c0_g8757;PB_c0_g8481;PB_c0_g9392;PB_c0_g888;PB_c0_g10488;PB_c0_g3848;PB_c0_g15470;PB_c0_g8944;PB_c0_g15919;PB_c0_g2639;PB_c0_g1910;PB_c0_g8831;PB_c0_g2783;PB_c0_g8952;PB_c0_g10343;PB_c0_g13316
Biological Process: acropetal auxin transport (GO:0010541);	4	PB_c0_g5041;PB_c0_g5380;PB_c0_g6144;PB_c0_g4295
Biological Process: actin cytoskeleton organization (GO:0030036);	4	PB_c0_g8211;PB_c0_g2083;PB_c0_g11462;PB_c0_g13824
Biological Process: actin filament bundle assembly (GO:0051017);	10	PB_c0_g6854;PB_c0_g3641;PB_c0_g8132;PB_c0_g7662;PB_c0_g11558;PB_c0_g8182;PB_c0_g4575;PB_c0_g12155;PB_c0_g12025;PB_c0_g11883
Biological Process: actin filament depolymerization (GO:0030042);	6	PB_c0_g8085;PB_c0_g8953;PB_c0_g8506;PB_c0_g9955;PB_c0_g9691;PB_c0_g8619
Biological Process: actin filament organization (GO:0007015);	6	PB_c0_g14908;PB_c0_g6352;PB_c0_g5550;PB_c0_g14284;PB_c0_g7578;PB_c0_g14927
Biological Process: actin filament polymerization (GO:0030041);	1	PB_c0_g12277
Biological Process: actin filament reorganization (GO:0090527);	3	PB_c0_g13171;PB_c0_g10383;PB_c0_g10559
Biological Process: actin filament-based movement (GO:0030048);	16	PB_c0_g52;PB_c0_g8222;PB_c0_g13287;PB_c0_g3950;PB_c0_g4765;PB_c0_g9177;PB_c0_g5609;PB_c0_g4972;PB_c0_g7769;PB_c0_g2403;PB_c0_g8765;PB_c0_g4366;PB_c0_g5556;PB_c0_g3906;PB_c0_g1374;PB_c0_g5363
Biological Process: actin filament-based process (GO:0030029);	3	PB_c0_g15876;PB_c0_g253;PB_c0_g752
Biological Process: actin nucleation (GO:0045010);	49	PB_c0_g11694;PB_c0_g13208;PB_c0_g1476;PB_c0_g14354;PB_c0_g3575;PB_c0_g11154;PB_c0_g12236;PB_c0_g10367;PB_c0_g10118;PB_c0_g4142;PB_c0_g16812;PB_c0_g11387;PB_c0_g2922;PB_c0_g2760;PB_c0_g4530;PB_c0_g14512;PB_c0_g10428;PB_c0_g12461;PB_c0_g10802;PB_c0_g7471;PB_c0_g3634;PB_c0_g13046;PB_c0_g3371;PB_c0_g12646;PB_c0_g9434;PB_c0_g6392;PB_c0_g3;PB_c0_g14190;PB_c0_g10488;PB_c0_g4144;PB_c0_g11536;PB_c0_g12696…
Biological Process: activation of MAPK activity involved in osmosensory signaling pathway (GO:0000169);	1	PB_c0_g3208
Biological Process: activation of MAPKK activity (GO:0000186);	23	PB_c0_g16176;PB_c0_g1969;PB_c0_g14115;PB_c0_g1537;PB_c0_g11892;PB_c0_g16677;PB_c0_g14415;PB_c0_g16671;PB_c0_g606;PB_c0_g12259;PB_c0_g12752;PB_c0_g2078;PB_c0_g12292;PB_c0_g12885;PB_c0_g1857;PB_c0_g14746;PB_c0_g15219;PB_c0_g14373;PB_c0_g4742;PB_c0_g469;PB_c0_g12157;PB_c0_g15682;PB_c0_g12721
Biological Process: activation of protein kinase activity (GO:0032147);	23	PB_c0_g1933;PB_c0_g14001;PB_c0_g6579;PB_c0_g13000;PB_c0_g7665;PB_c0_g14174;PB_c0_g13580;PB_c0_g12551;PB_c0_g14182;PB_c0_g5629;PB_c0_g14897;PB_c0_g1397;PB_c0_g5054;PB_c0_g11029;PB_c0_g12701;PB_c0_g12212;PB_c0_g14617;PB_c0_g13779;PB_c0_g13868;PB_c0_g3092;PB_c0_g7250;PB_c0_g5195;PB_c0_g3699
Biological Process: acyl-CoA metabolic process (GO:0006637);	2	PB_c0_g1087;PB_c0_g1112
Biological Process: adenine biosynthetic process (GO:0046084);	3	PB_c0_g2759;PB_c0_g13660;PB_c0_g13630
Biological Process: adenine salvage (GO:0006168);	3	PB_c0_g8638;PB_c0_g8119;PB_c0_g8398
Biological Process: aerenchyma formation (GO:0010618);	6	PB_c0_g8328;PB_c0_g5318;PB_c0_g4946;PB_c0_g4562;PB_c0_g5946;PB_c0_g4155
Biological Process: aerobic respiration (GO:0009060);	21	PB_c0_g7446;PB_c0_g3792;PB_c0_g14581;PB_c0_g4887;PB_c0_g2362;PB_c0_g6545;PB_c0_g254;PB_c0_g8988;PB_c0_g8927;PB_c0_g5116;PB_c0_g8874;PB_c0_g8755;PB_c0_g7083;PB_c0_g2461;PB_c0_g4302;PB_c0_g9733;PB_c0_g8654;PB_c0_g5813;PB_c0_g8091;PB_c0_g5627;PB_c0_g6241
Biological Process: aging (GO:0007568);	29	PB_c0_g963;PB_c0_g1008;PB_c0_g1140;PB_c0_g1348;PB_c0_g1061;PB_c0_g1839;PB_c0_g6258;PB_c0_g4030;PB_c0_g722;PB_c0_g15753;PB_c0_g994;PB_c0_g2203;PB_c0_g1488;PB_c0_g1284;PB_c0_g834;PB_c0_g2092;PB_c0_g997;PB_c0_g5977;PB_c0_g5072;PB_c0_g1923;PB_c0_g1047;PB_c0_g7620;PB_c0_g1216;PB_c0_g1717;PB_c0_g2067;PB_c0_g1818;PB_c0_g1507;PB_c0_g1116;PB_c0_g2370
Biological Process: alanyl-tRNA aminoacylation (GO:0006419);	10	PB_c0_g10215;PB_c0_g12816;PB_c0_g12586;PB_c0_g10273;PB_c0_g10742;PB_c0_g16025;PB_c0_g14874;PB_c0_g12806;PB_c0_g12775;PB_c0_g14765
Biological Process: alkane biosynthetic process (GO:0043447);	4	PB_c0_g14416;PB_c0_g14648;PB_c0_g7364;PB_c0_g14537
Biological Process: allantoin catabolic process (GO:0000256);	3	PB_c0_g7925;PB_c0_g5685;PB_c0_g6248
Biological Process: alpha-amino acid biosynthetic process (GO:1901607);	1	PB_c0_g8909
Biological Process: alpha-amino acid catabolic process (GO:1901606);	2	PB_c0_g1396;PB_c0_g6156
Biological Process: alpha-ketoglutarate transport (GO:0015742);	5	PB_c0_g16035;PB_c0_g16788;PB_c0_g16196;PB_c0_g16418;PB_c0_g146
Biological Process: alternative respiration (GO:0010230);	3	PB_c0_g2873;PB_c0_g2803;PB_c0_g4465
Biological Process: amine metabolic process (GO:0009308);	2	PB_c0_g13977;PB_c0_g13432
Biological Process: amino acid homeostasis (GO:0080144);	1	PB_c0_g1473
Biological Process: amino acid import (GO:0043090);	24	PB_c0_g15775;PB_c0_g1030;PB_c0_g11428;PB_c0_g11602;PB_c0_g3930;PB_c0_g15920;PB_c0_g1580;PB_c0_g5809;PB_c0_g3198;PB_c0_g16221;PB_c0_g16471;PB_c0_g10352;PB_c0_g2204;PB_c0_g7410;PB_c0_g2666;PB_c0_g7754;PB_c0_g16631;PB_c0_g10726;PB_c0_g255;PB_c0_g16201;PB_c0_g122;PB_c0_g3078;PB_c0_g1364;PB_c0_g750
Biological Process: amino acid transmembrane transport (GO:0003333);	36	PB_c0_g1400;PB_c0_g16726;PB_c0_g1014;PB_c0_g1102;PB_c0_g5809;PB_c0_g15809;PB_c0_g14797;PB_c0_g15492;PB_c0_g15663;PB_c0_g2640;PB_c0_g835;PB_c0_g16769;PB_c0_g15170;PB_c0_g16798;PB_c0_g1147;PB_c0_g2173;PB_c0_g15558;PB_c0_g15535;PB_c0_g78;PB_c0_g16026;PB_c0_g750;PB_c0_g16267;PB_c0_g1100;PB_c0_g14885;PB_c0_g1023;PB_c0_g1062;PB_c0_g178;PB_c0_g1011;PB_c0_g1167;PB_c0_g15697;PB_c0_g2533;PB_c0_g15514;PB_c0…
Biological Process: amino acid transport (GO:0006865);	4	PB_c0_g7777;PB_c0_g4592;PB_c0_g7698;PB_c0_g8079
Biological Process: ammonia assimilation cycle (GO:0019676);	32	PB_c0_g2203;PB_c0_g722;PB_c0_g11729;PB_c0_g2092;PB_c0_g3500;PB_c0_g10870;PB_c0_g12050;PB_c0_g10930;PB_c0_g1507;PB_c0_g199;PB_c0_g11566;PB_c0_g16418;PB_c0_g11197;PB_c0_g2067;PB_c0_g15890;PB_c0_g11456;PB_c0_g997;PB_c0_g1140;PB_c0_g1839;PB_c0_g11952;PB_c0_g16788;PB_c0_g1418;PB_c0_g16196;PB_c0_g15800;PB_c0_g146;PB_c0_g11042;PB_c0_g5916;PB_c0_g2370;PB_c0_g16035;PB_c0_g1047;PB_c0_g16024;PB_c0_g1717
Biological Process: ammonium transmembrane transport (GO:0072488);	7	PB_c0_g1364;PB_c0_g419;PB_c0_g8997;PB_c0_g1228;PB_c0_g864;PB_c0_g898;PB_c0_g6366
Biological Process: ammonium transport (GO:0015696);	10	PB_c0_g15775;PB_c0_g16201;PB_c0_g5809;PB_c0_g1580;PB_c0_g15920;PB_c0_g10726;PB_c0_g16221;PB_c0_g16471;PB_c0_g10352;PB_c0_g750
Biological Process: amylopectin biosynthetic process (GO:0010021);	2	PB_c0_g14433;PB_c0_g13384
Biological Process: amyloplast organization (GO:0009660);	3	PB_c0_g11216;PB_c0_g4611;PB_c0_g12331
Biological Process: anaerobic respiration (GO:0009061);	1	PB_c0_g7514
Biological Process: anaphase-promoting complex-dependent proteasomal ubiquitin-dependent protein catabolic process (GO:0031145);	1	PB_c0_g8128
Biological Process: anatomical structure development (GO:0048856);	32	PB_c0_g11900;PB_c0_g5389;PB_c0_g11727;PB_c0_g3275;PB_c0_g13523;PB_c0_g12501;PB_c0_g13170;PB_c0_g13639;PB_c0_g11382;PB_c0_g7893;PB_c0_g6033;PB_c0_g2557;PB_c0_g10506;PB_c0_g4377;PB_c0_g11068;PB_c0_g13534;PB_c0_g7133;PB_c0_g3679;PB_c0_g10268;PB_c0_g13950;PB_c0_g3420;PB_c0_g4550;PB_c0_g11788;PB_c0_g13866;PB_c0_g4069;PB_c0_g7155;PB_c0_g13094;PB_c0_g12208;PB_c0_g11921;PB_c0_g10634;PB_c0_g11916;PB_c0_g1…
Biological Process: anatomical structure formation involved in morphogenesis (GO:0048646);	1	PB_c0_g14050
Biological Process: anatomical structure morphogenesis (GO:0009653);	23	PB_c0_g14035;PB_c0_g11552;PB_c0_g11075;PB_c0_g181;PB_c0_g14043;PB_c0_g944;PB_c0_g3942;PB_c0_g12001;PB_c0_g15102;PB_c0_g11005;PB_c0_g873;PB_c0_g13140;PB_c0_g11063;PB_c0_g11468;PB_c0_g11816;PB_c0_g12481;PB_c0_g11977;PB_c0_g13151;PB_c0_g11078;PB_c0_g11599;PB_c0_g12369;PB_c0_g12087;PB_c0_g563
Biological Process: anion transport (GO:0006820);	9	PB_c0_g15629;PB_c0_g4670;PB_c0_g5675;PB_c0_g5728;PB_c0_g14761;PB_c0_g15070;PB_c0_g12471;PB_c0_g14605;PB_c0_g13858
Biological Process: anisotropic cell growth (GO:0051211);	2	PB_c0_g13640;PB_c0_g12986
Biological Process: anther dehiscence (GO:0009901);	1	PB_c0_g5616
Biological Process: anther development (GO:0048653);	25	PB_c0_g10919;PB_c0_g7106;PB_c0_g6689;PB_c0_g14108;PB_c0_g11790;PB_c0_g11170;PB_c0_g9457;PB_c0_g2962;PB_c0_g4575;PB_c0_g9753;PB_c0_g8230;PB_c0_g5704;PB_c0_g6330;PB_c0_g13665;PB_c0_g12777;PB_c0_g3641;PB_c0_g11246;PB_c0_g10605;PB_c0_g2435;PB_c0_g8901;PB_c0_g9978;PB_c0_g12885;PB_c0_g5947;PB_c0_g11027;PB_c0_g11583
Biological Process: anther wall tapetum cell differentiation (GO:0048657);	13	PB_c0_g543;PB_c0_g10510;PB_c0_g1943;PB_c0_g1322;PB_c0_g10221;PB_c0_g10752;PB_c0_g3493;PB_c0_g11398;PB_c0_g239;PB_c0_g11477;PB_c0_g10109;PB_c0_g10236;PB_c0_g10588
Biological Process: anthocyanin accumulation in tissues in response to UV light (GO:0043481);	58	PB_c0_g16402;PB_c0_g1322;PB_c0_g6140;PB_c0_g12885;PB_c0_g14282;PB_c0_g1943;PB_c0_g10510;PB_c0_g10236;PB_c0_g3909;PB_c0_g6144;PB_c0_g11930;PB_c0_g16107;PB_c0_g5847;PB_c0_g12777;PB_c0_g2464;PB_c0_g10752;PB_c0_g2030;PB_c0_g11449;PB_c0_g1835;PB_c0_g7087;PB_c0_g10109;PB_c0_g5041;PB_c0_g2480;PB_c0_g11790;PB_c0_g16747;PB_c0_g11398;PB_c0_g11633;PB_c0_g3493;PB_c0_g318;PB_c0_g11093;PB_c0_g10221;PB_c0_g1119…
Biological Process: anthocyanin-containing compound biosynthetic process (GO:0009718);	9	PB_c0_g9023;PB_c0_g12863;PB_c0_g2587;PB_c0_g15896;PB_c0_g15221;PB_c0_g8889;PB_c0_g15358;PB_c0_g12950;PB_c0_g937
Biological Process: anthocyanin-containing compound metabolic process (GO:0046283);	5	PB_c0_g14506;PB_c0_g13766;PB_c0_g14012;PB_c0_g14077;PB_c0_g15313
Biological Process: apical protein localization (GO:0045176);	1	PB_c0_g13422
Biological Process: apoptotic process (GO:0006915);	10	PB_c0_g2963;PB_c0_g2176;PB_c0_g4101;PB_c0_g3127;PB_c0_g3150;PB_c0_g2387;PB_c0_g5886;PB_c0_g1999;PB_c0_g4240;PB_c0_g2655
Biological Process: arabinan catabolic process (GO:0031222);	5	PB_c0_g13884;PB_c0_g13769;PB_c0_g2420;PB_c0_g13391;PB_c0_g14330
Biological Process: arabinogalactan protein metabolic process (GO:0010405);	1	PB_c0_g13157
Biological Process: arginine biosynthetic process (GO:0006526);	13	PB_c0_g8914;PB_c0_g10481;PB_c0_g2213;PB_c0_g10547;PB_c0_g10684;PB_c0_g908;PB_c0_g9263;PB_c0_g689;PB_c0_g15382;PB_c0_g9050;PB_c0_g3282;PB_c0_g11253;PB_c0_g11563
Biological Process: arginine biosynthetic process via ornithine (GO:0042450);	3	PB_c0_g2547;PB_c0_g2698;PB_c0_g191
Biological Process: arginine catabolic process (GO:0006527);	8	PB_c0_g6108;PB_c0_g4846;PB_c0_g13156;PB_c0_g16394;PB_c0_g4663;PB_c0_g13328;PB_c0_g6379;PB_c0_g13796
Biological Process: arginine catabolic process to glutamate (GO:0019544);	2	PB_c0_g1612;PB_c0_g1648
Biological Process: argininosuccinate metabolic process (GO:0000053);	2	PB_c0_g689;PB_c0_g908
Biological Process: aromatic amino acid family biosynthetic process (GO:0009073);	51	PB_c0_g6156;PB_c0_g16511;PB_c0_g15292;PB_c0_g8305;PB_c0_g3876;PB_c0_g4799;PB_c0_g884;PB_c0_g643;PB_c0_g4954;PB_c0_g4329;PB_c0_g3732;PB_c0_g16701;PB_c0_g2343;PB_c0_g6299;PB_c0_g4991;PB_c0_g7568;PB_c0_g16337;PB_c0_g16082;PB_c0_g6626;PB_c0_g15300;PB_c0_g230;PB_c0_g9197;PB_c0_g5189;PB_c0_g16520;PB_c0_g3184;PB_c0_g2072;PB_c0_g4136;PB_c0_g2339;PB_c0_g1475;PB_c0_g7255;PB_c0_g4068;PB_c0_g3081;PB_c0_g6713…
Biological Process: aromatic amino acid family catabolic process (GO:0009074);	1	PB_c0_g1396
Biological Process: aromatic amino acid family metabolic process (GO:0009072);	33	PB_c0_g8494;PB_c0_g4104;PB_c0_g4627;PB_c0_g365;PB_c0_g9102;PB_c0_g4355;PB_c0_g3251;PB_c0_g8577;PB_c0_g2260;PB_c0_g1699;PB_c0_g15640;PB_c0_g6634;PB_c0_g7094;PB_c0_g15771;PB_c0_g3232;PB_c0_g4251;PB_c0_g4245;PB_c0_g2794;PB_c0_g3786;PB_c0_g7367;PB_c0_g2992;PB_c0_g3392;PB_c0_g7228;PB_c0_g5368;PB_c0_g4771;PB_c0_g15659;PB_c0_g3689;PB_c0_g4474;PB_c0_g8539;PB_c0_g3801;PB_c0_g2832;PB_c0_g3261;PB_c0_g3713
Biological Process: aromatic compound biosynthetic process (GO:0019438);	10	PB_c0_g4219;PB_c0_g3402;PB_c0_g373;PB_c0_g4725;PB_c0_g673;PB_c0_g470;PB_c0_g3491;PB_c0_g5006;PB_c0_g451;PB_c0_g6059
Biological Process: aromatic compound catabolic process (GO:0019439);	1	PB_c0_g12158
Biological Process: arsenate ion transmembrane transport (GO:1901684);	1	PB_c0_g16321
Biological Process: asparagine biosynthetic process (GO:0006529);	26	PB_c0_g15003;PB_c0_g16403;PB_c0_g7280;PB_c0_g16083;PB_c0_g7017;PB_c0_g5731;PB_c0_g16127;PB_c0_g5778;PB_c0_g6739;PB_c0_g7756;PB_c0_g14652;PB_c0_g6723;PB_c0_g16440;PB_c0_g7023;PB_c0_g6747;PB_c0_g15617;PB_c0_g7001;PB_c0_g6785;PB_c0_g14688;PB_c0_g5194;PB_c0_g8961;PB_c0_g4859;PB_c0_g5654;PB_c0_g14620;PB_c0_g7140;PB_c0_g6659
Biological Process: asparaginyl-tRNA aminoacylation (GO:0006421);	2	PB_c0_g15550;PB_c0_g15828
Biological Process: aspartate family amino acid biosynthetic process (GO:0009067);	1	PB_c0_g12997
Biological Process: aspartate metabolic process (GO:0006531);	1	PB_c0_g1937
Biological Process: aspartate transport (GO:0015810);	4	PB_c0_g7513;PB_c0_g11404;PB_c0_g12186;PB_c0_g1281
Biological Process: assembly of large subunit precursor of preribosome (GO:1902626);	6	PB_c0_g9821;PB_c0_g9788;PB_c0_g9897;PB_c0_g10036;PB_c0_g9772;PB_c0_g9780
Biological Process: asymmetric cell division (GO:0008356);	9	PB_c0_g710;PB_c0_g104;PB_c0_g11228;PB_c0_g13874;PB_c0_g11027;PB_c0_g10474;PB_c0_g13723;PB_c0_g4183;PB_c0_g10919
Biological Process: attachment of GPI anchor to protein (GO:0016255);	2	PB_c0_g392;PB_c0_g14792
Biological Process: attachment of peroxisome to chloroplast (GO:0010381);	1	PB_c0_g1988
Biological Process: attachment of spindle microtubules to kinetochore involved in homologous chromosome segregation (GO:0051455);	2	PB_c0_g11202;PB_c0_g11205
Biological Process: autophagic cell death (GO:0048102);	2	PB_c0_g2040;PB_c0_g2076
Biological Process: autophagic vacuole assembly (GO:0000045);	14	PB_c0_g4441;PB_c0_g11267;PB_c0_g945;PB_c0_g1868;PB_c0_g11204;PB_c0_g2076;PB_c0_g1148;PB_c0_g705;PB_c0_g2208;PB_c0_g3143;PB_c0_g4928;PB_c0_g6716;PB_c0_g7821;PB_c0_g2040
Biological Process: autophagy (GO:0006914);	24	PB_c0_g5392;PB_c0_g4562;PB_c0_g4946;PB_c0_g16757;PB_c0_g16295;PB_c0_g16213;PB_c0_g8328;PB_c0_g11291;PB_c0_g1530;PB_c0_g9464;PB_c0_g11073;PB_c0_g10254;PB_c0_g9746;PB_c0_g10520;PB_c0_g10353;PB_c0_g4155;PB_c0_g2323;PB_c0_g16011;PB_c0_g5946;PB_c0_g10293;PB_c0_g375;PB_c0_g14820;PB_c0_g11603;PB_c0_g5318
Biological Process: auxin biosynthetic process (GO:0009851);	2	PB_c0_g10538;PB_c0_g7840
Biological Process: auxin efflux (GO:0010315);	15	PB_c0_g10118;PB_c0_g13815;PB_c0_g3575;PB_c0_g4295;PB_c0_g6140;PB_c0_g6392;PB_c0_g5380;PB_c0_g5847;PB_c0_g1697;PB_c0_g9368;PB_c0_g10428;PB_c0_g4530;PB_c0_g5041;PB_c0_g1740;PB_c0_g6144
Biological Process: auxin homeostasis (GO:0010252);	8	PB_c0_g9368;PB_c0_g1697;PB_c0_g3283;PB_c0_g1740;PB_c0_g9813;PB_c0_g9548;PB_c0_g13815;PB_c0_g2788
Biological Process: auxin influx (GO:0060919);	7	PB_c0_g5847;PB_c0_g6392;PB_c0_g6140;PB_c0_g4530;PB_c0_g3575;PB_c0_g10118;PB_c0_g10428
Biological Process: auxin polar transport (GO:0009926);	55	PB_c0_g14146;PB_c0_g7191;PB_c0_g6392;PB_c0_g15132;PB_c0_g10914;PB_c0_g104;PB_c0_g11990;PB_c0_g10803;PB_c0_g4530;PB_c0_g4602;PB_c0_g10527;PB_c0_g10428;PB_c0_g3642;PB_c0_g11093;PB_c0_g318;PB_c0_g11027;PB_c0_g3575;PB_c0_g10799;PB_c0_g16625;PB_c0_g11199;PB_c0_g10118;PB_c0_g710;PB_c0_g2669;PB_c0_g13314;PB_c0_g10818;PB_c0_g4440;PB_c0_g1697;PB_c0_g2464;PB_c0_g12777;PB_c0_g5847;PB_c0_g587;PB_c0_g4053;PB_…
Biological Process: auxin-activated signaling pathway (GO:0009734);	81	PB_c0_g5800;PB_c0_g14315;PB_c0_g11447;PB_c0_g5127;PB_c0_g434;PB_c0_g9548;PB_c0_g4217;PB_c0_g13507;PB_c0_g7874;PB_c0_g13298;PB_c0_g5028;PB_c0_g8344;PB_c0_g7344;PB_c0_g11674;PB_c0_g14080;PB_c0_g7562;PB_c0_g7989;PB_c0_g6603;PB_c0_g6515;PB_c0_g9264;PB_c0_g14267;PB_c0_g4270;PB_c0_g346;PB_c0_g912;PB_c0_g6865;PB_c0_g3623;PB_c0_g11154;PB_c0_g615;PB_c0_g2131;PB_c0_g6548;PB_c0_g6374;PB_c0_g13110;PB_c0_g484…
Biological Process: axis specification (GO:0009798);	1	PB_c0_g11570
Biological Process: barbed-end actin filament capping (GO:0051016);	3	PB_c0_g5609;PB_c0_g6861;PB_c0_g6424
Biological Process: barrier septum assembly (GO:0000917);	1	PB_c0_g3973
Biological Process: base-excision repair (GO:0006284);	7	PB_c0_g14307;PB_c0_g15195;PB_c0_g14069;PB_c0_g1052;PB_c0_g13803;PB_c0_g1290;PB_c0_g2586
Biological Process: basic amino acid transport (GO:0015802);	11	PB_c0_g5809;PB_c0_g16201;PB_c0_g10726;PB_c0_g1580;PB_c0_g15920;PB_c0_g15775;PB_c0_g750;PB_c0_g10352;PB_c0_g16471;PB_c0_g1364;PB_c0_g16221
Biological Process: basipetal auxin transport (GO:0010540);	13	PB_c0_g5380;PB_c0_g16427;PB_c0_g4295;PB_c0_g6144;PB_c0_g14354;PB_c0_g5041;PB_c0_g12862;PB_c0_g16521;PB_c0_g772;PB_c0_g13422;PB_c0_g12461;PB_c0_g13208;PB_c0_g157
Biological Process: biological regulation (GO:0065007);	5	PB_c0_g7978;PB_c0_g12914;PB_c0_g6156;PB_c0_g7388;PB_c0_g8141
Biological Process: biosynthetic process (GO:0009058);	46	PB_c0_g2151;PB_c0_g1589;PB_c0_g413;PB_c0_g16673;PB_c0_g14850;PB_c0_g429;PB_c0_g16234;PB_c0_g15651;PB_c0_g2275;PB_c0_g3761;PB_c0_g14809;PB_c0_g3750;PB_c0_g2416;PB_c0_g891;PB_c0_g1055;PB_c0_g742;PB_c0_g7863;PB_c0_g4688;PB_c0_g10690;PB_c0_g15731;PB_c0_g10313;PB_c0_g16260;PB_c0_g16532;PB_c0_g1987;PB_c0_g1097;PB_c0_g1080;PB_c0_g3836;PB_c0_g223;PB_c0_g7597;PB_c0_g3569;PB_c0_g928;PB_c0_g16687;PB_c0_g68;…
Biological Process: blue light signaling pathway (GO:0009785);	17	PB_c0_g14261;PB_c0_g13643;PB_c0_g15313;PB_c0_g12765;PB_c0_g14506;PB_c0_g264;PB_c0_g7824;PB_c0_g14561;PB_c0_g12983;PB_c0_g12647;PB_c0_g14894;PB_c0_g14012;PB_c0_g14077;PB_c0_g14138;PB_c0_g13716;PB_c0_g13766;PB_c0_g14678
Biological Process: branched-chain amino acid biosynthetic process (GO:0009082);	3	PB_c0_g1679;PB_c0_g1302;PB_c0_g825
Biological Process: branched-chain amino acid catabolic process (GO:0009083);	1	PB_c0_g1784
Biological Process: branched-chain amino acid metabolic process (GO:0009081);	3	PB_c0_g16731;PB_c0_g2849;PB_c0_g3637
Biological Process: brassinosteroid biosynthetic process (GO:0016132);	29	PB_c0_g1295;PB_c0_g2070;PB_c0_g14246;PB_c0_g2202;PB_c0_g4332;PB_c0_g2681;PB_c0_g10802;PB_c0_g1153;PB_c0_g570;PB_c0_g1755;PB_c0_g13234;PB_c0_g14146;PB_c0_g15919;PB_c0_g2115;PB_c0_g2639;PB_c0_g1910;PB_c0_g888;PB_c0_g3848;PB_c0_g239;PB_c0_g10488;PB_c0_g15470;PB_c0_g133;PB_c0_g14929;PB_c0_g543;PB_c0_g13316;PB_c0_g2783;PB_c0_g1322;PB_c0_g14335;PB_c0_g10343
Biological Process: brassinosteroid homeostasis (GO:0010268);	5	PB_c0_g133;PB_c0_g2115;PB_c0_g543;PB_c0_g1322;PB_c0_g239
Biological Process: brassinosteroid mediated signaling pathway (GO:0009742);	30	PB_c0_g9040;PB_c0_g10236;PB_c0_g12833;PB_c0_g16613;PB_c0_g10355;PB_c0_g12860;PB_c0_g10221;PB_c0_g1943;PB_c0_g11094;PB_c0_g10327;PB_c0_g16605;PB_c0_g865;PB_c0_g10510;PB_c0_g11152;PB_c0_g1859;PB_c0_g10109;PB_c0_g1436;PB_c0_g10267;PB_c0_g10588;PB_c0_g10304;PB_c0_g10364;PB_c0_g11477;PB_c0_g16565;PB_c0_g3493;PB_c0_g11398;PB_c0_g1355;PB_c0_g10752;PB_c0_g10448;PB_c0_g10782;PB_c0_g11043
Biological Process: cGMP biosynthetic process (GO:0006182);	1	PB_c0_g12301
Biological Process: cadmium ion transmembrane transport (GO:0070574);	1	PB_c0_g14833
Biological Process: calcium ion homeostasis (GO:0055074);	4	PB_c0_g16776;PB_c0_g16604;PB_c0_g16486;PB_c0_g180
Biological Process: calcium ion transmembrane transport (GO:0070588);	46	PB_c0_g8728;PB_c0_g16614;PB_c0_g15674;PB_c0_g12747;PB_c0_g10340;PB_c0_g11274;PB_c0_g10724;PB_c0_g16657;PB_c0_g14211;PB_c0_g12227;PB_c0_g11815;PB_c0_g15188;PB_c0_g16114;PB_c0_g4549;PB_c0_g12575;PB_c0_g16399;PB_c0_g14423;PB_c0_g12417;PB_c0_g10968;PB_c0_g12925;PB_c0_g11359;PB_c0_g10290;PB_c0_g2201;PB_c0_g12250;PB_c0_g15040;PB_c0_g15544;PB_c0_g12604;PB_c0_g12086;PB_c0_g11821;PB_c0_g4096;PB_c0_g11658;…
Biological Process: calcium ion transport (GO:0006816);	53	PB_c0_g15470;PB_c0_g3897;PB_c0_g2639;PB_c0_g13750;PB_c0_g14283;PB_c0_g6414;PB_c0_g290;PB_c0_g13973;PB_c0_g318;PB_c0_g15823;PB_c0_g7735;PB_c0_g8676;PB_c0_g11093;PB_c0_g7601;PB_c0_g6333;PB_c0_g16625;PB_c0_g11199;PB_c0_g10803;PB_c0_g4332;PB_c0_g5520;PB_c0_g11990;PB_c0_g2681;PB_c0_g2070;PB_c0_g3459;PB_c0_g2834;PB_c0_g10527;PB_c0_g9395;PB_c0_g10914;PB_c0_g5073;PB_c0_g15134;PB_c0_g577;PB_c0_g12691;PB_c…
Biological Process: calcium-mediated signaling (GO:0019722);	22	PB_c0_g772;PB_c0_g16521;PB_c0_g8944;PB_c0_g1315;PB_c0_g867;PB_c0_g12925;PB_c0_g15167;PB_c0_g13954;PB_c0_g12417;PB_c0_g8831;PB_c0_g8952;PB_c0_g157;PB_c0_g12610;PB_c0_g8983;PB_c0_g782;PB_c0_g9392;PB_c0_g8481;PB_c0_g16427;PB_c0_g1270;PB_c0_g4134;PB_c0_g8757;PB_c0_g9122
Biological Process: callose deposition in cell wall (GO:0052543);	6	PB_c0_g13954;PB_c0_g13074;PB_c0_g10244;PB_c0_g16015;PB_c0_g358;PB_c0_g15883
Biological Process: camalexin biosynthetic process (GO:0010120);	1	PB_c0_g3208
Biological Process: carbohydrate catabolic process (GO:0016052);	1	PB_c0_g15396
Biological Process: carbohydrate derivative metabolic process (GO:1901135);	10	PB_c0_g14066;PB_c0_g2712;PB_c0_g16791;PB_c0_g15644;PB_c0_g6308;PB_c0_g4939;PB_c0_g15762;PB_c0_g5176;PB_c0_g15930;PB_c0_g16453
Biological Process: carbohydrate homeostasis (GO:0033500);	4	PB_c0_g12135;PB_c0_g12224;PB_c0_g10996;PB_c0_g11679
Biological Process: carbohydrate metabolic process (GO:0005975);	134	PB_c0_g3561;PB_c0_g3363;PB_c0_g12531;PB_c0_g3648;PB_c0_g923;PB_c0_g16591;PB_c0_g759;PB_c0_g1054;PB_c0_g1489;PB_c0_g15856;PB_c0_g2077;PB_c0_g3689;PB_c0_g6459;PB_c0_g6167;PB_c0_g858;PB_c0_g14509;PB_c0_g4956;PB_c0_g2079;PB_c0_g6443;PB_c0_g6401;PB_c0_g15014;PB_c0_g11863;PB_c0_g874;PB_c0_g1976;PB_c0_g1152;PB_c0_g1191;PB_c0_g12849;PB_c0_g4104;PB_c0_g23;PB_c0_g12787;PB_c0_g5956;PB_c0_g2341;PB_c0_g12940;…
Biological Process: carbohydrate phosphorylation (GO:0046835);	22	PB_c0_g10958;PB_c0_g1483;PB_c0_g10253;PB_c0_g2237;PB_c0_g3686;PB_c0_g16225;PB_c0_g571;PB_c0_g538;PB_c0_g789;PB_c0_g2456;PB_c0_g10424;PB_c0_g2315;PB_c0_g16245;PB_c0_g642;PB_c0_g13943;PB_c0_g5057;PB_c0_g15291;PB_c0_g10689;PB_c0_g879;PB_c0_g978;PB_c0_g16063;PB_c0_g432
Biological Process: carbohydrate transmembrane transport (GO:0034219);	19	PB_c0_g4824;PB_c0_g6005;PB_c0_g2587;PB_c0_g5665;PB_c0_g1798;PB_c0_g5251;PB_c0_g2588;PB_c0_g3669;PB_c0_g3287;PB_c0_g1938;PB_c0_g5572;PB_c0_g4974;PB_c0_g3577;PB_c0_g2316;PB_c0_g1880;PB_c0_g6040;PB_c0_g2747;PB_c0_g4164;PB_c0_g1639
Biological Process: carbohydrate transport (GO:0008643);	15	PB_c0_g4580;PB_c0_g1221;PB_c0_g4577;PB_c0_g8426;PB_c0_g4212;PB_c0_g97;PB_c0_g2492;PB_c0_g13099;PB_c0_g15500;PB_c0_g2545;PB_c0_g4061;PB_c0_g16524;PB_c0_g3532;PB_c0_g15185;PB_c0_g3470
Biological Process: carbon fixation (GO:0015977);	12	PB_c0_g12686;PB_c0_g8975;PB_c0_g7597;PB_c0_g12831;PB_c0_g7863;PB_c0_g11959;PB_c0_g3781;PB_c0_g12137;PB_c0_g9598;PB_c0_g12946;PB_c0_g12932;PB_c0_g5687
Biological Process: carbon utilization (GO:0015976);	21	PB_c0_g5193;PB_c0_g3771;PB_c0_g8855;PB_c0_g5543;PB_c0_g5995;PB_c0_g5149;PB_c0_g4914;PB_c0_g5117;PB_c0_g8227;PB_c0_g4766;PB_c0_g4951;PB_c0_g5457;PB_c0_g6928;PB_c0_g8165;PB_c0_g5559;PB_c0_g4605;PB_c0_g5013;PB_c0_g4578;PB_c0_g5706;PB_c0_g5642;PB_c0_g6266
Biological Process: carboxylic acid metabolic process (GO:0019752);	6	PB_c0_g7963;PB_c0_g8108;PB_c0_g5176;PB_c0_g16431;PB_c0_g429;PB_c0_g15324
Biological Process: carotene biosynthetic process (GO:0016120);	2	PB_c0_g1486;PB_c0_g12810
Biological Process: carotene catabolic process (GO:0016121);	1	PB_c0_g16264
Biological Process: carotenoid biosynthetic process (GO:0016117);	118	PB_c0_g1480;PB_c0_g6216;PB_c0_g15883;PB_c0_g4104;PB_c0_g2336;PB_c0_g4136;PB_c0_g365;PB_c0_g16015;PB_c0_g14275;PB_c0_g2024;PB_c0_g3303;PB_c0_g13760;PB_c0_g1699;PB_c0_g15640;PB_c0_g13394;PB_c0_g14841;PB_c0_g3128;PB_c0_g1995;PB_c0_g5913;PB_c0_g6057;PB_c0_g6556;PB_c0_g3407;PB_c0_g3248;PB_c0_g9038;PB_c0_g14691;PB_c0_g2899;PB_c0_g7331;PB_c0_g14749;PB_c0_g15112;PB_c0_g875;PB_c0_g7057;PB_c0_g1208;PB_c0_g…
Biological Process: carpel development (GO:0048440);	21	PB_c0_g10118;PB_c0_g3575;PB_c0_g14444;PB_c0_g4295;PB_c0_g7462;PB_c0_g6140;PB_c0_g1200;PB_c0_g6144;PB_c0_g10737;PB_c0_g9061;PB_c0_g7552;PB_c0_g10881;PB_c0_g8214;PB_c0_g5847;PB_c0_g6392;PB_c0_g5380;PB_c0_g4213;PB_c0_g4530;PB_c0_g10428;PB_c0_g5041;PB_c0_g2480
Biological Process: catabolic process (GO:0009056);	1	PB_c0_g15247
Biological Process: cation transport (GO:0006812);	8	PB_c0_g6330;PB_c0_g12774;PB_c0_g9099;PB_c0_g3374;PB_c0_g7388;PB_c0_g11070;PB_c0_g8141;PB_c0_g6689
Biological Process: cell adhesion (GO:0007155);	45	PB_c0_g4142;PB_c0_g16812;PB_c0_g11387;PB_c0_g2760;PB_c0_g2922;PB_c0_g11154;PB_c0_g3575;PB_c0_g12236;PB_c0_g10118;PB_c0_g10367;PB_c0_g12930;PB_c0_g1476;PB_c0_g11694;PB_c0_g9434;PB_c0_g6392;PB_c0_g13046;PB_c0_g3371;PB_c0_g12646;PB_c0_g7471;PB_c0_g3634;PB_c0_g4530;PB_c0_g10428;PB_c0_g14512;PB_c0_g11339;PB_c0_g12877;PB_c0_g6140;PB_c0_g4144;PB_c0_g12696;PB_c0_g11536;PB_c0_g3;PB_c0_g14190;PB_c0_g5847;P…
Biological Process: cell communication (GO:0007154);	3	PB_c0_g1777;PB_c0_g12220;PB_c0_g3919
Biological Process: cell cycle (GO:0007049);	8	PB_c0_g13618;PB_c0_g13609;PB_c0_g12460;PB_c0_g13700;PB_c0_g14256;PB_c0_g14468;PB_c0_g15222;PB_c0_g2086
Biological Process: cell cycle arrest (GO:0007050);	2	PB_c0_g5358;PB_c0_g12324
Biological Process: cell cycle process (GO:0022402);	9	PB_c0_g12830;PB_c0_g8894;PB_c0_g14407;PB_c0_g15656;PB_c0_g4499;PB_c0_g14032;PB_c0_g10084;PB_c0_g13516;PB_c0_g3301
Biological Process: cell death (GO:0008219);	22	PB_c0_g10824;PB_c0_g6466;PB_c0_g32;PB_c0_g1813;PB_c0_g11893;PB_c0_g1477;PB_c0_g1473;PB_c0_g265;PB_c0_g13466;PB_c0_g2539;PB_c0_g15602;PB_c0_g12157;PB_c0_g8997;PB_c0_g108;PB_c0_g7403;PB_c0_g1375;PB_c0_g7035;PB_c0_g1599;PB_c0_g3989;PB_c0_g2351;PB_c0_g10019;PB_c0_g1229
Biological Process: cell development (GO:0048468);	3	PB_c0_g15102;PB_c0_g12212;PB_c0_g13824
Biological Process: cell differentiation (GO:0030154);	90	PB_c0_g15994;PB_c0_g8138;PB_c0_g4328;PB_c0_g7228;PB_c0_g1058;PB_c0_g48;PB_c0_g7355;PB_c0_g6265;PB_c0_g7873;PB_c0_g8330;PB_c0_g5922;PB_c0_g7311;PB_c0_g3884;PB_c0_g2847;PB_c0_g4474;PB_c0_g3801;PB_c0_g3093;PB_c0_g2832;PB_c0_g10455;PB_c0_g9102;PB_c0_g12220;PB_c0_g4355;PB_c0_g15486;PB_c0_g2260;PB_c0_g16082;PB_c0_g12258;PB_c0_g3081;PB_c0_g4627;PB_c0_g12974;PB_c0_g2072;PB_c0_g8021;PB_c0_g2339;PB_c0_g108…
Biological Process: cell division (GO:0051301);	57	PB_c0_g4076;PB_c0_g6023;PB_c0_g2600;PB_c0_g3210;PB_c0_g7601;PB_c0_g13583;PB_c0_g9732;PB_c0_g7373;PB_c0_g2018;PB_c0_g13220;PB_c0_g13855;PB_c0_g10276;PB_c0_g12416;PB_c0_g11379;PB_c0_g14256;PB_c0_g12928;PB_c0_g13700;PB_c0_g13609;PB_c0_g7446;PB_c0_g10403;PB_c0_g14519;PB_c0_g11451;PB_c0_g9322;PB_c0_g1942;PB_c0_g11454;PB_c0_g15222;PB_c0_g4016;PB_c0_g14711;PB_c0_g14468;PB_c0_g2924;PB_c0_g89;PB_c0_g13434…
Biological Process: cell fate determination (GO:0001709);	2	PB_c0_g15098;PB_c0_g13097
Biological Process: cell fate specification (GO:0001708);	1	PB_c0_g6517
Biological Process: cell growth (GO:0016049);	44	PB_c0_g4666;PB_c0_g9443;PB_c0_g15640;PB_c0_g6772;PB_c0_g8466;PB_c0_g7890;PB_c0_g5480;PB_c0_g13919;PB_c0_g16235;PB_c0_g4928;PB_c0_g15771;PB_c0_g7506;PB_c0_g12617;PB_c0_g9979;PB_c0_g12220;PB_c0_g16510;PB_c0_g6790;PB_c0_g16418;PB_c0_g3775;PB_c0_g13742;PB_c0_g254;PB_c0_g577;PB_c0_g7089;PB_c0_g10874;PB_c0_g4401;PB_c0_g12606;PB_c0_g290;PB_c0_g6932;PB_c0_g16196;PB_c0_g16788;PB_c0_g12755;PB_c0_g15396;PB_…
Biological Process: cell morphogenesis (GO:0000902);	33	PB_c0_g9443;PB_c0_g6424;PB_c0_g4666;PB_c0_g7506;PB_c0_g4928;PB_c0_g16235;PB_c0_g9979;PB_c0_g13171;PB_c0_g6772;PB_c0_g14325;PB_c0_g5480;PB_c0_g13919;PB_c0_g7890;PB_c0_g6790;PB_c0_g14981;PB_c0_g3775;PB_c0_g12220;PB_c0_g6861;PB_c0_g16510;PB_c0_g10383;PB_c0_g13742;PB_c0_g7089;PB_c0_g577;PB_c0_g254;PB_c0_g4401;PB_c0_g10559;PB_c0_g7601;PB_c0_g14822;PB_c0_g6932;PB_c0_g290;PB_c0_g7977;PB_c0_g8802;PB_c0_g…
Biological Process: cell plate assembly (GO:0000919);	6	PB_c0_g6586;PB_c0_g9928;PB_c0_g12085;PB_c0_g9563;PB_c0_g11331;PB_c0_g11003
Biological Process: cell plate formation involved in plant-type cell wall biogenesis (GO:0009920);	2	PB_c0_g16353;PB_c0_g12394
Biological Process: cell proliferation (GO:0008283);	15	PB_c0_g10184;PB_c0_g1407;PB_c0_g8128;PB_c0_g11495;PB_c0_g9813;PB_c0_g11185;PB_c0_g9548;PB_c0_g7601;PB_c0_g14808;PB_c0_g968;PB_c0_g4318;PB_c0_g15876;PB_c0_g15203;PB_c0_g10516;PB_c0_g11008
Biological Process: cell redox homeostasis (GO:0045454);	109	PB_c0_g8590;PB_c0_g15180;PB_c0_g2721;PB_c0_g15984;PB_c0_g8941;PB_c0_g9118;PB_c0_g10025;PB_c0_g16406;PB_c0_g8697;PB_c0_g4426;PB_c0_g8622;PB_c0_g4038;PB_c0_g6330;PB_c0_g2317;PB_c0_g587;PB_c0_g1007;PB_c0_g9796;PB_c0_g2830;PB_c0_g9054;PB_c0_g9394;PB_c0_g8928;PB_c0_g777;PB_c0_g2749;PB_c0_g4575;PB_c0_g9774;PB_c0_g15633;PB_c0_g6851;PB_c0_g9313;PB_c0_g15347;PB_c0_g454;PB_c0_g16018;PB_c0_g299;PB_c0_g2775;…
Biological Process: cell tip growth (GO:0009932);	53	PB_c0_g10752;PB_c0_g2464;PB_c0_g2030;PB_c0_g8782;PB_c0_g12777;PB_c0_g11449;PB_c0_g1835;PB_c0_g10109;PB_c0_g7087;PB_c0_g11790;PB_c0_g5041;PB_c0_g10785;PB_c0_g11633;PB_c0_g3493;PB_c0_g11398;PB_c0_g16747;PB_c0_g16402;PB_c0_g12885;PB_c0_g1322;PB_c0_g1943;PB_c0_g3530;PB_c0_g14282;PB_c0_g10510;PB_c0_g10236;PB_c0_g6144;PB_c0_g3909;PB_c0_g11930;PB_c0_g16107;PB_c0_g5380;PB_c0_g10914;PB_c0_g14866;PB_c0_g11…
Biological Process: cell volume homeostasis (GO:0006884);	1	PB_c0_g7239
Biological Process: cell wall biogenesis (GO:0042546);	18	PB_c0_g4050;PB_c0_g4206;PB_c0_g4199;PB_c0_g3362;PB_c0_g14684;PB_c0_g3498;PB_c0_g6606;PB_c0_g11536;PB_c0_g16142;PB_c0_g3274;PB_c0_g3337;PB_c0_g6429;PB_c0_g5896;PB_c0_g5992;PB_c0_g5515;PB_c0_g5152;PB_c0_g6343;PB_c0_g10325
Biological Process: cell wall macromolecule catabolic process (GO:0016998);	5	PB_c0_g3561;PB_c0_g8336;PB_c0_g3307;PB_c0_g5896;PB_c0_g3921
Biological Process: cell wall macromolecule metabolic process (GO:0044036);	2	PB_c0_g11536;PB_c0_g14893
Biological Process: cell wall mannoprotein biosynthetic process (GO:0000032);	2	PB_c0_g5323;PB_c0_g5755
Biological Process: cell wall modification (GO:0042545);	23	PB_c0_g4068;PB_c0_g15527;PB_c0_g13269;PB_c0_g15928;PB_c0_g7569;PB_c0_g14637;PB_c0_g26;PB_c0_g584;PB_c0_g14594;PB_c0_g16712;PB_c0_g15473;PB_c0_g5260;PB_c0_g15943;PB_c0_g12611;PB_c0_g14246;PB_c0_g16391;PB_c0_g14146;PB_c0_g2102;PB_c0_g15846;PB_c0_g15165;PB_c0_g2546;PB_c0_g4799;PB_c0_g15689
Biological Process: cell wall organization (GO:0071555);	147	PB_c0_g20;PB_c0_g11220;PB_c0_g12495;PB_c0_g11523;PB_c0_g7133;PB_c0_g14369;PB_c0_g1835;PB_c0_g12011;PB_c0_g11226;PB_c0_g3;PB_c0_g12885;PB_c0_g16142;PB_c0_g10708;PB_c0_g10510;PB_c0_g14282;PB_c0_g5515;PB_c0_g16636;PB_c0_g5152;PB_c0_g10428;PB_c0_g14512;PB_c0_g1151;PB_c0_g14422;PB_c0_g6392;PB_c0_g9434;PB_c0_g12009;PB_c0_g3337;PB_c0_g15309;PB_c0_g15129;PB_c0_g509;PB_c0_g5041;PB_c0_g10792;PB_c0_g7990;PB…
Biological Process: cell wall organization or biogenesis (GO:0071554);	8	PB_c0_g1191;PB_c0_g4312;PB_c0_g4024;PB_c0_g16262;PB_c0_g2281;PB_c0_g2619;PB_c0_g2283;PB_c0_g3286
Biological Process: cell wall pectin metabolic process (GO:0052546);	17	PB_c0_g10887;PB_c0_g11726;PB_c0_g12698;PB_c0_g12326;PB_c0_g11518;PB_c0_g10641;PB_c0_g15212;PB_c0_g10431;PB_c0_g10434;PB_c0_g15204;PB_c0_g11301;PB_c0_g11183;PB_c0_g12312;PB_c0_g10789;PB_c0_g10925;PB_c0_g10515;PB_c0_g11933
Biological Process: cell-cell signaling (GO:0007267);	17	PB_c0_g13507;PB_c0_g13298;PB_c0_g7156;PB_c0_g16088;PB_c0_g14983;PB_c0_g14735;PB_c0_g10876;PB_c0_g12611;PB_c0_g6939;PB_c0_g13342;PB_c0_g5822;PB_c0_g13174;PB_c0_g8598;PB_c0_g7605;PB_c0_g12194;PB_c0_g14965;PB_c0_g13269
Biological Process: cellular aldehyde metabolic process (GO:0006081);	15	PB_c0_g1069;PB_c0_g16037;PB_c0_g16171;PB_c0_g1315;PB_c0_g16654;PB_c0_g11333;PB_c0_g867;PB_c0_g2010;PB_c0_g920;PB_c0_g2043;PB_c0_g16146;PB_c0_g15904;PB_c0_g2047;PB_c0_g1270;PB_c0_g1647
Biological Process: cellular amino acid biosynthetic process (GO:0008652);	32	PB_c0_g470;PB_c0_g3801;PB_c0_g3261;PB_c0_g3713;PB_c0_g2105;PB_c0_g14710;PB_c0_g13222;PB_c0_g3786;PB_c0_g13238;PB_c0_g7228;PB_c0_g13963;PB_c0_g5368;PB_c0_g3689;PB_c0_g4771;PB_c0_g15659;PB_c0_g15640;PB_c0_g6059;PB_c0_g15771;PB_c0_g7094;PB_c0_g4251;PB_c0_g4245;PB_c0_g95;PB_c0_g2794;PB_c0_g373;PB_c0_g4104;PB_c0_g4627;PB_c0_g13538;PB_c0_g451;PB_c0_g365;PB_c0_g9644;PB_c0_g1699;PB_c0_g5260
Biological Process: cellular amino acid catabolic process (GO:0009063);	9	PB_c0_g14620;PB_c0_g16127;PB_c0_g11041;PB_c0_g14652;PB_c0_g7009;PB_c0_g3235;PB_c0_g15003;PB_c0_g14688;PB_c0_g15617
Biological Process: cellular amino acid metabolic process (GO:0006520);	23	PB_c0_g5407;PB_c0_g545;PB_c0_g68;PB_c0_g4021;PB_c0_g2969;PB_c0_g5493;PB_c0_g51;PB_c0_g1668;PB_c0_g13774;PB_c0_g272;PB_c0_g554;PB_c0_g891;PB_c0_g2416;PB_c0_g1097;PB_c0_g15924;PB_c0_g5283;PB_c0_g9429;PB_c0_g295;PB_c0_g826;PB_c0_g985;PB_c0_g1582;PB_c0_g4893;PB_c0_g5267
Biological Process: cellular aromatic compound metabolic process (GO:0006725);	3	PB_c0_g4902;PB_c0_g5347;PB_c0_g10000
Biological Process: cellular biosynthetic process (GO:0044249);	29	PB_c0_g13905;PB_c0_g16453;PB_c0_g204;PB_c0_g4989;PB_c0_g14955;PB_c0_g14299;PB_c0_g5176;PB_c0_g15102;PB_c0_g9350;PB_c0_g8441;PB_c0_g13823;PB_c0_g9603;PB_c0_g15644;PB_c0_g14884;PB_c0_g12590;PB_c0_g2557;PB_c0_g14027;PB_c0_g15930;PB_c0_g13720;PB_c0_g9789;PB_c0_g3275;PB_c0_g15331;PB_c0_g15762;PB_c0_g13279;PB_c0_g10000;PB_c0_g9403;PB_c0_g14066;PB_c0_g2712;PB_c0_g16791
Biological Process: cellular calcium ion homeostasis (GO:0006874);	9	PB_c0_g8728;PB_c0_g11002;PB_c0_g11659;PB_c0_g16114;PB_c0_g15995;PB_c0_g10555;PB_c0_g11222;PB_c0_g15063;PB_c0_g10570
Biological Process: cellular carbohydrate metabolic process (GO:0044262);	21	PB_c0_g6118;PB_c0_g9789;PB_c0_g3990;PB_c0_g5786;PB_c0_g5938;PB_c0_g6241;PB_c0_g14066;PB_c0_g16506;PB_c0_g16386;PB_c0_g3683;PB_c0_g15483;PB_c0_g14955;PB_c0_g5123;PB_c0_g5005;PB_c0_g8708;PB_c0_g5017;PB_c0_g7316;PB_c0_g3639;PB_c0_g3997;PB_c0_g9603;PB_c0_g6545
Biological Process: cellular catabolic process (GO:0044248);	3	PB_c0_g14677;PB_c0_g13351;PB_c0_g11788
Biological Process: cellular cation homeostasis (GO:0030003);	71	PB_c0_g2610;PB_c0_g7567;PB_c0_g8591;PB_c0_g9457;PB_c0_g7758;PB_c0_g8117;PB_c0_g7269;PB_c0_g3003;PB_c0_g14995;PB_c0_g8766;PB_c0_g10089;PB_c0_g224;PB_c0_g8531;PB_c0_g173;PB_c0_g2468;PB_c0_g6333;PB_c0_g6633;PB_c0_g8129;PB_c0_g3458;PB_c0_g15518;PB_c0_g9670;PB_c0_g7217;PB_c0_g322;PB_c0_g604;PB_c0_g10150;PB_c0_g10174;PB_c0_g10143;PB_c0_g10142;PB_c0_g6048;PB_c0_g8773;PB_c0_g8856;PB_c0_g12417;PB_c0_g9311…
Biological Process: cellular chloride ion homeostasis (GO:0030644);	2	PB_c0_g9019;PB_c0_g9370
Biological Process: cellular component assembly (GO:0022607);	5	PB_c0_g7325;PB_c0_g7787;PB_c0_g7501;PB_c0_g16701;PB_c0_g7390
Biological Process: cellular component biogenesis (GO:0044085);	16	PB_c0_g12220;PB_c0_g6653;PB_c0_g16506;PB_c0_g2712;PB_c0_g9349;PB_c0_g8839;PB_c0_g6670;PB_c0_g451;PB_c0_g8796;PB_c0_g373;PB_c0_g470;PB_c0_g6059;PB_c0_g8549;PB_c0_g11618;PB_c0_g8770;PB_c0_g8250
Biological Process: cellular component organization (GO:0016043);	29	PB_c0_g6357;PB_c0_g14066;PB_c0_g3420;PB_c0_g9798;PB_c0_g13950;PB_c0_g6653;PB_c0_g11977;PB_c0_g429;PB_c0_g15331;PB_c0_g2319;PB_c0_g10145;PB_c0_g13639;PB_c0_g12369;PB_c0_g6670;PB_c0_g4786;PB_c0_g1272;PB_c0_g2557;PB_c0_g13866;PB_c0_g9349;PB_c0_g7893;PB_c0_g1660;PB_c0_g12212;PB_c0_g14884;PB_c0_g817;PB_c0_g944;PB_c0_g14043;PB_c0_g12208;PB_c0_g1958;PB_c0_g11005
Biological Process: cellular component organization or biogenesis (GO:0071840);	4	PB_c0_g15581;PB_c0_g1191;PB_c0_g14850;PB_c0_g14809
Biological Process: cellular copper ion homeostasis (GO:0006878);	3	PB_c0_g5857;PB_c0_g5937;PB_c0_g4331
Biological Process: cellular developmental process (GO:0048869);	3	PB_c0_g13140;PB_c0_g15396;PB_c0_g13151
Biological Process: cellular glucan metabolic process (GO:0006073);	2	PB_c0_g4927;PB_c0_g15396
Biological Process: cellular glucose homeostasis (GO:0001678);	1	PB_c0_g571
Biological Process: cellular heat acclimation (GO:0070370);	1	PB_c0_g4571
Biological Process: cellular iron ion homeostasis (GO:0006879);	9	PB_c0_g5498;PB_c0_g14337;PB_c0_g6771;PB_c0_g9578;PB_c0_g9402;PB_c0_g5579;PB_c0_g7973;PB_c0_g9254;PB_c0_g5934
Biological Process: cellular lipid metabolic process (GO:0044255);	3	PB_c0_g11338;PB_c0_g12961;PB_c0_g2302
Biological Process: cellular localization (GO:0051641);	2	PB_c0_g3056;PB_c0_g11435
Biological Process: cellular macromolecule biosynthetic process (GO:0034645);	12	PB_c0_g1809;PB_c0_g10390;PB_c0_g16739;PB_c0_g5781;PB_c0_g4792;PB_c0_g6264;PB_c0_g15656;PB_c0_g6818;PB_c0_g1759;PB_c0_g14407;PB_c0_g6459;PB_c0_g13668
Biological Process: cellular macromolecule catabolic process (GO:0044265);	9	PB_c0_g4405;PB_c0_g2040;PB_c0_g5337;PB_c0_g2567;PB_c0_g13466;PB_c0_g2076;PB_c0_g10019;PB_c0_g1765;PB_c0_g4353
Biological Process: cellular macromolecule localization (GO:0070727);	5	PB_c0_g12369;PB_c0_g944;PB_c0_g14043;PB_c0_g11005;PB_c0_g11977
Biological Process: cellular macromolecule metabolic process (GO:0044260);	54	PB_c0_g9789;PB_c0_g11530;PB_c0_g11599;PB_c0_g8839;PB_c0_g12071;PB_c0_g10149;PB_c0_g11063;PB_c0_g7310;PB_c0_g4072;PB_c0_g11921;PB_c0_g8250;PB_c0_g721;PB_c0_g3029;PB_c0_g1262;PB_c0_g8549;PB_c0_g9429;PB_c0_g295;PB_c0_g3405;PB_c0_g14552;PB_c0_g10819;PB_c0_g7316;PB_c0_g5360;PB_c0_g3222;PB_c0_g1365;PB_c0_g14371;PB_c0_g13718;PB_c0_g13334;PB_c0_g11078;PB_c0_g12501;PB_c0_g2196;PB_c0_g5370;PB_c0_g11032;PB_…
Biological Process: cellular manganese ion homeostasis (GO:0030026);	5	PB_c0_g8728;PB_c0_g16114;PB_c0_g6777;PB_c0_g4767;PB_c0_g2246
Biological Process: cellular metabolic process (GO:0044237);	33	PB_c0_g16593;PB_c0_g8545;PB_c0_g15137;PB_c0_g14032;PB_c0_g7893;PB_c0_g12449;PB_c0_g13794;PB_c0_g13216;PB_c0_g3204;PB_c0_g8852;PB_c0_g2151;PB_c0_g15960;PB_c0_g3560;PB_c0_g9839;PB_c0_g11261;PB_c0_g4158;PB_c0_g559;PB_c0_g6308;PB_c0_g3048;PB_c0_g11998;PB_c0_g15183;PB_c0_g14237;PB_c0_g6581;PB_c0_g14924;PB_c0_g7776;PB_c0_g4306;PB_c0_g15610;PB_c0_g12208;PB_c0_g2846;PB_c0_g4499;PB_c0_g14311;PB_c0_g14825;…
Biological Process: cellular modified amino acid biosynthetic process (GO:0042398);	10	PB_c0_g3659;PB_c0_g5654;PB_c0_g13028;PB_c0_g2783;PB_c0_g7075;PB_c0_g15299;PB_c0_g13234;PB_c0_g7046;PB_c0_g5276;PB_c0_g13316
Biological Process: cellular nitrogen compound biosynthetic process (GO:0044271);	2	PB_c0_g6156;PB_c0_g16701
Biological Process: cellular nitrogen compound metabolic process (GO:0034641);	5	PB_c0_g10000;PB_c0_g5370;PB_c0_g14552;PB_c0_g3335;PB_c0_g3024
Biological Process: cellular phosphate ion homeostasis (GO:0030643);	3	PB_c0_g2958;PB_c0_g3385;PB_c0_g3416
Biological Process: cellular potassium ion homeostasis (GO:0030007);	4	PB_c0_g11428;PB_c0_g11602;PB_c0_g582;PB_c0_g4408
Biological Process: cellular process (GO:0009987);	83	PB_c0_g1438;PB_c0_g7978;PB_c0_g13190;PB_c0_g11597;PB_c0_g10567;PB_c0_g14367;PB_c0_g11361;PB_c0_g7650;PB_c0_g15247;PB_c0_g10961;PB_c0_g11816;PB_c0_g7492;PB_c0_g9162;PB_c0_g11719;PB_c0_g5861;PB_c0_g8141;PB_c0_g9642;PB_c0_g10092;PB_c0_g6582;PB_c0_g10595;PB_c0_g6360;PB_c0_g11552;PB_c0_g11955;PB_c0_g13170;PB_c0_g12087;PB_c0_g6152;PB_c0_g6033;PB_c0_g10430;PB_c0_g10541;PB_c0_g12389;PB_c0_g11295;PB_c0_g1…
Biological Process: cellular protein localization (GO:0034613);	2	PB_c0_g10254;PB_c0_g14854
Biological Process: cellular protein metabolic process (GO:0044267);	7	PB_c0_g3902;PB_c0_g5688;PB_c0_g3520;PB_c0_g4451;PB_c0_g1422;PB_c0_g3120;PB_c0_g14878
Biological Process: cellular protein modification process (GO:0006464);	47	PB_c0_g4074;PB_c0_g1818;PB_c0_g12360;PB_c0_g15331;PB_c0_g3533;PB_c0_g451;PB_c0_g13403;PB_c0_g9285;PB_c0_g9349;PB_c0_g6704;PB_c0_g834;PB_c0_g14884;PB_c0_g373;PB_c0_g994;PB_c0_g6459;PB_c0_g6384;PB_c0_g1284;PB_c0_g1488;PB_c0_g6059;PB_c0_g4030;PB_c0_g6258;PB_c0_g1008;PB_c0_g12411;PB_c0_g13140;PB_c0_g3152;PB_c0_g15199;PB_c0_g5578;PB_c0_g4521;PB_c0_g1061;PB_c0_g1348;PB_c0_g3616;PB_c0_g1116;PB_c0_g631;P…
Biological Process: cellular respiration (GO:0045333);	2	PB_c0_g12436;PB_c0_g13048
Biological Process: cellular response to DNA damage stimulus (GO:0006974);	7	PB_c0_g278;PB_c0_g4479;PB_c0_g1805;PB_c0_g4833;PB_c0_g14983;PB_c0_g4570;PB_c0_g1888
Biological Process: cellular response to UV-C (GO:0071494);	2	PB_c0_g13561;PB_c0_g6820
Biological Process: cellular response to abscisic acid stimulus (GO:0071215);	10	PB_c0_g1375;PB_c0_g492;PB_c0_g12597;PB_c0_g13226;PB_c0_g10824;PB_c0_g3989;PB_c0_g1599;PB_c0_g11893;PB_c0_g3978;PB_c0_g380
Biological Process: cellular response to acid (GO:0071229);	20	PB_c0_g2098;PB_c0_g12902;PB_c0_g470;PB_c0_g6059;PB_c0_g6384;PB_c0_g14311;PB_c0_g11056;PB_c0_g12839;PB_c0_g373;PB_c0_g12449;PB_c0_g9349;PB_c0_g13351;PB_c0_g15137;PB_c0_g451;PB_c0_g8363;PB_c0_g3149;PB_c0_g11948;PB_c0_g8524;PB_c0_g4074;PB_c0_g2808
Biological Process: cellular response to amino acid stimulus (GO:0071230);	3	PB_c0_g12610;PB_c0_g12417;PB_c0_g12925
Biological Process: cellular response to blue light (GO:0071483);	1	PB_c0_g14284
Biological Process: cellular response to calcium ion (GO:0071277);	3	PB_c0_g3630;PB_c0_g4443;PB_c0_g3698
Biological Process: cellular response to chemical stimulus (GO:0070887);	1	PB_c0_g9562
Biological Process: cellular response to cold (GO:0070417);	8	PB_c0_g10824;PB_c0_g13226;PB_c0_g12597;PB_c0_g1375;PB_c0_g11893;PB_c0_g1599;PB_c0_g3989;PB_c0_g6999
Biological Process: cellular response to ethylene stimulus (GO:0071369);	3	PB_c0_g1591;PB_c0_g1884;PB_c0_g16054
Biological Process: cellular response to extracellular stimulus (GO:0031668);	10	PB_c0_g10874;PB_c0_g11670;PB_c0_g12631;PB_c0_g10828;PB_c0_g12606;PB_c0_g15447;PB_c0_g12466;PB_c0_g12617;PB_c0_g12755;PB_c0_g9562
Biological Process: cellular response to gravity (GO:0071258);	4	PB_c0_g1237;PB_c0_g1010;PB_c0_g1564;PB_c0_g1634
Biological Process: cellular response to heat (GO:0034605);	7	PB_c0_g5205;PB_c0_g8689;PB_c0_g1614;PB_c0_g2391;PB_c0_g1344;PB_c0_g1336;PB_c0_g6759
Biological Process: cellular response to high light intensity (GO:0071486);	1	PB_c0_g7081
Biological Process: cellular response to hormone stimulus (GO:0032870);	5	PB_c0_g15032;PB_c0_g13037;PB_c0_g12484;PB_c0_g14770;PB_c0_g15980
Biological Process: cellular response to hydrogen peroxide (GO:0070301);	1	PB_c0_g10737
Biological Process: cellular response to iron ion starvation (GO:0010106);	3	PB_c0_g798;PB_c0_g6986;PB_c0_g8195
Biological Process: cellular response to light intensity (GO:0071484);	3	PB_c0_g8597;PB_c0_g10137;PB_c0_g9823
Biological Process: cellular response to light stimulus (GO:0071482);	1	PB_c0_g8884
Biological Process: cellular response to molecule of bacterial origin (GO:0071219);	1	PB_c0_g10737
Biological Process: cellular response to nitric oxide (GO:0071732);	1	PB_c0_g10737
Biological Process: cellular response to nitrogen levels (GO:0043562);	8	PB_c0_g6541;PB_c0_g6957;PB_c0_g7903;PB_c0_g13203;PB_c0_g3182;PB_c0_g5884;PB_c0_g4387;PB_c0_g8315
Biological Process: cellular response to nitrogen starvation (GO:0006995);	14	PB_c0_g9746;PB_c0_g14572;PB_c0_g11228;PB_c0_g10474;PB_c0_g1473;PB_c0_g898;PB_c0_g864;PB_c0_g4057;PB_c0_g1228;PB_c0_g9464;PB_c0_g4183;PB_c0_g419;PB_c0_g1364;PB_c0_g6366
Biological Process: cellular response to organic substance (GO:0071310);	29	PB_c0_g12710;PB_c0_g14311;PB_c0_g9596;PB_c0_g16347;PB_c0_g12839;PB_c0_g11056;PB_c0_g373;PB_c0_g13140;PB_c0_g470;PB_c0_g2098;PB_c0_g12902;PB_c0_g13094;PB_c0_g6059;PB_c0_g11948;PB_c0_g3420;PB_c0_g8524;PB_c0_g14924;PB_c0_g13950;PB_c0_g4645;PB_c0_g9349;PB_c0_g12449;PB_c0_g2557;PB_c0_g15137;PB_c0_g13866;PB_c0_g736;PB_c0_g451;PB_c0_g13639;PB_c0_g13151;PB_c0_g8363
Biological Process: cellular response to oxidative stress (GO:0034599);	42	PB_c0_g9616;PB_c0_g9774;PB_c0_g9893;PB_c0_g6851;PB_c0_g13330;PB_c0_g9280;PB_c0_g5964;PB_c0_g1242;PB_c0_g7610;PB_c0_g9692;PB_c0_g5584;PB_c0_g6236;PB_c0_g9265;PB_c0_g9152;PB_c0_g8820;PB_c0_g10024;PB_c0_g6075;PB_c0_g9118;PB_c0_g9620;PB_c0_g10025;PB_c0_g5805;PB_c0_g9989;PB_c0_g8622;PB_c0_g9043;PB_c0_g10122;PB_c0_g9824;PB_c0_g10063;PB_c0_g5315;PB_c0_g3096;PB_c0_g8590;PB_c0_g15180;PB_c0_g1027;PB_c0_g83…
Biological Process: cellular response to oxygen-containing compound (GO:1901701);	25	PB_c0_g6384;PB_c0_g14311;PB_c0_g11056;PB_c0_g12839;PB_c0_g373;PB_c0_g11005;PB_c0_g2098;PB_c0_g12902;PB_c0_g470;PB_c0_g6059;PB_c0_g14043;PB_c0_g944;PB_c0_g3149;PB_c0_g11948;PB_c0_g11977;PB_c0_g4074;PB_c0_g8524;PB_c0_g2808;PB_c0_g9349;PB_c0_g12449;PB_c0_g15137;PB_c0_g13351;PB_c0_g12369;PB_c0_g451;PB_c0_g8363
Biological Process: cellular response to phosphate starvation (GO:0016036);	46	PB_c0_g11679;PB_c0_g10555;PB_c0_g13592;PB_c0_g11893;PB_c0_g6021;PB_c0_g737;PB_c0_g13590;PB_c0_g12224;PB_c0_g11222;PB_c0_g14578;PB_c0_g12810;PB_c0_g4392;PB_c0_g2497;PB_c0_g15167;PB_c0_g1599;PB_c0_g3989;PB_c0_g11659;PB_c0_g11002;PB_c0_g13440;PB_c0_g875;PB_c0_g12510;PB_c0_g6111;PB_c0_g4400;PB_c0_g3248;PB_c0_g5879;PB_c0_g1473;PB_c0_g10785;PB_c0_g10570;PB_c0_g2967;PB_c0_g10824;PB_c0_g4057;PB_c0_g16807…
Biological Process: cellular response to redox state (GO:0071461);	1	PB_c0_g15375
Biological Process: cellular response to starvation (GO:0009267);	1	PB_c0_g6817
Biological Process: cellular response to stimulus (GO:0051716);	19	PB_c0_g13905;PB_c0_g14299;PB_c0_g6646;PB_c0_g411;PB_c0_g7833;PB_c0_g7369;PB_c0_g13646;PB_c0_g14027;PB_c0_g2301;PB_c0_g9063;PB_c0_g13871;PB_c0_g13720;PB_c0_g13531;PB_c0_g12847;PB_c0_g13279;PB_c0_g13625;PB_c0_g13899;PB_c0_g15960;PB_c0_g9770
Biological Process: cellular response to stress (GO:0033554);	16	PB_c0_g12631;PB_c0_g12466;PB_c0_g14311;PB_c0_g6384;PB_c0_g10866;PB_c0_g12839;PB_c0_g11670;PB_c0_g12449;PB_c0_g10243;PB_c0_g10828;PB_c0_g15137;PB_c0_g6338;PB_c0_g13351;PB_c0_g15447;PB_c0_g4074;PB_c0_g9562
Biological Process: cellular response to sucrose starvation (GO:0043617);	2	PB_c0_g2716;PB_c0_g2537
Biological Process: cellular response to sucrose stimulus (GO:0071329);	8	PB_c0_g10824;PB_c0_g1375;PB_c0_g12224;PB_c0_g11893;PB_c0_g1599;PB_c0_g3989;PB_c0_g11679;PB_c0_g12135
Biological Process: cellular response to sulfate starvation (GO:0009970);	2	PB_c0_g4057;PB_c0_g1473
Biological Process: cellular response to water deprivation (GO:0042631);	19	PB_c0_g6114;PB_c0_g10852;PB_c0_g3901;PB_c0_g14572;PB_c0_g15167;PB_c0_g867;PB_c0_g1315;PB_c0_g16265;PB_c0_g14768;PB_c0_g1270;PB_c0_g8237;PB_c0_g15415;PB_c0_g4166;PB_c0_g3868;PB_c0_g15606;PB_c0_g4105;PB_c0_g14578;PB_c0_g11081;PB_c0_g8884
Biological Process: cellular sodium ion homeostasis (GO:0006883);	3	PB_c0_g9019;PB_c0_g9370;PB_c0_g4408
Biological Process: cellular transition metal ion homeostasis (GO:0046916);	13	PB_c0_g3649;PB_c0_g2020;PB_c0_g7503;PB_c0_g7996;PB_c0_g3486;PB_c0_g13196;PB_c0_g8661;PB_c0_g6260;PB_c0_g9491;PB_c0_g9333;PB_c0_g2606;PB_c0_g3186;PB_c0_g4196
Biological Process: cellular zinc ion homeostasis (GO:0006882);	15	PB_c0_g11815;PB_c0_g12138;PB_c0_g11359;PB_c0_g11562;PB_c0_g11658;PB_c0_g10724;PB_c0_g11274;PB_c0_g15733;PB_c0_g15134;PB_c0_g10968;PB_c0_g15135;PB_c0_g16351;PB_c0_g16114;PB_c0_g12223;PB_c0_g8728
Biological Process: cellulose biosynthetic process (GO:0030244);	80	PB_c0_g11676;PB_c0_g3952;PB_c0_g10803;PB_c0_g10425;PB_c0_g11990;PB_c0_g10511;PB_c0_g12461;PB_c0_g14422;PB_c0_g10446;PB_c0_g13162;PB_c0_g10914;PB_c0_g2102;PB_c0_g12009;PB_c0_g11995;PB_c0_g10669;PB_c0_g4919;PB_c0_g14354;PB_c0_g8037;PB_c0_g13208;PB_c0_g13116;PB_c0_g14145;PB_c0_g2074;PB_c0_g9627;PB_c0_g11199;PB_c0_g11220;PB_c0_g11143;PB_c0_g6293;PB_c0_g12495;PB_c0_g1951;PB_c0_g15570;PB_c0_g14369;PB_c…
Biological Process: cellulose catabolic process (GO:0030245);	3	PB_c0_g14683;PB_c0_g14541;PB_c0_g15142
Biological Process: cellulose metabolic process (GO:0030243);	19	PB_c0_g16747;PB_c0_g15771;PB_c0_g15589;PB_c0_g2834;PB_c0_g15640;PB_c0_g14866;PB_c0_g16107;PB_c0_g16035;PB_c0_g15470;PB_c0_g16418;PB_c0_g3530;PB_c0_g14282;PB_c0_g146;PB_c0_g16625;PB_c0_g15659;PB_c0_g318;PB_c0_g16788;PB_c0_g16196;PB_c0_g16402
Biological Process: cellulose microfibril organization (GO:0010215);	7	PB_c0_g12226;PB_c0_g16402;PB_c0_g318;PB_c0_g16107;PB_c0_g12124;PB_c0_g16625;PB_c0_g15648
Biological Process: centromere complex assembly (GO:0034508);	2	PB_c0_g6023;PB_c0_g2363
Biological Process: centrosome duplication (GO:0051298);	1	PB_c0_g11410
Biological Process: ceramide biosynthetic process (GO:0046513);	2	PB_c0_g3473;PB_c0_g4413
Biological Process: ceramide metabolic process (GO:0006672);	1	PB_c0_g4943
Biological Process: chaperone mediated protein folding requiring cofactor (GO:0051085);	1	PB_c0_g668
Biological Process: chaperone-mediated protein complex assembly (GO:0051131);	1	PB_c0_g9339
Biological Process: chaperone-mediated protein folding (GO:0061077);	18	PB_c0_g6843;PB_c0_g7212;PB_c0_g6466;PB_c0_g14124;PB_c0_g4571;PB_c0_g8809;PB_c0_g8237;PB_c0_g14945;PB_c0_g15909;PB_c0_g8150;PB_c0_g16218;PB_c0_g8643;PB_c0_g15623;PB_c0_g7403;PB_c0_g8380;PB_c0_g7035;PB_c0_g7145;PB_c0_g15997
Biological Process: chiasma assembly (GO:0051026);	1	PB_c0_g14823
Biological Process: chitin catabolic process (GO:0006032);	14	PB_c0_g3921;PB_c0_g373;PB_c0_g8336;PB_c0_g64;PB_c0_g3561;PB_c0_g2711;PB_c0_g451;PB_c0_g6059;PB_c0_g16646;PB_c0_g3307;PB_c0_g2667;PB_c0_g470;PB_c0_g9429;PB_c0_g295
Biological Process: chloride transport (GO:0006821);	13	PB_c0_g11792;PB_c0_g13826;PB_c0_g13167;PB_c0_g13747;PB_c0_g13725;PB_c0_g14136;PB_c0_g13780;PB_c0_g13691;PB_c0_g7239;PB_c0_g13046;PB_c0_g13031;PB_c0_g13813;PB_c0_g12696
Biological Process: chlorophyll biosynthetic process (GO:0015995);	176	PB_c0_g1327;PB_c0_g213;PB_c0_g2603;PB_c0_g38;PB_c0_g8229;PB_c0_g16395;PB_c0_g2610;PB_c0_g4687;PB_c0_g1621;PB_c0_g3023;PB_c0_g4216;PB_c0_g2133;PB_c0_g12810;PB_c0_g4771;PB_c0_g7077;PB_c0_g7194;PB_c0_g5368;PB_c0_g3392;PB_c0_g7057;PB_c0_g2992;PB_c0_g16331;PB_c0_g4275;PB_c0_g1313;PB_c0_g4799;PB_c0_g2737;PB_c0_g1629;PB_c0_g1566;PB_c0_g2415;PB_c0_g9632;PB_c0_g152;PB_c0_g4343;PB_c0_g6520;PB_c0_g2004;PB_c…
Biological Process: chlorophyll catabolic process (GO:0015996);	58	PB_c0_g3209;PB_c0_g16442;PB_c0_g2623;PB_c0_g82;PB_c0_g3181;PB_c0_g417;PB_c0_g1218;PB_c0_g6594;PB_c0_g16410;PB_c0_g2928;PB_c0_g14085;PB_c0_g6620;PB_c0_g9541;PB_c0_g1207;PB_c0_g15684;PB_c0_g7521;PB_c0_g5987;PB_c0_g2542;PB_c0_g1477;PB_c0_g27;PB_c0_g15708;PB_c0_g4608;PB_c0_g468;PB_c0_g5674;PB_c0_g1813;PB_c0_g15678;PB_c0_g14187;PB_c0_g5600;PB_c0_g2645;PB_c0_g2939;PB_c0_g16458;PB_c0_g16369;PB_c0_g3309;…
Biological Process: chlorophyll cycle (GO:0033354);	1	PB_c0_g2384
Biological Process: chlorophyll metabolic process (GO:0015994);	14	PB_c0_g6059;PB_c0_g451;PB_c0_g4443;PB_c0_g5267;PB_c0_g4893;PB_c0_g5283;PB_c0_g3446;PB_c0_g470;PB_c0_g3719;PB_c0_g373;PB_c0_g3630;PB_c0_g3227;PB_c0_g3698;PB_c0_g5493
Biological Process: chloroplast RNA modification (GO:1900865);	2	PB_c0_g7255;PB_c0_g6686
Biological Process: chloroplast RNA processing (GO:0031425);	5	PB_c0_g12810;PB_c0_g14351;PB_c0_g1082;PB_c0_g14281;PB_c0_g14171
Biological Process: chloroplast accumulation movement (GO:0009904);	15	PB_c0_g14284;PB_c0_g5744;PB_c0_g13211;PB_c0_g12983;PB_c0_g8696;PB_c0_g2750;PB_c0_g15884;PB_c0_g3161;PB_c0_g12765;PB_c0_g1708;PB_c0_g14549;PB_c0_g11794;PB_c0_g13998;PB_c0_g12647;PB_c0_g1263
Biological Process: chloroplast avoidance movement (GO:0009903);	6	PB_c0_g12647;PB_c0_g14284;PB_c0_g15884;PB_c0_g12765;PB_c0_g11794;PB_c0_g12983
Biological Process: chloroplast fission (GO:0010020);	6	PB_c0_g13749;PB_c0_g14408;PB_c0_g9867;PB_c0_g8082;PB_c0_g6008;PB_c0_g14305
Biological Process: chloroplast localization (GO:0019750);	2	PB_c0_g4569;PB_c0_g5500
Biological Process: chloroplast mRNA processing (GO:0010239);	1	PB_c0_g5948
Biological Process: chloroplast organization (GO:0009658);	83	PB_c0_g224;PB_c0_g3897;PB_c0_g15596;PB_c0_g3354;PB_c0_g2669;PB_c0_g7035;PB_c0_g7100;PB_c0_g14908;PB_c0_g4456;PB_c0_g130;PB_c0_g59;PB_c0_g9413;PB_c0_g6834;PB_c0_g11618;PB_c0_g14927;PB_c0_g4687;PB_c0_g13723;PB_c0_g9330;PB_c0_g3658;PB_c0_g4216;PB_c0_g15006;PB_c0_g13361;PB_c0_g7191;PB_c0_g10950;PB_c0_g7403;PB_c0_g4195;PB_c0_g6713;PB_c0_g2307;PB_c0_g2550;PB_c0_g6626;PB_c0_g5948;PB_c0_g3460;PB_c0_g3303…
Biological Process: chloroplast rRNA processing (GO:1901259);	1	PB_c0_g15418
Biological Process: chloroplast relocation (GO:0009902);	162	PB_c0_g12731;PB_c0_g4771;PB_c0_g5368;PB_c0_g1444;PB_c0_g13585;PB_c0_g11637;PB_c0_g12207;PB_c0_g5925;PB_c0_g13239;PB_c0_g13773;PB_c0_g2610;PB_c0_g1621;PB_c0_g2133;PB_c0_g13079;PB_c0_g4878;PB_c0_g8756;PB_c0_g4739;PB_c0_g2336;PB_c0_g13851;PB_c0_g5741;PB_c0_g2415;PB_c0_g3466;PB_c0_g9632;PB_c0_g11881;PB_c0_g2004;PB_c0_g13312;PB_c0_g1629;PB_c0_g3185;PB_c0_g1440;PB_c0_g10888;PB_c0_g11300;PB_c0_g323;PB_c…
Biological Process: chloroplast ribulose bisphosphate carboxylase complex biogenesis (GO:0080158);	1	PB_c0_g15418
Biological Process: chloroplast-nucleus signaling pathway (GO:0010019);	5	PB_c0_g7311;PB_c0_g7568;PB_c0_g16355;PB_c0_g15548;PB_c0_g6820
Biological Process: chlororespiration (GO:0010478);	1	PB_c0_g5415
Biological Process: cholesterol transport (GO:0030301);	8	PB_c0_g13612;PB_c0_g6544;PB_c0_g13701;PB_c0_g4591;PB_c0_g6754;PB_c0_g10334;PB_c0_g6316;PB_c0_g4416
Biological Process: chorismate biosynthetic process (GO:0009423);	7	PB_c0_g1520;PB_c0_g10494;PB_c0_g16511;PB_c0_g2343;PB_c0_g643;PB_c0_g132;PB_c0_g16337
Biological Process: chorismate metabolic process (GO:0046417);	3	PB_c0_g9197;PB_c0_g4555;PB_c0_g8125
Biological Process: chromatin assembly or disassembly (GO:0006333);	13	PB_c0_g4950;PB_c0_g11333;PB_c0_g16037;PB_c0_g12741;PB_c0_g16171;PB_c0_g12536;PB_c0_g4549;PB_c0_g14042;PB_c0_g10192;PB_c0_g8784;PB_c0_g7085;PB_c0_g10250;PB_c0_g16146
Biological Process: chromatin modification (GO:0016568);	10	PB_c0_g13293;PB_c0_g12133;PB_c0_g1099;PB_c0_g10291;PB_c0_g4896;PB_c0_g10808;PB_c0_g13561;PB_c0_g10436;PB_c0_g15486;PB_c0_g9183
Biological Process: chromatin organization (GO:0006325);	7	PB_c0_g12220;PB_c0_g12007;PB_c0_g11202;PB_c0_g6264;PB_c0_g3210;PB_c0_g11205;PB_c0_g4016
Biological Process: chromatin remodeling (GO:0006338);	17	PB_c0_g13716;PB_c0_g3943;PB_c0_g7184;PB_c0_g14894;PB_c0_g15876;PB_c0_g7285;PB_c0_g6912;PB_c0_g3266;PB_c0_g3159;PB_c0_g3762;PB_c0_g15812;PB_c0_g9645;PB_c0_g16692;PB_c0_g3716;PB_c0_g6102;PB_c0_g4278;PB_c0_g3624
Biological Process: chromatin silencing (GO:0006342);	37	PB_c0_g1777;PB_c0_g11171;PB_c0_g16353;PB_c0_g13872;PB_c0_g14050;PB_c0_g563;PB_c0_g6702;PB_c0_g10547;PB_c0_g12394;PB_c0_g181;PB_c0_g9684;PB_c0_g9645;PB_c0_g873;PB_c0_g13342;PB_c0_g8914;PB_c0_g9614;PB_c0_g6411;PB_c0_g15486;PB_c0_g883;PB_c0_g10012;PB_c0_g11540;PB_c0_g15529;PB_c0_g11563;PB_c0_g15382;PB_c0_g10038;PB_c0_g14190;PB_c0_g9114;PB_c0_g9309;PB_c0_g9585;PB_c0_g13064;PB_c0_g13546;PB_c0_g15350;P…
Biological Process: chromatin silencing at telomere (GO:0006348);	1	PB_c0_g2140
Biological Process: chromatin silencing by small RNA (GO:0031048);	15	PB_c0_g10985;PB_c0_g11832;PB_c0_g11843;PB_c0_g11585;PB_c0_g940;PB_c0_g374;PB_c0_g968;PB_c0_g15030;PB_c0_g11154;PB_c0_g14455;PB_c0_g11949;PB_c0_g1428;PB_c0_g11457;PB_c0_g11169;PB_c0_g12269
Biological Process: chromosome organization (GO:0051276);	22	PB_c0_g16739;PB_c0_g7437;PB_c0_g13668;PB_c0_g14407;PB_c0_g3301;PB_c0_g13428;PB_c0_g10469;PB_c0_g13450;PB_c0_g1262;PB_c0_g12141;PB_c0_g10283;PB_c0_g13140;PB_c0_g13262;PB_c0_g8772;PB_c0_g14088;PB_c0_g15656;PB_c0_g6818;PB_c0_g8894;PB_c0_g12830;PB_c0_g13516;PB_c0_g13151;PB_c0_g5610
Biological Process: chromosome segregation (GO:0007059);	4	PB_c0_g8772;PB_c0_g10469;PB_c0_g13789;PB_c0_g12977
Biological Process: cilium morphogenesis (GO:0060271);	1	PB_c0_g3075
Biological Process: cinnamic acid biosynthetic process (GO:0009800);	4	PB_c0_g14464;PB_c0_g16425;PB_c0_g13914;PB_c0_g14300
Biological Process: circadian regulation of calcium ion oscillation (GO:0010617);	7	PB_c0_g15313;PB_c0_g14077;PB_c0_g14012;PB_c0_g13716;PB_c0_g13766;PB_c0_g14894;PB_c0_g14506
Biological Process: circadian regulation of gene expression (GO:0032922);	9	PB_c0_g509;PB_c0_g7990;PB_c0_g11387;PB_c0_g11523;PB_c0_g9434;PB_c0_g11339;PB_c0_g10525;PB_c0_g10433;PB_c0_g10367
Biological Process: circadian rhythm (GO:0007623);	37	PB_c0_g10871;PB_c0_g5626;PB_c0_g15319;PB_c0_g11756;PB_c0_g356;PB_c0_g4328;PB_c0_g13105;PB_c0_g120;PB_c0_g3989;PB_c0_g1599;PB_c0_g6224;PB_c0_g4216;PB_c0_g2945;PB_c0_g11118;PB_c0_g13496;PB_c0_g10812;PB_c0_g13542;PB_c0_g11893;PB_c0_g10298;PB_c0_g4025;PB_c0_g10193;PB_c0_g1375;PB_c0_g13022;PB_c0_g13949;PB_c0_g12093;PB_c0_g12861;PB_c0_g11526;PB_c0_g11693;PB_c0_g14010;PB_c0_g8565;PB_c0_g10484;PB_c0_g185…
Biological Process: circumnutation (GO:0010031);	1	PB_c0_g13542
Biological Process: citrate metabolic process (GO:0006101);	2	PB_c0_g12200;PB_c0_g11347
Biological Process: clathrin coat assembly (GO:0048268);	6	PB_c0_g15131;PB_c0_g15986;PB_c0_g14081;PB_c0_g15936;PB_c0_g14979;PB_c0_g16216
Biological Process: clathrin-mediated endocytosis (GO:0072583);	6	PB_c0_g5306;PB_c0_g5313;PB_c0_g4904;PB_c0_g6240;PB_c0_g6076;PB_c0_g6838
Biological Process: coenzyme A biosynthetic process (GO:0015937);	3	PB_c0_g3315;PB_c0_g11207;PB_c0_g12917
Biological Process: coenzyme M biosynthetic process (GO:0019295);	1	PB_c0_g2510
Biological Process: coenzyme biosynthetic process (GO:0009108);	36	PB_c0_g6373;PB_c0_g6989;PB_c0_g5368;PB_c0_g7228;PB_c0_g4771;PB_c0_g3689;PB_c0_g15659;PB_c0_g3786;PB_c0_g3392;PB_c0_g2992;PB_c0_g2832;PB_c0_g4474;PB_c0_g3801;PB_c0_g3261;PB_c0_g3713;PB_c0_g4627;PB_c0_g365;PB_c0_g4068;PB_c0_g4104;PB_c0_g6713;PB_c0_g1699;PB_c0_g4355;PB_c0_g6234;PB_c0_g9102;PB_c0_g2260;PB_c0_g6782;PB_c0_g3251;PB_c0_g15771;PB_c0_g7094;PB_c0_g3232;PB_c0_g15640;PB_c0_g6634;PB_c0_g4799;P…
Biological Process: coenzyme metabolic process (GO:0006732);	8	PB_c0_g6059;PB_c0_g451;PB_c0_g470;PB_c0_g9429;PB_c0_g295;PB_c0_g6156;PB_c0_g373;PB_c0_g16701
Biological Process: cofactor biosynthetic process (GO:0051188);	6	PB_c0_g451;PB_c0_g6156;PB_c0_g6059;PB_c0_g373;PB_c0_g470;PB_c0_g16701
Biological Process: cofactor metabolic process (GO:0051186);	9	PB_c0_g9789;PB_c0_g15930;PB_c0_g16453;PB_c0_g16791;PB_c0_g2712;PB_c0_g16506;PB_c0_g15644;PB_c0_g9603;PB_c0_g15762
Biological Process: cold acclimation (GO:0009631);	8	PB_c0_g15640;PB_c0_g14875;PB_c0_g9323;PB_c0_g15771;PB_c0_g9651;PB_c0_g15659;PB_c0_g10298;PB_c0_g14010
Biological Process: compound leaf morphogenesis (GO:0060777);	5	PB_c0_g7464;PB_c0_g7814;PB_c0_g6539;PB_c0_g6662;PB_c0_g7341
Biological Process: conjugation (GO:0000746);	2	PB_c0_g1739;PB_c0_g3975
Biological Process: copper ion transmembrane transport (GO:0035434);	5	PB_c0_g13251;PB_c0_g9806;PB_c0_g8433;PB_c0_g9861;PB_c0_g9694
Biological Process: copper ion transport (GO:0006825);	1	PB_c0_g4331
Biological Process: cortical microtubule organization (GO:0043622);	5	PB_c0_g14282;PB_c0_g9339;PB_c0_g14866;PB_c0_g16747;PB_c0_g15589
Biological Process: cotyledon development (GO:0048825);	26	PB_c0_g9793;PB_c0_g13422;PB_c0_g4016;PB_c0_g12928;PB_c0_g12633;PB_c0_g14440;PB_c0_g13631;PB_c0_g7446;PB_c0_g4188;PB_c0_g10403;PB_c0_g10623;PB_c0_g7638;PB_c0_g10962;PB_c0_g14558;PB_c0_g10769;PB_c0_g10276;PB_c0_g12510;PB_c0_g11340;PB_c0_g1727;PB_c0_g14805;PB_c0_g10538;PB_c0_g3210;PB_c0_g258;PB_c0_g12110;PB_c0_g10808;PB_c0_g13434
Biological Process: coumarin biosynthetic process (GO:0009805);	14	PB_c0_g15299;PB_c0_g922;PB_c0_g7075;PB_c0_g2783;PB_c0_g6601;PB_c0_g842;PB_c0_g7046;PB_c0_g6937;PB_c0_g3659;PB_c0_g537;PB_c0_g6738;PB_c0_g7074;PB_c0_g15454;PB_c0_g2570
Biological Process: covalent chromatin modification (GO:0016569);	4	PB_c0_g13064;PB_c0_g13237;PB_c0_g11171;PB_c0_g13342
Biological Process: cullin deneddylation (GO:0010388);	37	PB_c0_g14952;PB_c0_g15585;PB_c0_g13220;PB_c0_g3198;PB_c0_g15213;PB_c0_g16489;PB_c0_g16293;PB_c0_g5262;PB_c0_g3930;PB_c0_g2621;PB_c0_g13634;PB_c0_g15598;PB_c0_g3052;PB_c0_g13342;PB_c0_g1376;PB_c0_g1776;PB_c0_g12646;PB_c0_g11585;PB_c0_g12269;PB_c0_g11843;PB_c0_g2168;PB_c0_g15390;PB_c0_g4129;PB_c0_g5075;PB_c0_g3229;PB_c0_g12693;PB_c0_g11949;PB_c0_g1683;PB_c0_g10623;PB_c0_g16198;PB_c0_g15862;PB_c0_g1…
Biological Process: cuticle development (GO:0042335);	19	PB_c0_g9023;PB_c0_g15659;PB_c0_g16424;PB_c0_g16222;PB_c0_g3909;PB_c0_g16470;PB_c0_g15726;PB_c0_g4440;PB_c0_g15454;PB_c0_g570;PB_c0_g1291;PB_c0_g16286;PB_c0_g12863;PB_c0_g937;PB_c0_g15640;PB_c0_g3642;PB_c0_g12950;PB_c0_g15771;PB_c0_g4602
Biological Process: cuticle hydrocarbon biosynthetic process (GO:0006723);	4	PB_c0_g14537;PB_c0_g7364;PB_c0_g14648;PB_c0_g14416
Biological Process: cutin biosynthetic process (GO:0010143);	14	PB_c0_g12950;PB_c0_g16512;PB_c0_g937;PB_c0_g11412;PB_c0_g11117;PB_c0_g654;PB_c0_g11492;PB_c0_g10444;PB_c0_g11209;PB_c0_g9023;PB_c0_g11700;PB_c0_g12863;PB_c0_g11604;PB_c0_g2732
Biological Process: cutin transport (GO:0080051);	2	PB_c0_g13683;PB_c0_g13878
Biological Process: cyanate catabolic process (GO:0009440);	1	PB_c0_g9369
Biological Process: cyanide catabolic process (GO:0019500);	3	PB_c0_g4390;PB_c0_g3964;PB_c0_g4855
Biological Process: cysteine biosynthetic process (GO:0019344);	253	PB_c0_g2737;PB_c0_g1629;PB_c0_g4799;PB_c0_g3248;PB_c0_g8939;PB_c0_g5904;PB_c0_g8746;PB_c0_g722;PB_c0_g8129;PB_c0_g2415;PB_c0_g6520;PB_c0_g2004;PB_c0_g3630;PB_c0_g4120;PB_c0_g3251;PB_c0_g7122;PB_c0_g5251;PB_c0_g13997;PB_c0_g8392;PB_c0_g6234;PB_c0_g2980;PB_c0_g6756;PB_c0_g2307;PB_c0_g8773;PB_c0_g2550;PB_c0_g7032;PB_c0_g4068;PB_c0_g7191;PB_c0_g3249;PB_c0_g4687;PB_c0_g1621;PB_c0_g10727;PB_c0_g3277;PB…
Biological Process: cysteine biosynthetic process from serine (GO:0006535);	19	PB_c0_g1956;PB_c0_g5417;PB_c0_g5310;PB_c0_g3701;PB_c0_g5342;PB_c0_g5391;PB_c0_g4855;PB_c0_g4612;PB_c0_g4498;PB_c0_g3772;PB_c0_g2739;PB_c0_g3145;PB_c0_g4390;PB_c0_g3121;PB_c0_g4370;PB_c0_g3518;PB_c0_g3377;PB_c0_g2993;PB_c0_g6566
Biological Process: cysteine metabolic process (GO:0006534);	3	PB_c0_g1760;PB_c0_g1475;PB_c0_g884
Biological Process: cytochrome b6f complex assembly (GO:0010190);	4	PB_c0_g7386;PB_c0_g6851;PB_c0_g7801;PB_c0_g6075
Biological Process: cytochrome complex assembly (GO:0017004);	8	PB_c0_g8902;PB_c0_g2823;PB_c0_g15249;PB_c0_g5097;PB_c0_g3162;PB_c0_g1779;PB_c0_g1350;PB_c0_g16753
Biological Process: cytokinesis (GO:0000910);	3	PB_c0_g13525;PB_c0_g9486;PB_c0_g13556
Biological Process: cytokinesis by cell plate formation (GO:0000911);	32	PB_c0_g12862;PB_c0_g11149;PB_c0_g10853;PB_c0_g10813;PB_c0_g10247;PB_c0_g10488;PB_c0_g3;PB_c0_g12130;PB_c0_g12877;PB_c0_g10343;PB_c0_g10776;PB_c0_g10802;PB_c0_g14409;PB_c0_g10880;PB_c0_g12461;PB_c0_g11205;PB_c0_g14945;PB_c0_g11202;PB_c0_g10804;PB_c0_g12374;PB_c0_g14354;PB_c0_g16462;PB_c0_g5715;PB_c0_g1476;PB_c0_g11694;PB_c0_g13208;PB_c0_g11161;PB_c0_g11428;PB_c0_g11602;PB_c0_g11742;PB_c0_g16812;PB…
Biological Process: cytokinin biosynthetic process (GO:0009691);	11	PB_c0_g7972;PB_c0_g7070;PB_c0_g15576;PB_c0_g6279;PB_c0_g15292;PB_c0_g7349;PB_c0_g6964;PB_c0_g4848;PB_c0_g8219;PB_c0_g5907;PB_c0_g6388
Biological Process: cytokinin catabolic process (GO:0009823);	1	PB_c0_g15825
Biological Process: cytokinin metabolic process (GO:0009690);	4	PB_c0_g16639;PB_c0_g14170;PB_c0_g13949;PB_c0_g662
Biological Process: cytokinin-activated signaling pathway (GO:0009736);	14	PB_c0_g12135;PB_c0_g3989;PB_c0_g11893;PB_c0_g1599;PB_c0_g11679;PB_c0_g10737;PB_c0_g14203;PB_c0_g12597;PB_c0_g13949;PB_c0_g1375;PB_c0_g13226;PB_c0_g12224;PB_c0_g10824;PB_c0_g4422
Biological Process: cytoplasmic mRNA processing body assembly (GO:0033962);	6	PB_c0_g12482;PB_c0_g15847;PB_c0_g12644;PB_c0_g11527;PB_c0_g8359;PB_c0_g12853
Biological Process: cytoplasmic microtubule organization (GO:0031122);	3	PB_c0_g11410;PB_c0_g16541;PB_c0_g87
Biological Process: cytoplasmic translation (GO:0002181);	51	PB_c0_g8186;PB_c0_g8762;PB_c0_g9648;PB_c0_g7942;PB_c0_g8233;PB_c0_g9165;PB_c0_g8956;PB_c0_g7997;PB_c0_g8024;PB_c0_g7815;PB_c0_g8322;PB_c0_g8834;PB_c0_g7332;PB_c0_g7370;PB_c0_g10152;PB_c0_g8477;PB_c0_g9534;PB_c0_g8536;PB_c0_g8808;PB_c0_g8716;PB_c0_g10164;PB_c0_g8500;PB_c0_g7340;PB_c0_g7473;PB_c0_g6584;PB_c0_g10138;PB_c0_g9544;PB_c0_g5864;PB_c0_g10043;PB_c0_g8594;PB_c0_g7237;PB_c0_g8203;PB_c0_g7110…
Biological Process: cytoplasmic translational initiation (GO:0002183);	2	PB_c0_g2641;PB_c0_g2386
Biological Process: cytoplasmic translational termination (GO:0002184);	3	PB_c0_g6299;PB_c0_g15793;PB_c0_g15878
Biological Process: cytoplasmic transport (GO:0016482);	2	PB_c0_g10254;PB_c0_g11565
Biological Process: cytoskeleton organization (GO:0007010);	49	PB_c0_g4189;PB_c0_g1942;PB_c0_g8914;PB_c0_g1679;PB_c0_g15289;PB_c0_g1816;PB_c0_g1151;PB_c0_g13144;PB_c0_g15342;PB_c0_g2204;PB_c0_g15846;PB_c0_g825;PB_c0_g14306;PB_c0_g12496;PB_c0_g19;PB_c0_g2018;PB_c0_g14181;PB_c0_g13314;PB_c0_g10547;PB_c0_g2262;PB_c0_g2600;PB_c0_g14198;PB_c0_g6497;PB_c0_g7268;PB_c0_g15363;PB_c0_g3078;PB_c0_g2218;PB_c0_g10684;PB_c0_g9220;PB_c0_g14329;PB_c0_g2030;PB_c0_g4751;PB_c0…
Biological Process: dGTP catabolic process (GO:0006203);	4	PB_c0_g16490;PB_c0_g766;PB_c0_g1883;PB_c0_g2398
Biological Process: dTDP-rhamnose biosynthetic process (GO:0019305);	3	PB_c0_g5726;PB_c0_g5926;PB_c0_g7257
Biological Process: dTMP biosynthetic process (GO:0006231);	1	PB_c0_g14849
Biological Process: de-etiolation (GO:0009704);	13	PB_c0_g6590;PB_c0_g6466;PB_c0_g7107;PB_c0_g4443;PB_c0_g7403;PB_c0_g6760;PB_c0_g3630;PB_c0_g7035;PB_c0_g3698;PB_c0_g6714;PB_c0_g2865;PB_c0_g13361;PB_c0_g8270
Biological Process: deadenylation-dependent decapping of nuclear-transcribed mRNA (GO:0000290);	10	PB_c0_g3106;PB_c0_g12482;PB_c0_g3270;PB_c0_g12644;PB_c0_g11527;PB_c0_g7117;PB_c0_g15197;PB_c0_g12853;PB_c0_g7391;PB_c0_g638
Biological Process: deadenylation-independent decapping of nuclear-transcribed mRNA (GO:0031087);	6	PB_c0_g15197;PB_c0_g14750;PB_c0_g14460;PB_c0_g14785;PB_c0_g638;PB_c0_g3270
Biological Process: defense response (GO:0006952);	69	PB_c0_g5294;PB_c0_g614;PB_c0_g11199;PB_c0_g13954;PB_c0_g14924;PB_c0_g12218;PB_c0_g11990;PB_c0_g2098;PB_c0_g10803;PB_c0_g5871;PB_c0_g5195;PB_c0_g9725;PB_c0_g13289;PB_c0_g10914;PB_c0_g5054;PB_c0_g10249;PB_c0_g6155;PB_c0_g13430;PB_c0_g1194;PB_c0_g15546;PB_c0_g9229;PB_c0_g10393;PB_c0_g16504;PB_c0_g8196;PB_c0_g9973;PB_c0_g7263;PB_c0_g6579;PB_c0_g7250;PB_c0_g312;PB_c0_g10633;PB_c0_g7836;PB_c0_g14180;PB…
Biological Process: defense response by callose deposition (GO:0052542);	9	PB_c0_g327;PB_c0_g14534;PB_c0_g14501;PB_c0_g14417;PB_c0_g3842;PB_c0_g1972;PB_c0_g12259;PB_c0_g12960;PB_c0_g1458
Biological Process: defense response by callose deposition in cell wall (GO:0052544);	6	PB_c0_g16104;PB_c0_g10726;PB_c0_g10352;PB_c0_g10769;PB_c0_g15570;PB_c0_g13949
Biological Process: defense response signaling pathway, resistance gene-dependent (GO:0009870);	11	PB_c0_g11706;PB_c0_g11379;PB_c0_g12416;PB_c0_g12092;PB_c0_g1435;PB_c0_g11453;PB_c0_g10352;PB_c0_g11454;PB_c0_g5460;PB_c0_g10726;PB_c0_g5078
Biological Process: defense response signaling pathway, resistance gene-independent (GO:0010204);	8	PB_c0_g5078;PB_c0_g11706;PB_c0_g11379;PB_c0_g12416;PB_c0_g11453;PB_c0_g12092;PB_c0_g11454;PB_c0_g5460
Biological Process: defense response to bacterium (GO:0042742);	133	PB_c0_g5015;PB_c0_g15908;PB_c0_g6847;PB_c0_g11454;PB_c0_g4570;PB_c0_g9645;PB_c0_g14440;PB_c0_g591;PB_c0_g13162;PB_c0_g6118;PB_c0_g11379;PB_c0_g6098;PB_c0_g5786;PB_c0_g11262;PB_c0_g15151;PB_c0_g4335;PB_c0_g6661;PB_c0_g1131;PB_c0_g16329;PB_c0_g7094;PB_c0_g5123;PB_c0_g16124;PB_c0_g15748;PB_c0_g10769;PB_c0_g10323;PB_c0_g4367;PB_c0_g10510;PB_c0_g2610;PB_c0_g1621;PB_c0_g10727;PB_c0_g9793;PB_c0_g8591;PB…
Biological Process: defense response to bacterium, incompatible interaction (GO:0009816);	11	PB_c0_g265;PB_c0_g15570;PB_c0_g12330;PB_c0_g15260;PB_c0_g16104;PB_c0_g8997;PB_c0_g108;PB_c0_g12539;PB_c0_g15602;PB_c0_g32;PB_c0_g7295
Biological Process: defense response to fungus (GO:0050832);	97	PB_c0_g3363;PB_c0_g3249;PB_c0_g8369;PB_c0_g6077;PB_c0_g10911;PB_c0_g6583;PB_c0_g16685;PB_c0_g9360;PB_c0_g16104;PB_c0_g933;PB_c0_g6989;PB_c0_g2077;PB_c0_g15729;PB_c0_g2899;PB_c0_g3208;PB_c0_g6373;PB_c0_g5755;PB_c0_g14796;PB_c0_g9316;PB_c0_g13986;PB_c0_g10726;PB_c0_g1287;PB_c0_g4445;PB_c0_g11081;PB_c0_g1995;PB_c0_g8750;PB_c0_g9008;PB_c0_g14781;PB_c0_g9552;PB_c0_g7829;PB_c0_g6234;PB_c0_g14501;PB_c0_…
Biological Process: defense response to fungus, incompatible interaction (GO:0009817);	12	PB_c0_g1814;PB_c0_g6111;PB_c0_g16810;PB_c0_g1675;PB_c0_g13751;PB_c0_g6299;PB_c0_g7295;PB_c0_g13590;PB_c0_g16106;PB_c0_g15419;PB_c0_g6543;PB_c0_g4400
Biological Process: defense response to insect (GO:0002213);	8	PB_c0_g933;PB_c0_g16104;PB_c0_g1287;PB_c0_g15570;PB_c0_g9283;PB_c0_g1676;PB_c0_g15729;PB_c0_g1225
Biological Process: defense response to oomycetes (GO:0002229);	1	PB_c0_g12157
Biological Process: defense response to other organism (GO:0098542);	41	PB_c0_g10673;PB_c0_g6384;PB_c0_g12459;PB_c0_g11015;PB_c0_g12425;PB_c0_g6443;PB_c0_g11435;PB_c0_g361;PB_c0_g3560;PB_c0_g944;PB_c0_g14043;PB_c0_g11862;PB_c0_g765;PB_c0_g12069;PB_c0_g4074;PB_c0_g5613;PB_c0_g986;PB_c0_g5291;PB_c0_g557;PB_c0_g15137;PB_c0_g1210;PB_c0_g725;PB_c0_g11035;PB_c0_g4655;PB_c0_g13543;PB_c0_g16129;PB_c0_g12430;PB_c0_g4902;PB_c0_g3056;PB_c0_g11005;PB_c0_g9429;PB_c0_g295;PB_c0_g1…
Biological Process: defense response to virus (GO:0051607);	9	PB_c0_g15484;PB_c0_g8219;PB_c0_g3849;PB_c0_g3521;PB_c0_g12150;PB_c0_g5495;PB_c0_g9385;PB_c0_g15464;PB_c0_g14689
Biological Process: defense response, incompatible interaction (GO:0009814);	29	PB_c0_g7399;PB_c0_g373;PB_c0_g3077;PB_c0_g6699;PB_c0_g16101;PB_c0_g7056;PB_c0_g15748;PB_c0_g5775;PB_c0_g6437;PB_c0_g16329;PB_c0_g15908;PB_c0_g6059;PB_c0_g6847;PB_c0_g15848;PB_c0_g5314;PB_c0_g16124;PB_c0_g3834;PB_c0_g470;PB_c0_g4089;PB_c0_g6682;PB_c0_g4831;PB_c0_g15151;PB_c0_g16338;PB_c0_g5162;PB_c0_g9450;PB_c0_g15966;PB_c0_g451;PB_c0_g15795;PB_c0_g9349
Biological Process: demethylation (GO:0070988);	2	PB_c0_g15428;PB_c0_g810
Biological Process: deoxyribonucleoside monophosphate biosynthetic process (GO:0009157);	1	PB_c0_g15288
Biological Process: deoxyribonucleotide catabolic process (GO:0009264);	1	PB_c0_g1213
Biological Process: dephosphorylation (GO:0016311);	90	PB_c0_g780;PB_c0_g14779;PB_c0_g12800;PB_c0_g1532;PB_c0_g3721;PB_c0_g594;PB_c0_g5856;PB_c0_g13992;PB_c0_g564;PB_c0_g4466;PB_c0_g5331;PB_c0_g10477;PB_c0_g4000;PB_c0_g1314;PB_c0_g12768;PB_c0_g7635;PB_c0_g5334;PB_c0_g15312;PB_c0_g6749;PB_c0_g2860;PB_c0_g12738;PB_c0_g10773;PB_c0_g11508;PB_c0_g4039;PB_c0_g5770;PB_c0_g8145;PB_c0_g7536;PB_c0_g10940;PB_c0_g5812;PB_c0_g15789;PB_c0_g5464;PB_c0_g1617;PB_c0_g…
Biological Process: dephosphorylation of RNA polymerase II C-terminal domain (GO:0070940);	2	PB_c0_g6703;PB_c0_g9855
Biological Process: detection of bacterium (GO:0016045);	2	PB_c0_g8369;PB_c0_g7921
Biological Process: detection of biotic stimulus (GO:0009595);	51	PB_c0_g4102;PB_c0_g2883;PB_c0_g9683;PB_c0_g7894;PB_c0_g7829;PB_c0_g9552;PB_c0_g6782;PB_c0_g8682;PB_c0_g16280;PB_c0_g6234;PB_c0_g3957;PB_c0_g4367;PB_c0_g7352;PB_c0_g2404;PB_c0_g8934;PB_c0_g1995;PB_c0_g289;PB_c0_g8750;PB_c0_g9008;PB_c0_g3839;PB_c0_g9316;PB_c0_g3295;PB_c0_g13986;PB_c0_g3062;PB_c0_g2081;PB_c0_g8992;PB_c0_g7419;PB_c0_g8667;PB_c0_g6373;PB_c0_g4527;PB_c0_g3208;PB_c0_g2899;PB_c0_g8330;PB…
Biological Process: detection of brassinosteroid stimulus (GO:0009729);	12	PB_c0_g10588;PB_c0_g10236;PB_c0_g10109;PB_c0_g11477;PB_c0_g11398;PB_c0_g3493;PB_c0_g16613;PB_c0_g10752;PB_c0_g10221;PB_c0_g1943;PB_c0_g10510;PB_c0_g865
Biological Process: detection of calcium ion (GO:0005513);	8	PB_c0_g8944;PB_c0_g8983;PB_c0_g9122;PB_c0_g8952;PB_c0_g8831;PB_c0_g8757;PB_c0_g9392;PB_c0_g8481
Biological Process: detection of ethylene stimulus (GO:0009727);	1	PB_c0_g13949
Biological Process: detection of external stimulus (GO:0009581);	1	PB_c0_g1364
Biological Process: detection of gravity (GO:0009590);	7	PB_c0_g15833;PB_c0_g15995;PB_c0_g15063;PB_c0_g15378;PB_c0_g14604;PB_c0_g15568;PB_c0_g15587
Biological Process: detection of hypoxia (GO:0070483);	1	PB_c0_g7514
Biological Process: detection of light stimulus (GO:0009583);	5	PB_c0_g13766;PB_c0_g14506;PB_c0_g14077;PB_c0_g15313;PB_c0_g14012
Biological Process: detection of nutrient (GO:0009594);	1	PB_c0_g16277
Biological Process: detection of temperature stimulus (GO:0016048);	1	PB_c0_g9645
Biological Process: detection of visible light (GO:0009584);	29	PB_c0_g5626;PB_c0_g10871;PB_c0_g10445;PB_c0_g10397;PB_c0_g11089;PB_c0_g11756;PB_c0_g10676;PB_c0_g11526;PB_c0_g10536;PB_c0_g10626;PB_c0_g120;PB_c0_g11693;PB_c0_g11888;PB_c0_g8565;PB_c0_g10484;PB_c0_g10305;PB_c0_g7137;PB_c0_g11127;PB_c0_g6224;PB_c0_g2945;PB_c0_g7405;PB_c0_g11118;PB_c0_g11233;PB_c0_g11690;PB_c0_g10812;PB_c0_g8057;PB_c0_g10193;PB_c0_g4025;PB_c0_g10377
Biological Process: determination of bilateral symmetry (GO:0009855);	23	PB_c0_g10802;PB_c0_g12611;PB_c0_g10876;PB_c0_g15311;PB_c0_g14735;PB_c0_g11674;PB_c0_g14983;PB_c0_g16088;PB_c0_g11447;PB_c0_g10392;PB_c0_g8744;PB_c0_g13269;PB_c0_g14965;PB_c0_g10488;PB_c0_g10451;PB_c0_g12194;PB_c0_g11393;PB_c0_g10343;PB_c0_g14093;PB_c0_g12885;PB_c0_g11946;PB_c0_g14893;PB_c0_g11154
Biological Process: detoxification of cobalt ion (GO:0010299);	1	PB_c0_g8195
Biological Process: detoxification of nitrogen compound (GO:0051410);	3	PB_c0_g4855;PB_c0_g4390;PB_c0_g3964
Biological Process: detoxification of zinc ion (GO:0010312);	1	PB_c0_g8195
Biological Process: developmental growth (GO:0048589);	5	PB_c0_g11566;PB_c0_g14512;PB_c0_g15800;PB_c0_g10393;PB_c0_g12220
Biological Process: developmental growth involved in morphogenesis (GO:0060560);	1	PB_c0_g15396
Biological Process: developmental process (GO:0032502);	1	PB_c0_g5230
Biological Process: developmental process involved in reproduction (GO:0003006);	2	PB_c0_g13523;PB_c0_g16277
Biological Process: diacylglycerol biosynthetic process (GO:0006651);	3	PB_c0_g5331;PB_c0_g2822;PB_c0_g3999
Biological Process: diaminopimelate biosynthetic process (GO:0019877);	6	PB_c0_g4269;PB_c0_g4468;PB_c0_g3681;PB_c0_g5333;PB_c0_g4656;PB_c0_g6422
Biological Process: dicarboxylic acid transport (GO:0006835);	5	PB_c0_g4887;PB_c0_g5116;PB_c0_g4302;PB_c0_g5627;PB_c0_g5813
Biological Process: dimethylallyl diphosphate biosynthetic process (GO:0050992);	9	PB_c0_g1391;PB_c0_g1358;PB_c0_g693;PB_c0_g5839;PB_c0_g1393;PB_c0_g9155;PB_c0_g966;PB_c0_g5436;PB_c0_g7077
Biological Process: disaccharide metabolic process (GO:0005984);	1	PB_c0_g2712
Biological Process: divalent metal ion transport (GO:0070838);	63	PB_c0_g5490;PB_c0_g2559;PB_c0_g3130;PB_c0_g8901;PB_c0_g14655;PB_c0_g9311;PB_c0_g8748;PB_c0_g8994;PB_c0_g8856;PB_c0_g8773;PB_c0_g6048;PB_c0_g5270;PB_c0_g9852;PB_c0_g10142;PB_c0_g10143;PB_c0_g9192;PB_c0_g10174;PB_c0_g10150;PB_c0_g7172;PB_c0_g7762;PB_c0_g7217;PB_c0_g9670;PB_c0_g15518;PB_c0_g7120;PB_c0_g9039;PB_c0_g3458;PB_c0_g8129;PB_c0_g6633;PB_c0_g1131;PB_c0_g6661;PB_c0_g6337;PB_c0_g7468;PB_c0_g24…
Biological Process: dolichol biosynthetic process (GO:0019408);	2	PB_c0_g6299;PB_c0_g4414
Biological Process: dolichol metabolic process (GO:0019348);	4	PB_c0_g2598;PB_c0_g3552;PB_c0_g1829;PB_c0_g10173
Biological Process: dolichol-linked oligosaccharide biosynthetic process (GO:0006488);	1	PB_c0_g7409
Biological Process: double fertilization forming a zygote and endosperm (GO:0009567);	6	PB_c0_g4739;PB_c0_g2830;PB_c0_g2348;PB_c0_g4469;PB_c0_g4778;PB_c0_g2981
Biological Process: double-strand break repair (GO:0006302);	3	PB_c0_g3272;PB_c0_g5640;PB_c0_g1948
Biological Process: double-strand break repair via break-induced replication (GO:0000727);	1	PB_c0_g7342
Biological Process: double-strand break repair via homologous recombination (GO:0000724);	10	PB_c0_g15350;PB_c0_g12633;PB_c0_g10623;PB_c0_g10808;PB_c0_g15529;PB_c0_g11540;PB_c0_g4646;PB_c0_g7054;PB_c0_g14823;PB_c0_g7225
Biological Process: double-strand break repair via synthesis-dependent strand annealing (GO:0045003);	1	PB_c0_g11880
Biological Process: drought recovery (GO:0009819);	2	PB_c0_g9813;PB_c0_g9548
Biological Process: drug transmembrane transport (GO:0006855);	36	PB_c0_g378;PB_c0_g238;PB_c0_g16005;PB_c0_g629;PB_c0_g11110;PB_c0_g6392;PB_c0_g5380;PB_c0_g12287;PB_c0_g10606;PB_c0_g11344;PB_c0_g10118;PB_c0_g128;PB_c0_g4295;PB_c0_g10756;PB_c0_g11085;PB_c0_g16680;PB_c0_g16567;PB_c0_g5041;PB_c0_g9219;PB_c0_g10816;PB_c0_g5903;PB_c0_g1204;PB_c0_g370;PB_c0_g9328;PB_c0_g1291;PB_c0_g15726;PB_c0_g990;PB_c0_g16303;PB_c0_g6144;PB_c0_g1726;PB_c0_g16203;PB_c0_g11399;PB_c0_…
Biological Process: early endosome to Golgi transport (GO:0034498);	5	PB_c0_g6586;PB_c0_g9928;PB_c0_g10674;PB_c0_g12085;PB_c0_g9563
Biological Process: early endosome to late endosome transport (GO:0045022);	3	PB_c0_g6788;PB_c0_g6186;PB_c0_g6525
Biological Process: electron transport chain (GO:0022900);	15	PB_c0_g9323;PB_c0_g4277;PB_c0_g10147;PB_c0_g8146;PB_c0_g10041;PB_c0_g6013;PB_c0_g7043;PB_c0_g9810;PB_c0_g9651;PB_c0_g9564;PB_c0_g10048;PB_c0_g8700;PB_c0_g10699;PB_c0_g10032;PB_c0_g11587
Biological Process: embryo development (GO:0009790);	9	PB_c0_g4476;PB_c0_g4331;PB_c0_g6683;PB_c0_g9548;PB_c0_g15367;PB_c0_g9813;PB_c0_g13682;PB_c0_g6299;PB_c0_g11565
Biological Process: embryo development ending in seed dormancy (GO:0009793);	133	PB_c0_g1002;PB_c0_g3197;PB_c0_g14874;PB_c0_g13819;PB_c0_g12517;PB_c0_g7255;PB_c0_g11216;PB_c0_g12775;PB_c0_g3184;PB_c0_g13655;PB_c0_g886;PB_c0_g6776;PB_c0_g15398;PB_c0_g6298;PB_c0_g10428;PB_c0_g8769;PB_c0_g6392;PB_c0_g8269;PB_c0_g12646;PB_c0_g12372;PB_c0_g12791;PB_c0_g9588;PB_c0_g7517;PB_c0_g10687;PB_c0_g16661;PB_c0_g6954;PB_c0_g9357;PB_c0_g11570;PB_c0_g12693;PB_c0_g8308;PB_c0_g10994;PB_c0_g2162;…
Biological Process: embryo sac cellularization (GO:0009558);	2	PB_c0_g8308;PB_c0_g668
Biological Process: embryo sac development (GO:0009553);	8	PB_c0_g2981;PB_c0_g8466;PB_c0_g2830;PB_c0_g130;PB_c0_g16228;PB_c0_g364;PB_c0_g7373;PB_c0_g9732
Biological Process: embryo sac egg cell differentiation (GO:0009560);	22	PB_c0_g14823;PB_c0_g1441;PB_c0_g13855;PB_c0_g15942;PB_c0_g5661;PB_c0_g7158;PB_c0_g10808;PB_c0_g7375;PB_c0_g854;PB_c0_g4646;PB_c0_g3229;PB_c0_g668;PB_c0_g2241;PB_c0_g12633;PB_c0_g2211;PB_c0_g11966;PB_c0_g600;PB_c0_g6882;PB_c0_g10945;PB_c0_g6285;PB_c0_g10623;PB_c0_g968
Biological Process: embryonic axis specification (GO:0000578);	3	PB_c0_g12331;PB_c0_g11216;PB_c0_g4611
Biological Process: embryonic meristem development (GO:0048508);	7	PB_c0_g5704;PB_c0_g11246;PB_c0_g5947;PB_c0_g7106;PB_c0_g10605;PB_c0_g11170;PB_c0_g11583
Biological Process: embryonic meristem initiation (GO:0090421);	1	PB_c0_g6517
Biological Process: embryonic morphogenesis (GO:0048598);	2	PB_c0_g2544;PB_c0_g13600
Biological Process: embryonic pattern specification (GO:0009880);	14	PB_c0_g13631;PB_c0_g4188;PB_c0_g13434;PB_c0_g10403;PB_c0_g6517;PB_c0_g14945;PB_c0_g6023;PB_c0_g12928;PB_c0_g12877;PB_c0_g16812;PB_c0_g3;PB_c0_g11694;PB_c0_g10276;PB_c0_g1476
Biological Process: embryonic root morphogenesis (GO:0010086);	3	PB_c0_g12224;PB_c0_g12135;PB_c0_g11679
Biological Process: endocytic recycling (GO:0032456);	3	PB_c0_g861;PB_c0_g436;PB_c0_g16771
Biological Process: endocytosis (GO:0006897);	20	PB_c0_g861;PB_c0_g436;PB_c0_g15784;PB_c0_g11755;PB_c0_g14977;PB_c0_g4611;PB_c0_g3283;PB_c0_g14812;PB_c0_g15619;PB_c0_g15673;PB_c0_g12331;PB_c0_g12206;PB_c0_g10825;PB_c0_g5021;PB_c0_g11216;PB_c0_g276;PB_c0_g16007;PB_c0_g2788;PB_c0_g84;PB_c0_g16771
Biological Process: endonucleolytic cleavage in ITS1 to separate SSU-rRNA from 5.8S rRNA and LSU-rRNA from tricistronic rRNA transcript (SSU-rRNA, 5.8S rRNA, LSU-rRNA) (GO:0000447);	7	PB_c0_g4770;PB_c0_g6210;PB_c0_g5988;PB_c0_g5651;PB_c0_g3052;PB_c0_g5637;PB_c0_g2621
Biological Process: endonucleolytic cleavage involved in rRNA processing (GO:0000478);	7	PB_c0_g13983;PB_c0_g4342;PB_c0_g14331;PB_c0_g13929;PB_c0_g294;PB_c0_g14336;PB_c0_g4081
Biological Process: endonucleolytic cleavage of tetracistronic rRNA transcript (SSU-rRNA, LSU-rRNA, 4.5S-rRNA, 5S-rRNA) (GO:0002103);	1	PB_c0_g7854
Biological Process: endonucleolytic cleavage of tricistronic rRNA transcript (SSU-rRNA, 5.8S rRNA, LSU-rRNA) (GO:0000479);	1	PB_c0_g4460
Biological Process: endonucleolytic cleavage to generate mature 3'-end of SSU-rRNA from (SSU-rRNA, 5.8S rRNA, LSU-rRNA) (GO:0000461);	5	PB_c0_g5637;PB_c0_g4770;PB_c0_g6210;PB_c0_g5651;PB_c0_g5988
Biological Process: endoplasmic reticulum unfolded protein response (GO:0030968);	27	PB_c0_g6838;PB_c0_g2570;PB_c0_g2988;PB_c0_g16265;PB_c0_g3272;PB_c0_g16810;PB_c0_g10359;PB_c0_g12754;PB_c0_g1675;PB_c0_g16685;PB_c0_g1364;PB_c0_g14781;PB_c0_g11081;PB_c0_g6076;PB_c0_g15186;PB_c0_g1814;PB_c0_g15970;PB_c0_g1972;PB_c0_g2613;PB_c0_g260;PB_c0_g327;PB_c0_g6240;PB_c0_g1355;PB_c0_g14886;PB_c0_g1969;PB_c0_g2096;PB_c0_g14256
Biological Process: endosomal transport (GO:0016197);	19	PB_c0_g8802;PB_c0_g520;PB_c0_g6799;PB_c0_g6829;PB_c0_g16226;PB_c0_g6691;PB_c0_g10393;PB_c0_g13267;PB_c0_g7053;PB_c0_g7598;PB_c0_g7890;PB_c0_g6673;PB_c0_g9587;PB_c0_g9979;PB_c0_g16787;PB_c0_g6187;PB_c0_g13173;PB_c0_g15462;PB_c0_g9443
Biological Process: endosome organization (GO:0007032);	6	PB_c0_g16787;PB_c0_g4611;PB_c0_g11216;PB_c0_g9587;PB_c0_g12331;PB_c0_g520
Biological Process: endosome to lysosome transport (GO:0008333);	2	PB_c0_g2788;PB_c0_g3283
Biological Process: endosome transport via multivesicular body sorting pathway (GO:0032509);	4	PB_c0_g12461;PB_c0_g13208;PB_c0_g14354;PB_c0_g12862
Biological Process: endosperm development (GO:0009960);	2	PB_c0_g12277;PB_c0_g8308
Biological Process: entrainment of circadian clock (GO:0009649);	2	PB_c0_g2125;PB_c0_g9779
Biological Process: enzyme active site formation via L-cysteine persulfide (GO:0018192);	1	PB_c0_g1297
Biological Process: establishment of cell polarity (GO:0030010);	1	PB_c0_g14945
Biological Process: establishment of localization (GO:0051234);	9	PB_c0_g11569;PB_c0_g11445;PB_c0_g11159;PB_c0_g11612;PB_c0_g10429;PB_c0_g2712;PB_c0_g11631;PB_c0_g11039;PB_c0_g12185
Biological Process: establishment of localization in cell (GO:0051649);	5	PB_c0_g6059;PB_c0_g11618;PB_c0_g451;PB_c0_g373;PB_c0_g470
Biological Process: establishment of planar polarity (GO:0001736);	5	PB_c0_g10769;PB_c0_g12862;PB_c0_g14354;PB_c0_g13208;PB_c0_g12461
Biological Process: ethanol oxidation (GO:0006069);	4	PB_c0_g4537;PB_c0_g2878;PB_c0_g3010;PB_c0_g2272
Biological Process: ethanolamine metabolic process (GO:0006580);	1	PB_c0_g16431
Biological Process: ethylene biosynthetic process (GO:0009693);	23	PB_c0_g5036;PB_c0_g1398;PB_c0_g4825;PB_c0_g1089;PB_c0_g985;PB_c0_g5430;PB_c0_g554;PB_c0_g430;PB_c0_g425;PB_c0_g7828;PB_c0_g6077;PB_c0_g5151;PB_c0_g465;PB_c0_g1937;PB_c0_g1229;PB_c0_g3401;PB_c0_g14789;PB_c0_g4396;PB_c0_g545;PB_c0_g3994;PB_c0_g1668;PB_c0_g562;PB_c0_g4491
Biological Process: ethylene-activated signaling pathway (GO:0009873);	21	PB_c0_g3989;PB_c0_g1599;PB_c0_g10019;PB_c0_g13368;PB_c0_g12200;PB_c0_g16654;PB_c0_g3394;PB_c0_g11347;PB_c0_g1375;PB_c0_g4097;PB_c0_g15904;PB_c0_g11893;PB_c0_g13466;PB_c0_g434;PB_c0_g1176;PB_c0_g16685;PB_c0_g5871;PB_c0_g6394;PB_c0_g5690;PB_c0_g10824;PB_c0_g13566
Biological Process: etioplast organization (GO:0009662);	3	PB_c0_g14275;PB_c0_g14841;PB_c0_g14487
Biological Process: exocyst assembly (GO:0001927);	3	PB_c0_g12723;PB_c0_g3114;PB_c0_g12362
Biological Process: exocyst localization (GO:0051601);	4	PB_c0_g13051;PB_c0_g13047;PB_c0_g3114;PB_c0_g13153
Biological Process: exocytosis (GO:0006887);	9	PB_c0_g13051;PB_c0_g13338;PB_c0_g5638;PB_c0_g13153;PB_c0_g13413;PB_c0_g4948;PB_c0_g13047;PB_c0_g15235;PB_c0_g13304
Biological Process: exonucleolytic nuclear-transcribed mRNA catabolic process involved in deadenylation-dependent decay (GO:0043928);	7	PB_c0_g7121;PB_c0_g4879;PB_c0_g5062;PB_c0_g7309;PB_c0_g3775;PB_c0_g4342;PB_c0_g4401
Biological Process: exonucleolytic trimming to generate mature 3'-end of 5.8S rRNA from tricistronic rRNA transcript (SSU-rRNA, 5.8S rRNA, LSU-rRNA) (GO:0000467);	2	PB_c0_g4342;PB_c0_g4879
Biological Process: far-red light signaling pathway (GO:0010018);	11	PB_c0_g10871;PB_c0_g2945;PB_c0_g11526;PB_c0_g11118;PB_c0_g11756;PB_c0_g8565;PB_c0_g4025;PB_c0_g10377;PB_c0_g10193;PB_c0_g120;PB_c0_g10812
Biological Process: farnesol metabolic process (GO:0016487);	4	PB_c0_g7552;PB_c0_g3200;PB_c0_g1200;PB_c0_g5275
Biological Process: farnesyl diphosphate biosynthetic process (GO:0045337);	3	PB_c0_g4500;PB_c0_g5040;PB_c0_g4931
Biological Process: farnesyl diphosphate metabolic process (GO:0045338);	1	PB_c0_g1470
Biological Process: fatty acid beta-oxidation (GO:0006635);	88	PB_c0_g5103;PB_c0_g520;PB_c0_g3213;PB_c0_g4836;PB_c0_g2023;PB_c0_g10019;PB_c0_g3930;PB_c0_g14324;PB_c0_g2323;PB_c0_g11205;PB_c0_g5337;PB_c0_g9755;PB_c0_g11391;PB_c0_g11893;PB_c0_g357;PB_c0_g2204;PB_c0_g591;PB_c0_g4526;PB_c0_g14842;PB_c0_g13377;PB_c0_g3343;PB_c0_g7659;PB_c0_g11169;PB_c0_g175;PB_c0_g8722;PB_c0_g4405;PB_c0_g3901;PB_c0_g6801;PB_c0_g4872;PB_c0_g9769;PB_c0_g245;PB_c0_g12817;PB_c0_g4001…
Biological Process: fatty acid beta-oxidation using acyl-CoA dehydrogenase (GO:0033539);	16	PB_c0_g7744;PB_c0_g13587;PB_c0_g14383;PB_c0_g14389;PB_c0_g2567;PB_c0_g14623;PB_c0_g14646;PB_c0_g1765;PB_c0_g14738;PB_c0_g14054;PB_c0_g14643;PB_c0_g5259;PB_c0_g4517;PB_c0_g14404;PB_c0_g1784;PB_c0_g8138
Biological Process: fatty acid beta-oxidation, unsaturated, even number (GO:0033542);	1	PB_c0_g5456
Biological Process: fatty acid biosynthetic process (GO:0006633);	61	PB_c0_g3513;PB_c0_g451;PB_c0_g5905;PB_c0_g15454;PB_c0_g14416;PB_c0_g16470;PB_c0_g801;PB_c0_g9385;PB_c0_g14537;PB_c0_g3322;PB_c0_g14903;PB_c0_g14224;PB_c0_g9283;PB_c0_g12562;PB_c0_g6059;PB_c0_g13023;PB_c0_g1333;PB_c0_g303;PB_c0_g4168;PB_c0_g1222;PB_c0_g11700;PB_c0_g373;PB_c0_g14994;PB_c0_g570;PB_c0_g9220;PB_c0_g16287;PB_c0_g10441;PB_c0_g12245;PB_c0_g4751;PB_c0_g14648;PB_c0_g16286;PB_c0_g4327;PB_c0…
Biological Process: fatty acid catabolic process (GO:0009062);	7	PB_c0_g8061;PB_c0_g2720;PB_c0_g10015;PB_c0_g16030;PB_c0_g13995;PB_c0_g9148;PB_c0_g6123
Biological Process: fatty acid homeostasis (GO:0055089);	2	PB_c0_g1458;PB_c0_g3842
Biological Process: fatty acid metabolic process (GO:0006631);	10	PB_c0_g6058;PB_c0_g16586;PB_c0_g9072;PB_c0_g5863;PB_c0_g295;PB_c0_g9429;PB_c0_g6156;PB_c0_g15664;PB_c0_g9292;PB_c0_g16701
Biological Process: fatty acid transport (GO:0015908);	2	PB_c0_g13683;PB_c0_g13878
Biological Process: ferric iron transport (GO:0015682);	3	PB_c0_g5903;PB_c0_g10118;PB_c0_g6392
Biological Process: ferrous iron transport (GO:0015684);	1	PB_c0_g4868
Biological Process: flavonoid biosynthetic process (GO:0009813);	45	PB_c0_g2346;PB_c0_g2021;PB_c0_g1990;PB_c0_g11840;PB_c0_g9413;PB_c0_g1321;PB_c0_g3030;PB_c0_g942;PB_c0_g1737;PB_c0_g14672;PB_c0_g15279;PB_c0_g1453;PB_c0_g13442;PB_c0_g718;PB_c0_g7107;PB_c0_g2325;PB_c0_g4789;PB_c0_g2856;PB_c0_g8270;PB_c0_g2007;PB_c0_g1219;PB_c0_g6714;PB_c0_g2199;PB_c0_g1780;PB_c0_g1630;PB_c0_g15078;PB_c0_g6820;PB_c0_g16106;PB_c0_g794;PB_c0_g1404;PB_c0_g971;PB_c0_g2009;PB_c0_g1339;P…
Biological Process: flavonoid glucuronidation (GO:0052696);	34	PB_c0_g11840;PB_c0_g2021;PB_c0_g1990;PB_c0_g2346;PB_c0_g3030;PB_c0_g1321;PB_c0_g942;PB_c0_g1737;PB_c0_g14672;PB_c0_g15279;PB_c0_g2325;PB_c0_g718;PB_c0_g1453;PB_c0_g2856;PB_c0_g2007;PB_c0_g1780;PB_c0_g1630;PB_c0_g15078;PB_c0_g2199;PB_c0_g1219;PB_c0_g794;PB_c0_g971;PB_c0_g1404;PB_c0_g1339;PB_c0_g2009;PB_c0_g2053;PB_c0_g2392;PB_c0_g1303;PB_c0_g2699;PB_c0_g2442;PB_c0_g14766;PB_c0_g992;PB_c0_g360;PB_c…
Biological Process: flavonoid metabolic process (GO:0009812);	3	PB_c0_g2124;PB_c0_g1523;PB_c0_g723
Biological Process: flavonol biosynthetic process (GO:0051555);	1	PB_c0_g7096
Biological Process: floral meristem determinacy (GO:0010582);	1	PB_c0_g6655
Biological Process: floral organ abscission (GO:0010227);	10	PB_c0_g3439;PB_c0_g4016;PB_c0_g962;PB_c0_g4836;PB_c0_g12856;PB_c0_g3210;PB_c0_g2161;PB_c0_g15978;PB_c0_g15823;PB_c0_g7735
Biological Process: floral organ development (GO:0048437);	2	PB_c0_g9697;PB_c0_g10287
Biological Process: floral organ formation (GO:0048449);	14	PB_c0_g968;PB_c0_g2760;PB_c0_g2140;PB_c0_g14093;PB_c0_g4142;PB_c0_g11171;PB_c0_g12461;PB_c0_g14512;PB_c0_g13208;PB_c0_g2020;PB_c0_g1407;PB_c0_g14354;PB_c0_g15405;PB_c0_g12862
Biological Process: floral organ morphogenesis (GO:0048444);	2	PB_c0_g14190;PB_c0_g16685
Biological Process: floral whorl development (GO:0048438);	5	PB_c0_g11171;PB_c0_g10287;PB_c0_g9697;PB_c0_g4607;PB_c0_g14050
Biological Process: flower development (GO:0009908);	13	PB_c0_g11008;PB_c0_g10516;PB_c0_g181;PB_c0_g15570;PB_c0_g16104;PB_c0_g1441;PB_c0_g15213;PB_c0_g11185;PB_c0_g873;PB_c0_g563;PB_c0_g11495;PB_c0_g14952;PB_c0_g15585
Biological Process: flower morphogenesis (GO:0048439);	22	PB_c0_g4836;PB_c0_g14965;PB_c0_g962;PB_c0_g12194;PB_c0_g4607;PB_c0_g10451;PB_c0_g11393;PB_c0_g7735;PB_c0_g15823;PB_c0_g15978;PB_c0_g2161;PB_c0_g11154;PB_c0_g14893;PB_c0_g11946;PB_c0_g14050;PB_c0_g11674;PB_c0_g14735;PB_c0_g3439;PB_c0_g14983;PB_c0_g11447;PB_c0_g16088;PB_c0_g10392
Biological Process: folic acid transport (GO:0015884);	1	PB_c0_g16792
Biological Process: folic acid-containing compound biosynthetic process (GO:0009396);	11	PB_c0_g6293;PB_c0_g2625;PB_c0_g5393;PB_c0_g15318;PB_c0_g15463;PB_c0_g4313;PB_c0_g15646;PB_c0_g7144;PB_c0_g626;PB_c0_g15308;PB_c0_g7383
Biological Process: formaldehyde catabolic process (GO:0046294);	3	PB_c0_g5372;PB_c0_g6173;PB_c0_g5894
Biological Process: formate catabolic process (GO:0042183);	2	PB_c0_g3507;PB_c0_g3778
Biological Process: formation of organ boundary (GO:0010160);	4	PB_c0_g5041;PB_c0_g5380;PB_c0_g6144;PB_c0_g4295
Biological Process: formation of translation preinitiation complex (GO:0001731);	22	PB_c0_g6001;PB_c0_g2386;PB_c0_g4750;PB_c0_g4682;PB_c0_g12825;PB_c0_g7478;PB_c0_g16319;PB_c0_g2641;PB_c0_g241;PB_c0_g12947;PB_c0_g14280;PB_c0_g4458;PB_c0_g4253;PB_c0_g15605;PB_c0_g2344;PB_c0_g5431;PB_c0_g1786;PB_c0_g4728;PB_c0_g7750;PB_c0_g16180;PB_c0_g4129;PB_c0_g13003
Biological Process: fructose 1,6-bisphosphate metabolic process (GO:0030388);	9	PB_c0_g4678;PB_c0_g2468;PB_c0_g4626;PB_c0_g1131;PB_c0_g4798;PB_c0_g5612;PB_c0_g4654;PB_c0_g2610;PB_c0_g4439
Biological Process: fructose 2,6-bisphosphate metabolic process (GO:0006003);	2	PB_c0_g13943;PB_c0_g2315
Biological Process: fructose 6-phosphate metabolic process (GO:0006002);	10	PB_c0_g15497;PB_c0_g2315;PB_c0_g15531;PB_c0_g13943;PB_c0_g37;PB_c0_g330;PB_c0_g14883;PB_c0_g14557;PB_c0_g16063;PB_c0_g16225
Biological Process: fructose metabolic process (GO:0006000);	3	PB_c0_g2315;PB_c0_g13943;PB_c0_g2610
Biological Process: fruit dehiscence (GO:0010047);	1	PB_c0_g12856
Biological Process: fruit development (GO:0010154);	8	PB_c0_g7814;PB_c0_g7341;PB_c0_g6539;PB_c0_g16810;PB_c0_g7464;PB_c0_g1814;PB_c0_g6662;PB_c0_g1675
Biological Process: fruit morphogenesis (GO:0048530);	2	PB_c0_g5661;PB_c0_g14190
Biological Process: fruit ripening (GO:0009835);	8	PB_c0_g4825;PB_c0_g5151;PB_c0_g15241;PB_c0_g5036;PB_c0_g4491;PB_c0_g5430;PB_c0_g14845;PB_c0_g3994
Biological Process: fruit ripening, climacteric (GO:0009836);	5	PB_c0_g4390;PB_c0_g14401;PB_c0_g15048;PB_c0_g14657;PB_c0_g4855
Biological Process: fucosylation (GO:0036065);	2	PB_c0_g717;PB_c0_g16143
Biological Process: galactolipid biosynthetic process (GO:0019375);	48	PB_c0_g14433;PB_c0_g3868;PB_c0_g4105;PB_c0_g11081;PB_c0_g16807;PB_c0_g12740;PB_c0_g2967;PB_c0_g10785;PB_c0_g5191;PB_c0_g3248;PB_c0_g16623;PB_c0_g12581;PB_c0_g10745;PB_c0_g16265;PB_c0_g15852;PB_c0_g12932;PB_c0_g16212;PB_c0_g13164;PB_c0_g10852;PB_c0_g14802;PB_c0_g14572;PB_c0_g3901;PB_c0_g13760;PB_c0_g1619;PB_c0_g4392;PB_c0_g14578;PB_c0_g15937;PB_c0_g13210;PB_c0_g14899;PB_c0_g13384;PB_c0_g2295;PB_c0…
Biological Process: galactose catabolic process (GO:0019388);	7	PB_c0_g15568;PB_c0_g15587;PB_c0_g15833;PB_c0_g15995;PB_c0_g15378;PB_c0_g15063;PB_c0_g14604
Biological Process: galactose metabolic process (GO:0006012);	3	PB_c0_g2045;PB_c0_g432;PB_c0_g4496
Biological Process: galactose transport (GO:0015757);	2	PB_c0_g16800;PB_c0_g494
Biological Process: gamete generation (GO:0007276);	1	PB_c0_g8128
Biological Process: gamma-aminobutyric acid catabolic process (GO:0009450);	4	PB_c0_g16171;PB_c0_g16146;PB_c0_g16037;PB_c0_g11333
Biological Process: gamma-aminobutyric acid metabolic process (GO:0009448);	3	PB_c0_g5757;PB_c0_g5529;PB_c0_g5910
Biological Process: gamma-aminobutyric acid transport (GO:0015812);	1	PB_c0_g16231
Biological Process: gene expression (GO:0010467);	16	PB_c0_g4377;PB_c0_g12590;PB_c0_g16739;PB_c0_g13668;PB_c0_g3335;PB_c0_g3024;PB_c0_g7325;PB_c0_g14552;PB_c0_g7390;PB_c0_g6818;PB_c0_g7501;PB_c0_g1438;PB_c0_g11382;PB_c0_g15625;PB_c0_g7787;PB_c0_g2301
Biological Process: gene silencing (GO:0016458);	6	PB_c0_g3301;PB_c0_g13151;PB_c0_g1099;PB_c0_g8894;PB_c0_g13140;PB_c0_g12007
Biological Process: gene silencing by RNA (GO:0031047);	12	PB_c0_g10274;PB_c0_g10681;PB_c0_g873;PB_c0_g14600;PB_c0_g11540;PB_c0_g13872;PB_c0_g10808;PB_c0_g181;PB_c0_g13546;PB_c0_g15009;PB_c0_g13561;PB_c0_g11171
Biological Process: generation of catalytic spliceosome for second transesterification step (GO:0000350);	1	PB_c0_g2635
Biological Process: geranyl diphosphate biosynthetic process (GO:0033384);	2	PB_c0_g5040;PB_c0_g4931
Biological Process: geranylgeranyl diphosphate biosynthetic process (GO:0033386);	2	PB_c0_g5040;PB_c0_g4931
Biological Process: geranylgeranyl diphosphate metabolic process (GO:0033385);	7	PB_c0_g4065;PB_c0_g2149;PB_c0_g6520;PB_c0_g2466;PB_c0_g2980;PB_c0_g2409;PB_c0_g2300
Biological Process: germ-line stem-cell niche homeostasis (GO:0060250);	1	PB_c0_g7054
Biological Process: gibberellic acid mediated signaling pathway (GO:0009740);	4	PB_c0_g14673;PB_c0_g14986;PB_c0_g15123;PB_c0_g14168
Biological Process: glucan catabolic process (GO:0009251);	1	PB_c0_g14799
Biological Process: gluconeogenesis (GO:0006094);	109	PB_c0_g4189;PB_c0_g1942;PB_c0_g2981;PB_c0_g8914;PB_c0_g1679;PB_c0_g15416;PB_c0_g8173;PB_c0_g13144;PB_c0_g2082;PB_c0_g15342;PB_c0_g1567;PB_c0_g9365;PB_c0_g13590;PB_c0_g5681;PB_c0_g5564;PB_c0_g19;PB_c0_g16106;PB_c0_g12816;PB_c0_g7078;PB_c0_g3897;PB_c0_g12200;PB_c0_g15928;PB_c0_g8306;PB_c0_g14198;PB_c0_g7993;PB_c0_g15800;PB_c0_g16104;PB_c0_g3078;PB_c0_g7083;PB_c0_g12862;PB_c0_g10684;PB_c0_g4666;PB_c…
Biological Process: glucose 1-phosphate metabolic process (GO:0019255);	2	PB_c0_g15063;PB_c0_g15995
Biological Process: glucose 6-phosphate metabolic process (GO:0051156);	1	PB_c0_g571
Biological Process: glucose catabolic process (GO:0006007);	52	PB_c0_g16201;PB_c0_g4887;PB_c0_g5073;PB_c0_g7960;PB_c0_g1942;PB_c0_g3952;PB_c0_g5520;PB_c0_g12251;PB_c0_g5116;PB_c0_g2834;PB_c0_g10080;PB_c0_g4555;PB_c0_g5627;PB_c0_g2886;PB_c0_g9830;PB_c0_g2600;PB_c0_g9344;PB_c0_g16277;PB_c0_g2125;PB_c0_g15775;PB_c0_g9959;PB_c0_g16104;PB_c0_g4302;PB_c0_g12582;PB_c0_g3038;PB_c0_g2018;PB_c0_g12371;PB_c0_g6769;PB_c0_g16471;PB_c0_g15570;PB_c0_g12005;PB_c0_g9901;PB_c…
Biological Process: glucose import (GO:0046323);	16	PB_c0_g3119;PB_c0_g15559;PB_c0_g14928;PB_c0_g16755;PB_c0_g444;PB_c0_g494;PB_c0_g11190;PB_c0_g16161;PB_c0_g16722;PB_c0_g15053;PB_c0_g1046;PB_c0_g15019;PB_c0_g16786;PB_c0_g15634;PB_c0_g15270;PB_c0_g16659
Biological Process: glucose metabolic process (GO:0006006);	53	PB_c0_g16300;PB_c0_g8842;PB_c0_g14604;PB_c0_g16320;PB_c0_g1794;PB_c0_g15378;PB_c0_g1957;PB_c0_g2415;PB_c0_g15284;PB_c0_g16483;PB_c0_g11144;PB_c0_g15045;PB_c0_g1828;PB_c0_g2004;PB_c0_g1629;PB_c0_g14920;PB_c0_g1622;PB_c0_g16058;PB_c0_g2244;PB_c0_g209;PB_c0_g949;PB_c0_g15587;PB_c0_g6036;PB_c0_g14936;PB_c0_g3976;PB_c0_g3408;PB_c0_g607;PB_c0_g3811;PB_c0_g2026;PB_c0_g8817;PB_c0_g15111;PB_c0_g4942;PB_c0…
Biological Process: glucosinolate biosynthetic process (GO:0019761);	82	PB_c0_g13150;PB_c0_g1142;PB_c0_g6556;PB_c0_g8129;PB_c0_g10785;PB_c0_g6057;PB_c0_g13299;PB_c0_g7217;PB_c0_g8750;PB_c0_g3576;PB_c0_g3248;PB_c0_g2802;PB_c0_g13538;PB_c0_g4136;PB_c0_g4102;PB_c0_g8773;PB_c0_g1695;PB_c0_g7931;PB_c0_g15868;PB_c0_g8901;PB_c0_g8682;PB_c0_g4455;PB_c0_g9457;PB_c0_g4680;PB_c0_g3727;PB_c0_g9365;PB_c0_g737;PB_c0_g1157;PB_c0_g2542;PB_c0_g2887;PB_c0_g3249;PB_c0_g2928;PB_c0_g4855…
Biological Process: glucosinolate metabolic process (GO:0019760);	5	PB_c0_g9403;PB_c0_g7352;PB_c0_g8441;PB_c0_g6815;PB_c0_g2603
Biological Process: glucosylceramide catabolic process (GO:0006680);	10	PB_c0_g10728;PB_c0_g10837;PB_c0_g10688;PB_c0_g11872;PB_c0_g11050;PB_c0_g11166;PB_c0_g11422;PB_c0_g11180;PB_c0_g12490;PB_c0_g11895
Biological Process: glucuronoxylan biosynthetic process (GO:0010417);	2	PB_c0_g16044;PB_c0_g15272
Biological Process: glucuronoxylan metabolic process (GO:0010413);	26	PB_c0_g4144;PB_c0_g12675;PB_c0_g14455;PB_c0_g12568;PB_c0_g11659;PB_c0_g11002;PB_c0_g2922;PB_c0_g15648;PB_c0_g13267;PB_c0_g5715;PB_c0_g11942;PB_c0_g15030;PB_c0_g10555;PB_c0_g11875;PB_c0_g3371;PB_c0_g13173;PB_c0_g2970;PB_c0_g8483;PB_c0_g10570;PB_c0_g4920;PB_c0_g7778;PB_c0_g11222;PB_c0_g13967;PB_c0_g1588;PB_c0_g16378;PB_c0_g3634
Biological Process: glutamate biosynthetic process (GO:0006537);	14	PB_c0_g15800;PB_c0_g3500;PB_c0_g5916;PB_c0_g11042;PB_c0_g11566;PB_c0_g11729;PB_c0_g1418;PB_c0_g10930;PB_c0_g199;PB_c0_g11952;PB_c0_g11456;PB_c0_g12050;PB_c0_g10870;PB_c0_g11197
Biological Process: glutamate decarboxylation to succinate (GO:0006540);	4	PB_c0_g16037;PB_c0_g16171;PB_c0_g16146;PB_c0_g11333
Biological Process: glutamate metabolic process (GO:0006536);	3	PB_c0_g1937;PB_c0_g324;PB_c0_g16551
Biological Process: glutamine biosynthetic process (GO:0006542);	15	PB_c0_g2067;PB_c0_g13309;PB_c0_g1717;PB_c0_g3744;PB_c0_g1140;PB_c0_g1839;PB_c0_g1047;PB_c0_g2092;PB_c0_g997;PB_c0_g7073;PB_c0_g2579;PB_c0_g2370;PB_c0_g2203;PB_c0_g722;PB_c0_g1507
Biological Process: glutamine metabolic process (GO:0006541);	38	PB_c0_g7140;PB_c0_g6659;PB_c0_g14713;PB_c0_g2213;PB_c0_g14752;PB_c0_g4859;PB_c0_g5654;PB_c0_g6747;PB_c0_g14688;PB_c0_g5194;PB_c0_g15617;PB_c0_g7009;PB_c0_g14531;PB_c0_g14652;PB_c0_g5146;PB_c0_g16127;PB_c0_g11104;PB_c0_g15003;PB_c0_g387;PB_c0_g8961;PB_c0_g14620;PB_c0_g7023;PB_c0_g7001;PB_c0_g6785;PB_c0_g15469;PB_c0_g3282;PB_c0_g5778;PB_c0_g7756;PB_c0_g6723;PB_c0_g6739;PB_c0_g7017;PB_c0_g14336;PB_c…
Biological Process: glutaminyl-tRNA aminoacylation (GO:0006425);	3	PB_c0_g13448;PB_c0_g13674;PB_c0_g6693
Biological Process: glutamyl-tRNA aminoacylation (GO:0006424);	1	PB_c0_g13808
Biological Process: glutathione biosynthetic process (GO:0006750);	2	PB_c0_g15570;PB_c0_g16104
Biological Process: glutathione catabolic process (GO:0006751);	4	PB_c0_g10256;PB_c0_g6914;PB_c0_g10286;PB_c0_g7745
Biological Process: glutathione metabolic process (GO:0006749);	53	PB_c0_g7877;PB_c0_g9543;PB_c0_g8212;PB_c0_g8209;PB_c0_g6949;PB_c0_g8822;PB_c0_g14570;PB_c0_g2041;PB_c0_g8263;PB_c0_g7348;PB_c0_g8070;PB_c0_g2496;PB_c0_g7812;PB_c0_g8781;PB_c0_g7407;PB_c0_g4426;PB_c0_g8494;PB_c0_g1847;PB_c0_g6146;PB_c0_g8054;PB_c0_g2175;PB_c0_g2721;PB_c0_g7351;PB_c0_g6589;PB_c0_g8577;PB_c0_g8669;PB_c0_g8508;PB_c0_g7811;PB_c0_g8142;PB_c0_g7532;PB_c0_g8364;PB_c0_g7241;PB_c0_g7585;PB…
Biological Process: glyceraldehyde-3-phosphate biosynthetic process (GO:0046166);	5	PB_c0_g3897;PB_c0_g7083;PB_c0_g5681;PB_c0_g7993;PB_c0_g5564
Biological Process: glyceraldehyde-3-phosphate metabolic process (GO:0019682);	5	PB_c0_g16506;PB_c0_g9403;PB_c0_g14377;PB_c0_g10083;PB_c0_g8441
Biological Process: glycerate transmembrane transport (GO:1901975);	1	PB_c0_g224
Biological Process: glycerol catabolic process (GO:0019563);	5	PB_c0_g3897;PB_c0_g5681;PB_c0_g7993;PB_c0_g5564;PB_c0_g7083
Biological Process: glycerol ether metabolic process (GO:0006662);	38	PB_c0_g8590;PB_c0_g15180;PB_c0_g3096;PB_c0_g5315;PB_c0_g9800;PB_c0_g8302;PB_c0_g10025;PB_c0_g9118;PB_c0_g9620;PB_c0_g9824;PB_c0_g10063;PB_c0_g10122;PB_c0_g8622;PB_c0_g9989;PB_c0_g9043;PB_c0_g5805;PB_c0_g4038;PB_c0_g4252;PB_c0_g1950;PB_c0_g8928;PB_c0_g9394;PB_c0_g9796;PB_c0_g9909;PB_c0_g5920;PB_c0_g9774;PB_c0_g6851;PB_c0_g9893;PB_c0_g16018;PB_c0_g9616;PB_c0_g9265;PB_c0_g6236;PB_c0_g5584;PB_c0_g969…
Biological Process: glycerol metabolic process (GO:0006071);	5	PB_c0_g591;PB_c0_g13706;PB_c0_g13854;PB_c0_g15765;PB_c0_g15755
Biological Process: glycerol transport (GO:0015793);	38	PB_c0_g7949;PB_c0_g7846;PB_c0_g6746;PB_c0_g5421;PB_c0_g6440;PB_c0_g6718;PB_c0_g9964;PB_c0_g7289;PB_c0_g5955;PB_c0_g5641;PB_c0_g5299;PB_c0_g4032;PB_c0_g7558;PB_c0_g6538;PB_c0_g5132;PB_c0_g5787;PB_c0_g5737;PB_c0_g3870;PB_c0_g5297;PB_c0_g5438;PB_c0_g5639;PB_c0_g8019;PB_c0_g6101;PB_c0_g6199;PB_c0_g7816;PB_c0_g7450;PB_c0_g5573;PB_c0_g7319;PB_c0_g6563;PB_c0_g3240;PB_c0_g7131;PB_c0_g5395;PB_c0_g6800;PB_…
Biological Process: glycerol-3-phosphate biosynthetic process (GO:0046167);	2	PB_c0_g15755;PB_c0_g591
Biological Process: glycerophospholipid catabolic process (GO:0046475);	3	PB_c0_g3416;PB_c0_g2958;PB_c0_g3385
Biological Process: glycerophospholipid metabolic process (GO:0006650);	1	PB_c0_g13109
Biological Process: glycine biosynthetic process (GO:0006545);	1	PB_c0_g14849
Biological Process: glycine catabolic process (GO:0006546);	43	PB_c0_g3801;PB_c0_g4474;PB_c0_g2832;PB_c0_g7191;PB_c0_g3713;PB_c0_g3261;PB_c0_g6373;PB_c0_g3897;PB_c0_g2992;PB_c0_g3392;PB_c0_g3786;PB_c0_g15659;PB_c0_g4771;PB_c0_g3689;PB_c0_g7228;PB_c0_g2669;PB_c0_g6989;PB_c0_g5368;PB_c0_g3128;PB_c0_g6634;PB_c0_g15640;PB_c0_g3232;PB_c0_g15771;PB_c0_g7094;PB_c0_g4251;PB_c0_g4245;PB_c0_g2794;PB_c0_g4799;PB_c0_g6713;PB_c0_g4104;PB_c0_g2831;PB_c0_g4068;PB_c0_g2339;…
Biological Process: glycine decarboxylation via glycine cleavage system (GO:0019464);	12	PB_c0_g11718;PB_c0_g2590;PB_c0_g11919;PB_c0_g12822;PB_c0_g9133;PB_c0_g12279;PB_c0_g12756;PB_c0_g9858;PB_c0_g12661;PB_c0_g9184;PB_c0_g16311;PB_c0_g12854
Biological Process: glycine metabolic process (GO:0006544);	19	PB_c0_g15151;PB_c0_g952;PB_c0_g15888;PB_c0_g16553;PB_c0_g16338;PB_c0_g257;PB_c0_g15966;PB_c0_g15795;PB_c0_g3077;PB_c0_g7399;PB_c0_g15748;PB_c0_g16101;PB_c0_g15908;PB_c0_g899;PB_c0_g16329;PB_c0_g14754;PB_c0_g3834;PB_c0_g15848;PB_c0_g16124
Biological Process: glycogen biosynthetic process (GO:0005978);	29	PB_c0_g15230;PB_c0_g630;PB_c0_g15995;PB_c0_g7931;PB_c0_g16205;PB_c0_g16182;PB_c0_g14904;PB_c0_g15063;PB_c0_g14753;PB_c0_g323;PB_c0_g15228;PB_c0_g12996;PB_c0_g871;PB_c0_g15833;PB_c0_g16708;PB_c0_g171;PB_c0_g15568;PB_c0_g5419;PB_c0_g15587;PB_c0_g462;PB_c0_g15303;PB_c0_g15106;PB_c0_g7677;PB_c0_g15378;PB_c0_g16522;PB_c0_g14604;PB_c0_g15783;PB_c0_g15666;PB_c0_g14741
Biological Process: glycogen catabolic process (GO:0005980);	1	PB_c0_g13348
Biological Process: glycolate transmembrane transport (GO:0097339);	1	PB_c0_g224
Biological Process: glycolipid biosynthetic process (GO:0009247);	2	PB_c0_g15367;PB_c0_g174
Biological Process: glycolipid metabolic process (GO:0006664);	1	PB_c0_g16170
Biological Process: glycolipid transport (GO:0046836);	4	PB_c0_g2997;PB_c0_g8676;PB_c0_g8068;PB_c0_g8997
Biological Process: glycolysis (GO:0006096);	186	PB_c0_g4887;PB_c0_g6651;PB_c0_g2503;PB_c0_g1342;PB_c0_g14562;PB_c0_g2362;PB_c0_g5116;PB_c0_g2429;PB_c0_g8683;PB_c0_g2312;PB_c0_g8927;PB_c0_g2461;PB_c0_g7268;PB_c0_g4979;PB_c0_g6811;PB_c0_g7047;PB_c0_g13963;PB_c0_g3110;PB_c0_g8091;PB_c0_g16613;PB_c0_g571;PB_c0_g12516;PB_c0_g8527;PB_c0_g95;PB_c0_g3792;PB_c0_g2203;PB_c0_g7883;PB_c0_g207;PB_c0_g3796;PB_c0_g488;PB_c0_g3862;PB_c0_g7560;PB_c0_g15995;PB_…
Biological Process: glycosaminoglycan biosynthetic process (GO:0006024);	4	PB_c0_g13320;PB_c0_g3648;PB_c0_g13433;PB_c0_g13829
Biological Process: glycyl-tRNA aminoacylation (GO:0006426);	5	PB_c0_g15092;PB_c0_g14910;PB_c0_g15458;PB_c0_g13264;PB_c0_g14167
Biological Process: glyoxylate cycle (GO:0006097);	25	PB_c0_g5655;PB_c0_g5434;PB_c0_g248;PB_c0_g15850;PB_c0_g15336;PB_c0_g12451;PB_c0_g2794;PB_c0_g16288;PB_c0_g16131;PB_c0_g12922;PB_c0_g1367;PB_c0_g13359;PB_c0_g876;PB_c0_g55;PB_c0_g15885;PB_c0_g16087;PB_c0_g1954;PB_c0_g12976;PB_c0_g2278;PB_c0_g320;PB_c0_g14201;PB_c0_g15805;PB_c0_g15141;PB_c0_g1552;PB_c0_g15573
Biological Process: glyoxysome organization (GO:0010111);	2	PB_c0_g739;PB_c0_g1227
Biological Process: granum assembly (GO:0090391);	2	PB_c0_g8908;PB_c0_g3006
Biological Process: gravitropism (GO:0009630);	60	PB_c0_g10749;PB_c0_g9071;PB_c0_g13081;PB_c0_g12290;PB_c0_g12827;PB_c0_g1819;PB_c0_g12088;PB_c0_g1683;PB_c0_g13874;PB_c0_g15030;PB_c0_g10377;PB_c0_g11949;PB_c0_g12958;PB_c0_g14397;PB_c0_g16325;PB_c0_g7405;PB_c0_g11526;PB_c0_g11843;PB_c0_g11693;PB_c0_g13752;PB_c0_g8565;PB_c0_g10484;PB_c0_g10776;PB_c0_g6864;PB_c0_g10323;PB_c0_g1366;PB_c0_g12269;PB_c0_g11118;PB_c0_g11585;PB_c0_g11202;PB_c0_g13466;PB_…
Biological Process: growth (GO:0040007);	12	PB_c0_g12972;PB_c0_g1036;PB_c0_g1101;PB_c0_g13140;PB_c0_g13151;PB_c0_g5732;PB_c0_g15642;PB_c0_g13206;PB_c0_g12104;PB_c0_g11013;PB_c0_g11341;PB_c0_g11874
Biological Process: guanosine tetraphosphate metabolic process (GO:0015969);	9	PB_c0_g12353;PB_c0_g13664;PB_c0_g13478;PB_c0_g13695;PB_c0_g12004;PB_c0_g13412;PB_c0_g69;PB_c0_g13371;PB_c0_g12837
Biological Process: guard cell differentiation (GO:0010052);	1	PB_c0_g7156
Biological Process: guard mother cell cytokinesis (GO:0010235);	3	PB_c0_g10554;PB_c0_g10228;PB_c0_g10280
Biological Process: gynoecium development (GO:0048467);	1	PB_c0_g1160
Biological Process: heat acclimation (GO:0010286);	20	PB_c0_g8395;PB_c0_g2510;PB_c0_g7100;PB_c0_g9019;PB_c0_g9769;PB_c0_g2160;PB_c0_g7996;PB_c0_g1013;PB_c0_g10008;PB_c0_g8980;PB_c0_g9370;PB_c0_g694;PB_c0_g9899;PB_c0_g8800;PB_c0_g15641;PB_c0_g7628;PB_c0_g1078;PB_c0_g9414;PB_c0_g9755;PB_c0_g3658
Biological Process: heme biosynthetic process (GO:0006783);	16	PB_c0_g5394;PB_c0_g2137;PB_c0_g2276;PB_c0_g3736;PB_c0_g1600;PB_c0_g5092;PB_c0_g1187;PB_c0_g2367;PB_c0_g15700;PB_c0_g2354;PB_c0_g1768;PB_c0_g3384;PB_c0_g327;PB_c0_g4290;PB_c0_g1248;PB_c0_g12906
Biological Process: heme oxidation (GO:0006788);	4	PB_c0_g4805;PB_c0_g3764;PB_c0_g5932;PB_c0_g6820
Biological Process: heme transport (GO:0015886);	1	PB_c0_g15249
Biological Process: heparan sulfate proteoglycan biosynthetic process (GO:0015012);	4	PB_c0_g13829;PB_c0_g13433;PB_c0_g3648;PB_c0_g13320
Biological Process: heparan sulfate proteoglycan biosynthetic process, enzymatic modification (GO:0015015);	1	PB_c0_g1328
Biological Process: heterochromatin assembly (GO:0031507);	5	PB_c0_g5188;PB_c0_g7164;PB_c0_g6664;PB_c0_g6411;PB_c0_g1407
Biological Process: heterocycle biosynthetic process (GO:0018130);	3	PB_c0_g6156;PB_c0_g16701;PB_c0_g673
Biological Process: heterocycle metabolic process (GO:0046483);	1	PB_c0_g10000
Biological Process: hexose metabolic process (GO:0019318);	1	PB_c0_g3302
Biological Process: hexose transmembrane transport (GO:0035428);	1	PB_c0_g15559
Biological Process: histidine biosynthetic process (GO:0000105);	4	PB_c0_g741;PB_c0_g153;PB_c0_g4636;PB_c0_g542
Biological Process: histidyl-tRNA aminoacylation (GO:0006427);	3	PB_c0_g1091;PB_c0_g1604;PB_c0_g13374
Biological Process: histone H2A acetylation (GO:0043968);	1	PB_c0_g16692
Biological Process: histone H2B ubiquitination (GO:0033523);	1	PB_c0_g12995
Biological Process: histone H3 acetylation (GO:0043966);	4	PB_c0_g3919;PB_c0_g14952;PB_c0_g15585;PB_c0_g15213
Biological Process: histone H3 deacetylation (GO:0070932);	8	PB_c0_g1044;PB_c0_g887;PB_c0_g2261;PB_c0_g15988;PB_c0_g599;PB_c0_g16621;PB_c0_g514;PB_c0_g14840
Biological Process: histone H3-K4 methylation (GO:0051568);	4	PB_c0_g4213;PB_c0_g10881;PB_c0_g1109;PB_c0_g13703
Biological Process: histone H3-K4 trimethylation (GO:0080182);	2	PB_c0_g886;PB_c0_g2032
Biological Process: histone H3-K9 methylation (GO:0051567);	18	PB_c0_g10547;PB_c0_g12394;PB_c0_g14190;PB_c0_g12269;PB_c0_g11540;PB_c0_g15529;PB_c0_g11563;PB_c0_g11154;PB_c0_g15382;PB_c0_g11843;PB_c0_g16353;PB_c0_g10684;PB_c0_g11949;PB_c0_g8914;PB_c0_g968;PB_c0_g11585;PB_c0_g13546;PB_c0_g15350
Biological Process: histone H4 acetylation (GO:0043967);	3	PB_c0_g4622;PB_c0_g16692;PB_c0_g2140
Biological Process: histone acetylation (GO:0016573);	21	PB_c0_g16302;PB_c0_g887;PB_c0_g2467;PB_c0_g6256;PB_c0_g1434;PB_c0_g15988;PB_c0_g1243;PB_c0_g684;PB_c0_g2738;PB_c0_g4098;PB_c0_g2767;PB_c0_g1320;PB_c0_g1044;PB_c0_g3413;PB_c0_g10757;PB_c0_g5484;PB_c0_g1675;PB_c0_g3049;PB_c0_g1814;PB_c0_g3266;PB_c0_g10740
Biological Process: histone arginine methylation (GO:0034969);	1	PB_c0_g3643
Biological Process: histone deacetylation (GO:0016575);	4	PB_c0_g13703;PB_c0_g9629;PB_c0_g16074;PB_c0_g405
Biological Process: histone lysine methylation (GO:0034968);	15	PB_c0_g9625;PB_c0_g12339;PB_c0_g11259;PB_c0_g12305;PB_c0_g11672;PB_c0_g15862;PB_c0_g13462;PB_c0_g6794;PB_c0_g7041;PB_c0_g16198;PB_c0_g9880;PB_c0_g3643;PB_c0_g6455;PB_c0_g13270;PB_c0_g2168
Biological Process: histone methylation (GO:0016571);	17	PB_c0_g15390;PB_c0_g15213;PB_c0_g13220;PB_c0_g13814;PB_c0_g14952;PB_c0_g15585;PB_c0_g3186;PB_c0_g12633;PB_c0_g2606;PB_c0_g10623;PB_c0_g2211;PB_c0_g12646;PB_c0_g13295;PB_c0_g3229;PB_c0_g12693;PB_c0_g15598;PB_c0_g13634
Biological Process: histone modification (GO:0016570);	12	PB_c0_g4582;PB_c0_g181;PB_c0_g14093;PB_c0_g3019;PB_c0_g10929;PB_c0_g2020;PB_c0_g1407;PB_c0_g15441;PB_c0_g563;PB_c0_g873;PB_c0_g13332;PB_c0_g15405
Biological Process: histone monoubiquitination (GO:0010390);	1	PB_c0_g12995
Biological Process: histone phosphorylation (GO:0016572);	9	PB_c0_g11540;PB_c0_g11585;PB_c0_g13546;PB_c0_g11843;PB_c0_g16353;PB_c0_g14190;PB_c0_g12394;PB_c0_g12269;PB_c0_g11949
Biological Process: histone ubiquitination (GO:0016574);	9	PB_c0_g9266;PB_c0_g8121;PB_c0_g8287;PB_c0_g9699;PB_c0_g9635;PB_c0_g8788;PB_c0_g7649;PB_c0_g9590;PB_c0_g8971
Biological Process: homocysteine metabolic process (GO:0050667);	6	PB_c0_g13675;PB_c0_g13687;PB_c0_g13800;PB_c0_g13672;PB_c0_g13775;PB_c0_g13627
Biological Process: homogalacturonan biosynthetic process (GO:0010289);	3	PB_c0_g15842;PB_c0_g13502;PB_c0_g13418
Biological Process: homogentisate catabolic process (GO:1902000);	7	PB_c0_g175;PB_c0_g417;PB_c0_g1813;PB_c0_g2351;PB_c0_g2539;PB_c0_g1477;PB_c0_g964
Biological Process: hormone-mediated signaling pathway (GO:0009755);	27	PB_c0_g11977;PB_c0_g4872;PB_c0_g1727;PB_c0_g3149;PB_c0_g15777;PB_c0_g2808;PB_c0_g13158;PB_c0_g13434;PB_c0_g12110;PB_c0_g4074;PB_c0_g13351;PB_c0_g2023;PB_c0_g14558;PB_c0_g12510;PB_c0_g12369;PB_c0_g14842;PB_c0_g6384;PB_c0_g4610;PB_c0_g13631;PB_c0_g4586;PB_c0_g11435;PB_c0_g3056;PB_c0_g11005;PB_c0_g944;PB_c0_g2057;PB_c0_g14043;PB_c0_g2323
Biological Process: host response to induction by symbiont of tumor, nodule or growth in host (GO:0080034);	3	PB_c0_g16201;PB_c0_g16471;PB_c0_g15775
Biological Process: hydrogen ion transmembrane transport (GO:1902600);	47	PB_c0_g12720;PB_c0_g11913;PB_c0_g12023;PB_c0_g15845;PB_c0_g8533;PB_c0_g11417;PB_c0_g12729;PB_c0_g12802;PB_c0_g10270;PB_c0_g14734;PB_c0_g12760;PB_c0_g14507;PB_c0_g12891;PB_c0_g9492;PB_c0_g10822;PB_c0_g14254;PB_c0_g12939;PB_c0_g9380;PB_c0_g5924;PB_c0_g12812;PB_c0_g16749;PB_c0_g5269;PB_c0_g13621;PB_c0_g9792;PB_c0_g12492;PB_c0_g12834;PB_c0_g11112;PB_c0_g10882;PB_c0_g7894;PB_c0_g12737;PB_c0_g15591;PB_…
Biological Process: hydrogen peroxide biosynthetic process (GO:0050665);	26	PB_c0_g11339;PB_c0_g6023;PB_c0_g11387;PB_c0_g374;PB_c0_g10367;PB_c0_g2516;PB_c0_g11536;PB_c0_g16777;PB_c0_g12601;PB_c0_g13949;PB_c0_g4828;PB_c0_g1200;PB_c0_g13267;PB_c0_g9434;PB_c0_g11523;PB_c0_g14037;PB_c0_g13173;PB_c0_g10433;PB_c0_g15030;PB_c0_g7552;PB_c0_g10247;PB_c0_g10525;PB_c0_g509;PB_c0_g16447;PB_c0_g14164;PB_c0_g7990
Biological Process: hydrogen peroxide catabolic process (GO:0042744);	108	PB_c0_g2415;PB_c0_g815;PB_c0_g1687;PB_c0_g10085;PB_c0_g4057;PB_c0_g1675;PB_c0_g1142;PB_c0_g1828;PB_c0_g1036;PB_c0_g1101;PB_c0_g2004;PB_c0_g16693;PB_c0_g16028;PB_c0_g1852;PB_c0_g3128;PB_c0_g1517;PB_c0_g12856;PB_c0_g6664;PB_c0_g1629;PB_c0_g1473;PB_c0_g16537;PB_c0_g2336;PB_c0_g1470;PB_c0_g16375;PB_c0_g16322;PB_c0_g16810;PB_c0_g5199;PB_c0_g3303;PB_c0_g6430;PB_c0_g2026;PB_c0_g14894;PB_c0_g7505;PB_c0_g…
Biological Process: hydrogen sulfide biosynthetic process (GO:0070814);	1	PB_c0_g2105
Biological Process: hydrotropism (GO:0010274);	4	PB_c0_g14354;PB_c0_g12862;PB_c0_g12461;PB_c0_g13208
Biological Process: hyperosmotic response (GO:0006972);	63	PB_c0_g11449;PB_c0_g2203;PB_c0_g7883;PB_c0_g6545;PB_c0_g722;PB_c0_g8527;PB_c0_g6664;PB_c0_g7102;PB_c0_g2092;PB_c0_g14756;PB_c0_g7083;PB_c0_g7428;PB_c0_g7723;PB_c0_g11633;PB_c0_g1507;PB_c0_g7254;PB_c0_g16402;PB_c0_g865;PB_c0_g9223;PB_c0_g6241;PB_c0_g11347;PB_c0_g16107;PB_c0_g9323;PB_c0_g2067;PB_c0_g11930;PB_c0_g7487;PB_c0_g7421;PB_c0_g10914;PB_c0_g13624;PB_c0_g8369;PB_c0_g997;PB_c0_g4390;PB_c0_g77…
Biological Process: hyperosmotic salinity response (GO:0042538);	32	PB_c0_g5267;PB_c0_g436;PB_c0_g3868;PB_c0_g2613;PB_c0_g4968;PB_c0_g3743;PB_c0_g2570;PB_c0_g13526;PB_c0_g16771;PB_c0_g4381;PB_c0_g5493;PB_c0_g14534;PB_c0_g16685;PB_c0_g157;PB_c0_g4893;PB_c0_g1612;PB_c0_g861;PB_c0_g3658;PB_c0_g5283;PB_c0_g16427;PB_c0_g1355;PB_c0_g13535;PB_c0_g2697;PB_c0_g9370;PB_c0_g772;PB_c0_g16521;PB_c0_g3272;PB_c0_g1820;PB_c0_g3615;PB_c0_g7100;PB_c0_g15707;PB_c0_g9019
Biological Process: hypotonic response (GO:0006971);	1	PB_c0_g6817
Biological Process: immune response (GO:0006955);	6	PB_c0_g3429;PB_c0_g4389;PB_c0_g14562;PB_c0_g14914;PB_c0_g6922;PB_c0_g3538
Biological Process: immune system process (GO:0002376);	1	PB_c0_g10517
Biological Process: indole glucosinolate metabolic process (GO:0042343);	8	PB_c0_g725;PB_c0_g765;PB_c0_g16129;PB_c0_g986;PB_c0_g361;PB_c0_g557;PB_c0_g285;PB_c0_g1210
Biological Process: indole phytoalexin biosynthetic process (GO:0009700);	2	PB_c0_g16104;PB_c0_g15570
Biological Process: indole-containing compound metabolic process (GO:0042430);	3	PB_c0_g6156;PB_c0_g8108;PB_c0_g7963
Biological Process: indoleacetic acid biosynthetic process (GO:0009684);	35	PB_c0_g304;PB_c0_g13309;PB_c0_g948;PB_c0_g2268;PB_c0_g1921;PB_c0_g4390;PB_c0_g2887;PB_c0_g2751;PB_c0_g2697;PB_c0_g4855;PB_c0_g16018;PB_c0_g3897;PB_c0_g639;PB_c0_g2796;PB_c0_g6373;PB_c0_g6989;PB_c0_g9774;PB_c0_g5157;PB_c0_g10452;PB_c0_g6857;PB_c0_g2243;PB_c0_g14352;PB_c0_g10482;PB_c0_g3717;PB_c0_g6290;PB_c0_g23;PB_c0_g9620;PB_c0_g3184;PB_c0_g6143;PB_c0_g9043;PB_c0_g6713;PB_c0_g16040;PB_c0_g6234;PB…
Biological Process: induced systemic resistance, jasmonic acid mediated signaling pathway (GO:0009864);	3	PB_c0_g15854;PB_c0_g15501;PB_c0_g14703
Biological Process: inductive cell-cell signaling (GO:0031129);	1	PB_c0_g14190
Biological Process: inflorescence development (GO:0010229);	3	PB_c0_g3208;PB_c0_g10538;PB_c0_g13422
Biological Process: inflorescence meristem growth (GO:0010450);	1	PB_c0_g8784
Biological Process: inflorescence morphogenesis (GO:0048281);	6	PB_c0_g5314;PB_c0_g16767;PB_c0_g4053;PB_c0_g10799;PB_c0_g4089;PB_c0_g10818
Biological Process: innate immune response (GO:0045087);	25	PB_c0_g4902;PB_c0_g12301;PB_c0_g3560;PB_c0_g9429;PB_c0_g295;PB_c0_g16590;PB_c0_g5347;PB_c0_g12710;PB_c0_g6384;PB_c0_g14886;PB_c0_g16347;PB_c0_g16597;PB_c0_g11056;PB_c0_g5291;PB_c0_g2557;PB_c0_g15137;PB_c0_g13866;PB_c0_g736;PB_c0_g13639;PB_c0_g4574;PB_c0_g11948;PB_c0_g4074;PB_c0_g3420;PB_c0_g13950;PB_c0_g5613
Biological Process: inorganic anion transport (GO:0015698);	4	PB_c0_g8466;PB_c0_g15137;PB_c0_g7373;PB_c0_g9732
Biological Process: inositol biosynthetic process (GO:0006021);	4	PB_c0_g15608;PB_c0_g9604;PB_c0_g3542;PB_c0_g15975
Biological Process: inositol catabolic process (GO:0019310);	2	PB_c0_g5065;PB_c0_g4449
Biological Process: inositol lipid-mediated signaling (GO:0048017);	1	PB_c0_g12434
Biological Process: inositol metabolic process (GO:0006020);	2	PB_c0_g1325;PB_c0_g1654
Biological Process: inositol phosphate dephosphorylation (GO:0046855);	3	PB_c0_g14534;PB_c0_g1325;PB_c0_g1654
Biological Process: inositol phosphate metabolic process (GO:0043647);	1	PB_c0_g14396
Biological Process: inositol trisphosphate metabolic process (GO:0032957);	2	PB_c0_g16664;PB_c0_g14534
Biological Process: integrin-mediated signaling pathway (GO:0007229);	3	PB_c0_g15682;PB_c0_g16562;PB_c0_g15517
Biological Process: internal protein amino acid acetylation (GO:0006475);	1	PB_c0_g9137
Biological Process: interphase microtubule nucleation by interphase microtubule organizing center (GO:0051415);	1	PB_c0_g11410
Biological Process: intra-Golgi vesicle-mediated transport (GO:0006891);	70	PB_c0_g5325;PB_c0_g9296;PB_c0_g12085;PB_c0_g3890;PB_c0_g10453;PB_c0_g9238;PB_c0_g6829;PB_c0_g9928;PB_c0_g10578;PB_c0_g13466;PB_c0_g10292;PB_c0_g10555;PB_c0_g9563;PB_c0_g10579;PB_c0_g5764;PB_c0_g2746;PB_c0_g2057;PB_c0_g10438;PB_c0_g5923;PB_c0_g6060;PB_c0_g10075;PB_c0_g7929;PB_c0_g10674;PB_c0_g10275;PB_c0_g15152;PB_c0_g13927;PB_c0_g4353;PB_c0_g7890;PB_c0_g14076;PB_c0_g9587;PB_c0_g16787;PB_c0_g6757;…
Biological Process: intracellular copper ion transport (GO:0015680);	2	PB_c0_g9694;PB_c0_g9861
Biological Process: intracellular distribution of mitochondria (GO:0048312);	8	PB_c0_g15314;PB_c0_g15082;PB_c0_g10346;PB_c0_g13532;PB_c0_g15042;PB_c0_g14856;PB_c0_g12982;PB_c0_g11779
Biological Process: intracellular protein transport (GO:0006886);	149	PB_c0_g10399;PB_c0_g10772;PB_c0_g6275;PB_c0_g6632;PB_c0_g11204;PB_c0_g10725;PB_c0_g7759;PB_c0_g7614;PB_c0_g7360;PB_c0_g7335;PB_c0_g3745;PB_c0_g14498;PB_c0_g7174;PB_c0_g12261;PB_c0_g5522;PB_c0_g7132;PB_c0_g13119;PB_c0_g6240;PB_c0_g12005;PB_c0_g1961;PB_c0_g7193;PB_c0_g9208;PB_c0_g13184;PB_c0_g4087;PB_c0_g12003;PB_c0_g10698;PB_c0_g16108;PB_c0_g6336;PB_c0_g10391;PB_c0_g16353;PB_c0_g10691;PB_c0_g8176;…
Biological Process: intracellular signal transduction (GO:0035556);	98	PB_c0_g2048;PB_c0_g15348;PB_c0_g13911;PB_c0_g585;PB_c0_g1205;PB_c0_g14029;PB_c0_g1369;PB_c0_g3484;PB_c0_g14789;PB_c0_g2359;PB_c0_g1618;PB_c0_g439;PB_c0_g14536;PB_c0_g960;PB_c0_g15058;PB_c0_g13642;PB_c0_g2037;PB_c0_g14758;PB_c0_g15297;PB_c0_g15457;PB_c0_g14321;PB_c0_g10624;PB_c0_g596;PB_c0_g1072;PB_c0_g14615;PB_c0_g15061;PB_c0_g3153;PB_c0_g2440;PB_c0_g1234;PB_c0_g946;PB_c0_g16606;PB_c0_g2142;PB_c0…
Biological Process: intracellular transport (GO:0046907);	6	PB_c0_g5774;PB_c0_g18;PB_c0_g10957;PB_c0_g7918;PB_c0_g7226;PB_c0_g7484
Biological Process: intraciliary retrograde transport (GO:0035721);	1	PB_c0_g3075
Biological Process: intralumenal vesicle formation (GO:0070676);	1	PB_c0_g5135
Biological Process: ion transmembrane transport (GO:0034220);	43	PB_c0_g7558;PB_c0_g6538;PB_c0_g5132;PB_c0_g5955;PB_c0_g5641;PB_c0_g4032;PB_c0_g5299;PB_c0_g13858;PB_c0_g6440;PB_c0_g6718;PB_c0_g9964;PB_c0_g7289;PB_c0_g7949;PB_c0_g6746;PB_c0_g7846;PB_c0_g5421;PB_c0_g5438;PB_c0_g5297;PB_c0_g5787;PB_c0_g5737;PB_c0_g14305;PB_c0_g3870;PB_c0_g4461;PB_c0_g5573;PB_c0_g5224;PB_c0_g6199;PB_c0_g7816;PB_c0_g7450;PB_c0_g6101;PB_c0_g8019;PB_c0_g5639;PB_c0_g3374;PB_c0_g6287;P…
Biological Process: ion transport (GO:0006811);	4	PB_c0_g12929;PB_c0_g11150;PB_c0_g4983;PB_c0_g13972
Biological Process: ionotropic glutamate receptor signaling pathway (GO:0035235);	4	PB_c0_g12610;PB_c0_g12929;PB_c0_g12417;PB_c0_g12925
Biological Process: iron incorporation into metallo-sulfur cluster (GO:0018283);	3	PB_c0_g1760;PB_c0_g1475;PB_c0_g884
Biological Process: iron ion homeostasis (GO:0055072);	11	PB_c0_g1475;PB_c0_g12200;PB_c0_g13680;PB_c0_g13951;PB_c0_g5758;PB_c0_g13710;PB_c0_g11347;PB_c0_g1760;PB_c0_g884;PB_c0_g5985;PB_c0_g14007
Biological Process: iron ion transmembrane transport (GO:0034755);	1	PB_c0_g14337
Biological Process: iron ion transport (GO:0006826);	7	PB_c0_g5934;PB_c0_g798;PB_c0_g6771;PB_c0_g6986;PB_c0_g8195;PB_c0_g5579;PB_c0_g5498
Biological Process: iron-sulfur cluster assembly (GO:0016226);	84	PB_c0_g6686;PB_c0_g9332;PB_c0_g16021;PB_c0_g48;PB_c0_g10452;PB_c0_g8784;PB_c0_g1483;PB_c0_g6886;PB_c0_g2766;PB_c0_g15036;PB_c0_g8755;PB_c0_g6298;PB_c0_g15398;PB_c0_g12791;PB_c0_g8579;PB_c0_g7446;PB_c0_g7277;PB_c0_g13793;PB_c0_g8102;PB_c0_g16084;PB_c0_g108;PB_c0_g3184;PB_c0_g166;PB_c0_g5018;PB_c0_g4815;PB_c0_g4214;PB_c0_g7255;PB_c0_g8529;PB_c0_g3358;PB_c0_g15455;PB_c0_g16561;PB_c0_g10102;PB_c0_g13…
Biological Process: isocitrate metabolic process (GO:0006102);	6	PB_c0_g1552;PB_c0_g1954;PB_c0_g11347;PB_c0_g1367;PB_c0_g12200;PB_c0_g781
Biological Process: isoflavonoid biosynthetic process (GO:0009717);	1	PB_c0_g5121
Biological Process: isoleucine biosynthetic process (GO:0009097);	5	PB_c0_g15912;PB_c0_g15831;PB_c0_g14540;PB_c0_g15416;PB_c0_g15039
Biological Process: isoleucyl-tRNA aminoacylation (GO:0006428);	5	PB_c0_g11885;PB_c0_g12517;PB_c0_g12516;PB_c0_g3407;PB_c0_g13394
Biological Process: isopentenyl diphosphate biosynthetic process, methylerythritol 4-phosphate pathway (GO:0019288);	245	PB_c0_g4771;PB_c0_g14689;PB_c0_g6989;PB_c0_g5368;PB_c0_g1444;PB_c0_g7057;PB_c0_g3698;PB_c0_g3392;PB_c0_g2992;PB_c0_g8700;PB_c0_g9707;PB_c0_g4275;PB_c0_g5878;PB_c0_g4435;PB_c0_g8146;PB_c0_g1358;PB_c0_g14684;PB_c0_g9494;PB_c0_g8908;PB_c0_g2603;PB_c0_g4878;PB_c0_g3249;PB_c0_g8756;PB_c0_g7869;PB_c0_g4687;PB_c0_g2273;PB_c0_g1621;PB_c0_g950;PB_c0_g2133;PB_c0_g7931;PB_c0_g7352;PB_c0_g3630;PB_c0_g1699;PB…
Biological Process: isopentenyl diphosphate biosynthetic process, methylerythritol 4-phosphate pathway involved in terpenoid biosynthetic process (GO:0051484);	3	PB_c0_g16649;PB_c0_g16691;PB_c0_g72
Biological Process: isopentenyl diphosphate biosynthetic process, mevalonate pathway (GO:0019287);	1	PB_c0_g814
Biological Process: isoprenoid biosynthetic process (GO:0008299);	36	PB_c0_g15507;PB_c0_g1677;PB_c0_g760;PB_c0_g11772;PB_c0_g11235;PB_c0_g793;PB_c0_g5839;PB_c0_g953;PB_c0_g5853;PB_c0_g11209;PB_c0_g416;PB_c0_g685;PB_c0_g2104;PB_c0_g11870;PB_c0_g2732;PB_c0_g12083;PB_c0_g11604;PB_c0_g5906;PB_c0_g2265;PB_c0_g11734;PB_c0_g10444;PB_c0_g11492;PB_c0_g244;PB_c0_g16531;PB_c0_g532;PB_c0_g1749;PB_c0_g11973;PB_c0_g1413;PB_c0_g11412;PB_c0_g11117;PB_c0_g16112;PB_c0_g1844;PB_c0_g…
Biological Process: jasmonic acid and ethylene-dependent systemic resistance (GO:0009861);	5	PB_c0_g1044;PB_c0_g14796;PB_c0_g887;PB_c0_g14666;PB_c0_g15988
Biological Process: jasmonic acid and ethylene-dependent systemic resistance, ethylene mediated signaling pathway (GO:0009871);	1	PB_c0_g10769
Biological Process: jasmonic acid biosynthetic process (GO:0009695);	46	PB_c0_g739;PB_c0_g4245;PB_c0_g4251;PB_c0_g1227;PB_c0_g13012;PB_c0_g4799;PB_c0_g2794;PB_c0_g12559;PB_c0_g15640;PB_c0_g6634;PB_c0_g7094;PB_c0_g15771;PB_c0_g782;PB_c0_g3232;PB_c0_g6234;PB_c0_g4355;PB_c0_g9102;PB_c0_g6782;PB_c0_g2260;PB_c0_g3251;PB_c0_g1699;PB_c0_g4068;PB_c0_g6713;PB_c0_g4104;PB_c0_g4627;PB_c0_g619;PB_c0_g365;PB_c0_g2339;PB_c0_g2697;PB_c0_g3261;PB_c0_g3713;PB_c0_g4474;PB_c0_g3801;PB_…
Biological Process: jasmonic acid mediated signaling pathway (GO:0009867);	97	PB_c0_g2271;PB_c0_g7960;PB_c0_g2799;PB_c0_g7638;PB_c0_g5956;PB_c0_g1355;PB_c0_g3884;PB_c0_g14440;PB_c0_g3841;PB_c0_g7921;PB_c0_g4079;PB_c0_g1364;PB_c0_g3801;PB_c0_g5164;PB_c0_g7166;PB_c0_g2541;PB_c0_g4594;PB_c0_g2950;PB_c0_g7228;PB_c0_g2988;PB_c0_g8330;PB_c0_g1004;PB_c0_g8667;PB_c0_g14666;PB_c0_g48;PB_c0_g4527;PB_c0_g14203;PB_c0_g3062;PB_c0_g2794;PB_c0_g14573;PB_c0_g8992;PB_c0_g7419;PB_c0_g2081;P…
Biological Process: jasmonic acid metabolic process (GO:0009694);	10	PB_c0_g15501;PB_c0_g525;PB_c0_g15825;PB_c0_g3149;PB_c0_g14703;PB_c0_g14305;PB_c0_g2808;PB_c0_g1058;PB_c0_g3647;PB_c0_g15854
Biological Process: karyogamy (GO:0000741);	6	PB_c0_g15390;PB_c0_g854;PB_c0_g12633;PB_c0_g15598;PB_c0_g600;PB_c0_g10623
Biological Process: killing of cells of other organism (GO:0031640);	1	PB_c0_g9360
Biological Process: lactate biosynthetic process (GO:0019249);	5	PB_c0_g3612;PB_c0_g3523;PB_c0_g4094;PB_c0_g3991;PB_c0_g2710
Biological Process: lagging strand elongation (GO:0006273);	2	PB_c0_g563;PB_c0_g12173
Biological Process: late endosome to vacuole transport (GO:0045324);	5	PB_c0_g10019;PB_c0_g13466;PB_c0_g12331;PB_c0_g4611;PB_c0_g11216
Biological Process: late nucleophagy (GO:0044805);	1	PB_c0_g14572
Biological Process: lateral root branching (GO:0080181);	2	PB_c0_g1228;PB_c0_g419
Biological Process: lateral root development (GO:0048527);	18	PB_c0_g11154;PB_c0_g4066;PB_c0_g4295;PB_c0_g4131;PB_c0_g5732;PB_c0_g12972;PB_c0_g6144;PB_c0_g16810;PB_c0_g9548;PB_c0_g11341;PB_c0_g5380;PB_c0_g14945;PB_c0_g13206;PB_c0_g1675;PB_c0_g11081;PB_c0_g1814;PB_c0_g9813;PB_c0_g5041
Biological Process: lateral root formation (GO:0010311);	18	PB_c0_g12862;PB_c0_g12461;PB_c0_g13309;PB_c0_g14847;PB_c0_g2792;PB_c0_g4053;PB_c0_g4217;PB_c0_g11700;PB_c0_g14354;PB_c0_g1862;PB_c0_g16767;PB_c0_g1228;PB_c0_g10818;PB_c0_g419;PB_c0_g13208;PB_c0_g4270;PB_c0_g14929;PB_c0_g10799
Biological Process: leaf development (GO:0048366);	25	PB_c0_g1943;PB_c0_g10510;PB_c0_g7462;PB_c0_g11977;PB_c0_g10221;PB_c0_g12369;PB_c0_g10236;PB_c0_g1441;PB_c0_g395;PB_c0_g11008;PB_c0_g10516;PB_c0_g10752;PB_c0_g14043;PB_c0_g944;PB_c0_g3493;PB_c0_g11398;PB_c0_g11185;PB_c0_g10109;PB_c0_g4676;PB_c0_g10588;PB_c0_g11005;PB_c0_g11495;PB_c0_g1101;PB_c0_g1036;PB_c0_g11477
Biological Process: leaf morphogenesis (GO:0009965);	103	PB_c0_g3232;PB_c0_g6634;PB_c0_g7568;PB_c0_g14573;PB_c0_g7267;PB_c0_g2794;PB_c0_g4245;PB_c0_g7897;PB_c0_g4251;PB_c0_g8021;PB_c0_g4627;PB_c0_g12974;PB_c0_g14190;PB_c0_g2072;PB_c0_g108;PB_c0_g2339;PB_c0_g3081;PB_c0_g12258;PB_c0_g16082;PB_c0_g4089;PB_c0_g4355;PB_c0_g9102;PB_c0_g2260;PB_c0_g10455;PB_c0_g2832;PB_c0_g7651;PB_c0_g4474;PB_c0_g3801;PB_c0_g10231;PB_c0_g2847;PB_c0_g7311;PB_c0_g5922;PB_c0_g38…
Biological Process: leaf proximal/distal pattern formation (GO:0010589);	1	PB_c0_g3521
Biological Process: leaf senescence (GO:0010150);	26	PB_c0_g1229;PB_c0_g5822;PB_c0_g13330;PB_c0_g13158;PB_c0_g1027;PB_c0_g1599;PB_c0_g3989;PB_c0_g14572;PB_c0_g10769;PB_c0_g1375;PB_c0_g10352;PB_c0_g1004;PB_c0_g13174;PB_c0_g9316;PB_c0_g2076;PB_c0_g10726;PB_c0_g13986;PB_c0_g13298;PB_c0_g11893;PB_c0_g13507;PB_c0_g10911;PB_c0_g289;PB_c0_g2040;PB_c0_g12856;PB_c0_g1242;PB_c0_g10824
Biological Process: leaf vascular tissue pattern formation (GO:0010305);	4	PB_c0_g3521;PB_c0_g1355;PB_c0_g1247;PB_c0_g11154
Biological Process: leucine biosynthetic process (GO:0009098);	6	PB_c0_g14777;PB_c0_g15149;PB_c0_g15583;PB_c0_g14876;PB_c0_g15075;PB_c0_g341
Biological Process: leucine catabolic process (GO:0006552);	1	PB_c0_g16426
Biological Process: leucine metabolic process (GO:0006551);	2	PB_c0_g825;PB_c0_g1679
Biological Process: leucyl-tRNA aminoacylation (GO:0006429);	4	PB_c0_g12577;PB_c0_g12636;PB_c0_g12057;PB_c0_g12329
Biological Process: lignin biosynthetic process (GO:0009809);	23	PB_c0_g11930;PB_c0_g537;PB_c0_g16702;PB_c0_g3530;PB_c0_g11199;PB_c0_g9733;PB_c0_g8654;PB_c0_g7046;PB_c0_g11093;PB_c0_g5352;PB_c0_g2834;PB_c0_g10527;PB_c0_g11633;PB_c0_g11990;PB_c0_g10803;PB_c0_g2461;PB_c0_g3792;PB_c0_g4438;PB_c0_g2362;PB_c0_g922;PB_c0_g10914;PB_c0_g11449;PB_c0_g7075
Biological Process: lignin metabolic process (GO:0009808);	3	PB_c0_g5828;PB_c0_g7243;PB_c0_g7452
Biological Process: lipid biosynthetic process (GO:0008610);	11	PB_c0_g6156;PB_c0_g889;PB_c0_g16701;PB_c0_g5420;PB_c0_g4373;PB_c0_g1301;PB_c0_g1947;PB_c0_g5561;PB_c0_g9429;PB_c0_g295;PB_c0_g14955
Biological Process: lipid catabolic process (GO:0016042);	14	PB_c0_g2520;PB_c0_g13671;PB_c0_g11326;PB_c0_g2709;PB_c0_g10342;PB_c0_g15297;PB_c0_g14609;PB_c0_g13424;PB_c0_g5301;PB_c0_g16538;PB_c0_g10915;PB_c0_g13787;PB_c0_g10707;PB_c0_g14804
Biological Process: lipid glycosylation (GO:0030259);	4	PB_c0_g14766;PB_c0_g15078;PB_c0_g14672;PB_c0_g11840
Biological Process: lipid homeostasis (GO:0055088);	16	PB_c0_g8138;PB_c0_g14404;PB_c0_g1784;PB_c0_g1765;PB_c0_g14738;PB_c0_g14054;PB_c0_g4517;PB_c0_g5259;PB_c0_g14643;PB_c0_g7744;PB_c0_g13587;PB_c0_g14383;PB_c0_g14389;PB_c0_g2567;PB_c0_g14623;PB_c0_g14646
Biological Process: lipid metabolic process (GO:0006629);	65	PB_c0_g13957;PB_c0_g1993;PB_c0_g1065;PB_c0_g16363;PB_c0_g2236;PB_c0_g11469;PB_c0_g4996;PB_c0_g12358;PB_c0_g3770;PB_c0_g3742;PB_c0_g425;PB_c0_g2365;PB_c0_g6339;PB_c0_g4862;PB_c0_g1118;PB_c0_g1927;PB_c0_g757;PB_c0_g6026;PB_c0_g640;PB_c0_g4084;PB_c0_g4140;PB_c0_g16723;PB_c0_g6386;PB_c0_g13606;PB_c0_g4937;PB_c0_g112;PB_c0_g15578;PB_c0_g16495;PB_c0_g958;PB_c0_g173;PB_c0_g2145;PB_c0_g11936;PB_c0_g5071;…
Biological Process: lipid oxidation (GO:0034440);	2	PB_c0_g13214;PB_c0_g13012
Biological Process: lipid storage (GO:0019915);	21	PB_c0_g4142;PB_c0_g15390;PB_c0_g2760;PB_c0_g13434;PB_c0_g3210;PB_c0_g14823;PB_c0_g4097;PB_c0_g10687;PB_c0_g10276;PB_c0_g13546;PB_c0_g2344;PB_c0_g12928;PB_c0_g4188;PB_c0_g10403;PB_c0_g13631;PB_c0_g2211;PB_c0_g12646;PB_c0_g4016;PB_c0_g12693;PB_c0_g3229;PB_c0_g15598
Biological Process: lipid transport (GO:0006869);	42	PB_c0_g4405;PB_c0_g10769;PB_c0_g15152;PB_c0_g8657;PB_c0_g9104;PB_c0_g14842;PB_c0_g13927;PB_c0_g13377;PB_c0_g10075;PB_c0_g14940;PB_c0_g11297;PB_c0_g9459;PB_c0_g10091;PB_c0_g7890;PB_c0_g16787;PB_c0_g9767;PB_c0_g9587;PB_c0_g9213;PB_c0_g11108;PB_c0_g9894;PB_c0_g4353;PB_c0_g2023;PB_c0_g520;PB_c0_g6829;PB_c0_g8704;PB_c0_g10003;PB_c0_g9589;PB_c0_g9362;PB_c0_g9593;PB_c0_g9290;PB_c0_g14290;PB_c0_g5325;PB_…
Biological Process: lipoate biosynthetic process (GO:0009107);	4	PB_c0_g2339;PB_c0_g3175;PB_c0_g9944;PB_c0_g15199
Biological Process: lipoate metabolic process (GO:0009106);	36	PB_c0_g3261;PB_c0_g3713;PB_c0_g2832;PB_c0_g4474;PB_c0_g3801;PB_c0_g7228;PB_c0_g5368;PB_c0_g6989;PB_c0_g4771;PB_c0_g3689;PB_c0_g15659;PB_c0_g3786;PB_c0_g2992;PB_c0_g3392;PB_c0_g6373;PB_c0_g2794;PB_c0_g4799;PB_c0_g4251;PB_c0_g4245;PB_c0_g7094;PB_c0_g15771;PB_c0_g3232;PB_c0_g15640;PB_c0_g6634;PB_c0_g1699;PB_c0_g9102;PB_c0_g6234;PB_c0_g4355;PB_c0_g3251;PB_c0_g6782;PB_c0_g2260;PB_c0_g4627;PB_c0_g365;P…
Biological Process: lithium ion transport (GO:0010351);	32	PB_c0_g10075;PB_c0_g14414;PB_c0_g14940;PB_c0_g16114;PB_c0_g14842;PB_c0_g13377;PB_c0_g13927;PB_c0_g15152;PB_c0_g10769;PB_c0_g4405;PB_c0_g4353;PB_c0_g8728;PB_c0_g16787;PB_c0_g9587;PB_c0_g10091;PB_c0_g7890;PB_c0_g9296;PB_c0_g9290;PB_c0_g10019;PB_c0_g5325;PB_c0_g8533;PB_c0_g6829;PB_c0_g520;PB_c0_g2023;PB_c0_g15132;PB_c0_g13466;PB_c0_g14254;PB_c0_g5525;PB_c0_g5337;PB_c0_g2746;PB_c0_g14507;PB_c0_g2057
Biological Process: localization (GO:0051179);	1	PB_c0_g12710
Biological Process: long-chain fatty acid biosynthetic process (GO:0042759);	1	PB_c0_g3473
Biological Process: long-chain fatty acid metabolic process (GO:0001676);	7	PB_c0_g13736;PB_c0_g14430;PB_c0_g13839;PB_c0_g14643;PB_c0_g14404;PB_c0_g9283;PB_c0_g14324
Biological Process: long-chain fatty-acyl-CoA metabolic process (GO:0035336);	2	PB_c0_g16586;PB_c0_g15664
Biological Process: long-day photoperiodism (GO:0048571);	8	PB_c0_g258;PB_c0_g7638;PB_c0_g14440;PB_c0_g11340;PB_c0_g10323;PB_c0_g10962;PB_c0_g9793;PB_c0_g10727
Biological Process: long-day photoperiodism, flowering (GO:0048574);	1	PB_c0_g16167
Biological Process: long-distance posttranscriptional gene silencing (GO:0010495);	1	PB_c0_g10876
Biological Process: longitudinal axis specification (GO:0009942);	12	PB_c0_g5947;PB_c0_g11583;PB_c0_g5704;PB_c0_g11154;PB_c0_g10605;PB_c0_g7106;PB_c0_g14354;PB_c0_g11170;PB_c0_g12862;PB_c0_g12461;PB_c0_g13208;PB_c0_g11246
Biological Process: lysine biosynthetic process via diaminopimelate (GO:0009089);	11	PB_c0_g6422;PB_c0_g1398;PB_c0_g3681;PB_c0_g1089;PB_c0_g5333;PB_c0_g4336;PB_c0_g4656;PB_c0_g1439;PB_c0_g562;PB_c0_g4269;PB_c0_g4468
Biological Process: lysyl-tRNA aminoacylation (GO:0006430);	1	PB_c0_g15807
Biological Process: lytic vacuole organization (GO:0080171);	1	PB_c0_g12003
Biological Process: mRNA 3'-end processing (GO:0031124);	3	PB_c0_g2123;PB_c0_g1709;PB_c0_g14869
Biological Process: mRNA 3'-splice site recognition (GO:0000389);	1	PB_c0_g13417
Biological Process: mRNA 5'-splice site recognition (GO:0000395);	1	PB_c0_g10896
Biological Process: mRNA catabolic process (GO:0006402);	3	PB_c0_g2481;PB_c0_g3050;PB_c0_g12810
Biological Process: mRNA cis splicing, via spliceosome (GO:0045292);	2	PB_c0_g15882;PB_c0_g6284
Biological Process: mRNA cleavage (GO:0006379);	10	PB_c0_g2824;PB_c0_g12290;PB_c0_g13752;PB_c0_g2713;PB_c0_g13342;PB_c0_g12958;PB_c0_g16325;PB_c0_g2422;PB_c0_g1366;PB_c0_g13033
Biological Process: mRNA cleavage involved in gene silencing by miRNA (GO:0035279);	1	PB_c0_g3521
Biological Process: mRNA export from nucleus (GO:0006406);	25	PB_c0_g8452;PB_c0_g5885;PB_c0_g10687;PB_c0_g278;PB_c0_g3905;PB_c0_g15390;PB_c0_g9338;PB_c0_g7151;PB_c0_g1550;PB_c0_g7245;PB_c0_g3052;PB_c0_g3042;PB_c0_g2621;PB_c0_g11119;PB_c0_g2656;PB_c0_g15598;PB_c0_g12633;PB_c0_g12806;PB_c0_g2344;PB_c0_g14329;PB_c0_g12816;PB_c0_g10623;PB_c0_g3932;PB_c0_g7456;PB_c0_g3506
Biological Process: mRNA methylation (GO:0080009);	1	PB_c0_g13908
Biological Process: mRNA modification (GO:0016556);	37	PB_c0_g9973;PB_c0_g2126;PB_c0_g8623;PB_c0_g11138;PB_c0_g12472;PB_c0_g3464;PB_c0_g3267;PB_c0_g12609;PB_c0_g7916;PB_c0_g1415;PB_c0_g4329;PB_c0_g10195;PB_c0_g2763;PB_c0_g16174;PB_c0_g10994;PB_c0_g7528;PB_c0_g9288;PB_c0_g5555;PB_c0_g4133;PB_c0_g173;PB_c0_g8610;PB_c0_g1924;PB_c0_g7693;PB_c0_g1624;PB_c0_g7156;PB_c0_g6509;PB_c0_g6755;PB_c0_g9511;PB_c0_g6543;PB_c0_g2341;PB_c0_g12372;PB_c0_g16341;PB_c0_g9…
Biological Process: mRNA polyadenylation (GO:0006378);	11	PB_c0_g2422;PB_c0_g13988;PB_c0_g13342;PB_c0_g12965;PB_c0_g10946;PB_c0_g8074;PB_c0_g536;PB_c0_g2824;PB_c0_g6113;PB_c0_g5455;PB_c0_g11683
Biological Process: mRNA processing (GO:0006397);	49	PB_c0_g1722;PB_c0_g4574;PB_c0_g1661;PB_c0_g2713;PB_c0_g13215;PB_c0_g5804;PB_c0_g14072;PB_c0_g9450;PB_c0_g13033;PB_c0_g10682;PB_c0_g4597;PB_c0_g2970;PB_c0_g12104;PB_c0_g3025;PB_c0_g364;PB_c0_g1344;PB_c0_g13253;PB_c0_g1525;PB_c0_g11013;PB_c0_g8464;PB_c0_g1294;PB_c0_g10634;PB_c0_g1127;PB_c0_g2069;PB_c0_g13752;PB_c0_g5613;PB_c0_g8689;PB_c0_g2026;PB_c0_g3636;PB_c0_g5291;PB_c0_g6759;PB_c0_g11724;PB_c0_…
Biological Process: mRNA splice site selection (GO:0006376);	3	PB_c0_g1539;PB_c0_g2593;PB_c0_g4126
Biological Process: mRNA splicing, via spliceosome (GO:0000398);	67	PB_c0_g15537;PB_c0_g13060;PB_c0_g13293;PB_c0_g6083;PB_c0_g3088;PB_c0_g11406;PB_c0_g2568;PB_c0_g3733;PB_c0_g11619;PB_c0_g15857;PB_c0_g751;PB_c0_g12300;PB_c0_g9922;PB_c0_g11033;PB_c0_g9423;PB_c0_g3089;PB_c0_g9743;PB_c0_g13582;PB_c0_g10876;PB_c0_g11452;PB_c0_g1045;PB_c0_g12646;PB_c0_g10072;PB_c0_g14406;PB_c0_g11980;PB_c0_g305;PB_c0_g13220;PB_c0_g1012;PB_c0_g11962;PB_c0_g8127;PB_c0_g6638;PB_c0_g12693…
Biological Process: macroautophagy (GO:0016236);	3	PB_c0_g13466;PB_c0_g10019;PB_c0_g14572
Biological Process: macromolecular complex subunit organization (GO:0043933);	5	PB_c0_g13151;PB_c0_g15656;PB_c0_g14407;PB_c0_g13140;PB_c0_g13824
Biological Process: macromolecule localization (GO:0033036);	6	PB_c0_g3056;PB_c0_g11435;PB_c0_g10517;PB_c0_g2301;PB_c0_g11448;PB_c0_g10657
Biological Process: macromolecule metabolic process (GO:0043170);	8	PB_c0_g14032;PB_c0_g11805;PB_c0_g13523;PB_c0_g10667;PB_c0_g12406;PB_c0_g4499;PB_c0_g15728;PB_c0_g12914
Biological Process: macromolecule methylation (GO:0043414);	5	PB_c0_g3151;PB_c0_g181;PB_c0_g873;PB_c0_g563;PB_c0_g2695
Biological Process: magnesium ion transport (GO:0015693);	17	PB_c0_g3220;PB_c0_g1658;PB_c0_g604;PB_c0_g1598;PB_c0_g322;PB_c0_g1508;PB_c0_g15650;PB_c0_g1024;PB_c0_g1459;PB_c0_g1451;PB_c0_g1323;PB_c0_g125;PB_c0_g189;PB_c0_g683;PB_c0_g549;PB_c0_g1298;PB_c0_g1042
Biological Process: maintenance of DNA repeat elements (GO:0043570);	1	PB_c0_g5532
Biological Process: maintenance of floral meristem identity (GO:0010076);	1	PB_c0_g6655
Biological Process: maintenance of inflorescence meristem identity (GO:0010077);	1	PB_c0_g6655
Biological Process: maintenance of meristem identity (GO:0010074);	7	PB_c0_g12806;PB_c0_g15390;PB_c0_g12633;PB_c0_g15598;PB_c0_g12816;PB_c0_g10623;PB_c0_g14050
Biological Process: maintenance of protein location (GO:0045185);	2	PB_c0_g6602;PB_c0_g7876
Biological Process: maintenance of protein location in nucleus (GO:0051457);	1	PB_c0_g13874
Biological Process: maintenance of root meristem identity (GO:0010078);	1	PB_c0_g2179
Biological Process: malate metabolic process (GO:0006108);	34	PB_c0_g15087;PB_c0_g4627;PB_c0_g4104;PB_c0_g15356;PB_c0_g4095;PB_c0_g14722;PB_c0_g2794;PB_c0_g9220;PB_c0_g4245;PB_c0_g4751;PB_c0_g4251;PB_c0_g568;PB_c0_g14304;PB_c0_g14756;PB_c0_g14375;PB_c0_g5368;PB_c0_g6497;PB_c0_g7228;PB_c0_g6327;PB_c0_g4771;PB_c0_g15363;PB_c0_g3689;PB_c0_g14584;PB_c0_g4319;PB_c0_g14128;PB_c0_g4326;PB_c0_g14306;PB_c0_g14333;PB_c0_g15342;PB_c0_g1157;PB_c0_g5929;PB_c0_g4189;PB_c…
Biological Process: malate transmembrane transport (GO:0071423);	13	PB_c0_g9410;PB_c0_g16405;PB_c0_g16035;PB_c0_g16577;PB_c0_g15890;PB_c0_g16024;PB_c0_g8972;PB_c0_g16516;PB_c0_g16196;PB_c0_g16788;PB_c0_g16616;PB_c0_g146;PB_c0_g16418
Biological Process: malate transport (GO:0015743);	1	PB_c0_g15026
Biological Process: male gamete generation (GO:0048232);	1	PB_c0_g14823
Biological Process: male meiosis I (GO:0007141);	1	PB_c0_g14823
Biological Process: malonyl-CoA biosynthetic process (GO:2001295);	3	PB_c0_g10441;PB_c0_g15117;PB_c0_g12562
Biological Process: maltose biosynthetic process (GO:0000024);	3	PB_c0_g15404;PB_c0_g15208;PB_c0_g6611
Biological Process: maltose metabolic process (GO:0000023);	130	PB_c0_g3232;PB_c0_g4778;PB_c0_g95;PB_c0_g1325;PB_c0_g13819;PB_c0_g15679;PB_c0_g3081;PB_c0_g3292;PB_c0_g2260;PB_c0_g5493;PB_c0_g4355;PB_c0_g3294;PB_c0_g13655;PB_c0_g9102;PB_c0_g6553;PB_c0_g12404;PB_c0_g4560;PB_c0_g4570;PB_c0_g6595;PB_c0_g4474;PB_c0_g12791;PB_c0_g9734;PB_c0_g14562;PB_c0_g13162;PB_c0_g11300;PB_c0_g1001;PB_c0_g5974;PB_c0_g10139;PB_c0_g16018;PB_c0_g7436;PB_c0_g8733;PB_c0_g13963;PB_c0_…
Biological Process: manganese ion homeostasis (GO:0055071);	1	PB_c0_g12575
Biological Process: manganese ion transmembrane transport (GO:0071421);	4	PB_c0_g12575;PB_c0_g4767;PB_c0_g6777;PB_c0_g2246
Biological Process: mannan catabolic process (GO:0046355);	4	PB_c0_g590;PB_c0_g1593;PB_c0_g235;PB_c0_g389
Biological Process: mannose metabolic process (GO:0006013);	3	PB_c0_g11173;PB_c0_g11466;PB_c0_g11407
Biological Process: mannosylation (GO:0097502);	1	PB_c0_g16041
Biological Process: maturation of 5.8S rRNA from tricistronic rRNA transcript (SSU-rRNA, 5.8S rRNA, LSU-rRNA) (GO:0000466);	3	PB_c0_g15761;PB_c0_g294;PB_c0_g15840
Biological Process: maturation of LSU-rRNA from tricistronic rRNA transcript (SSU-rRNA, 5.8S rRNA, LSU-rRNA) (GO:0000463);	13	PB_c0_g15840;PB_c0_g7473;PB_c0_g15761;PB_c0_g7815;PB_c0_g7370;PB_c0_g7927;PB_c0_g8024;PB_c0_g294;PB_c0_g7997;PB_c0_g7423;PB_c0_g7942;PB_c0_g5864;PB_c0_g8041
Biological Process: maturation of SSU-rRNA (GO:0030490);	2	PB_c0_g12992;PB_c0_g10072
Biological Process: maturation of SSU-rRNA from tricistronic rRNA transcript (SSU-rRNA, 5.8S rRNA, LSU-rRNA) (GO:0000462);	21	PB_c0_g8199;PB_c0_g7862;PB_c0_g8226;PB_c0_g8742;PB_c0_g8093;PB_c0_g9708;PB_c0_g161;PB_c0_g8376;PB_c0_g7793;PB_c0_g9302;PB_c0_g9991;PB_c0_g10023;PB_c0_g15696;PB_c0_g9346;PB_c0_g8793;PB_c0_g9887;PB_c0_g8664;PB_c0_g8601;PB_c0_g14353;PB_c0_g8647;PB_c0_g9698
Biological Process: mature ribosome assembly (GO:0042256);	8	PB_c0_g11971;PB_c0_g7169;PB_c0_g6776;PB_c0_g6054;PB_c0_g6954;PB_c0_g5961;PB_c0_g6736;PB_c0_g6147
Biological Process: megagametogenesis (GO:0009561);	2	PB_c0_g2323;PB_c0_g7019
Biological Process: megasporogenesis (GO:0009554);	1	PB_c0_g7601
Biological Process: meiosis (GO:0007126);	2	PB_c0_g11410;PB_c0_g10670
Biological Process: meiosis I (GO:0007127);	9	PB_c0_g7437;PB_c0_g16739;PB_c0_g14088;PB_c0_g11788;PB_c0_g13668;PB_c0_g6818;PB_c0_g1262;PB_c0_g11303;PB_c0_g563
Biological Process: meiotic DNA double-strand break formation (GO:0042138);	18	PB_c0_g16378;PB_c0_g13733;PB_c0_g940;PB_c0_g15030;PB_c0_g1476;PB_c0_g11457;PB_c0_g14823;PB_c0_g11169;PB_c0_g11694;PB_c0_g3;PB_c0_g10985;PB_c0_g12877;PB_c0_g16812;PB_c0_g6023;PB_c0_g10808;PB_c0_g374;PB_c0_g14062;PB_c0_g14455
Biological Process: meiotic chromosome segregation (GO:0045132);	16	PB_c0_g10985;PB_c0_g11832;PB_c0_g12877;PB_c0_g16812;PB_c0_g14062;PB_c0_g374;PB_c0_g11169;PB_c0_g11457;PB_c0_g1476;PB_c0_g1428;PB_c0_g3;PB_c0_g11694;PB_c0_g940;PB_c0_g15030;PB_c0_g11303;PB_c0_g13733
Biological Process: meiotic sister chromatid cohesion (GO:0051177);	1	PB_c0_g6023
Biological Process: meiotic sister chromatid cohesion, centromeric (GO:0051754);	2	PB_c0_g11202;PB_c0_g11205
Biological Process: melatonin biosynthetic process (GO:0030187);	1	PB_c0_g6148
Biological Process: membrane depolarization during action potential (GO:0086010);	1	PB_c0_g13954
Biological Process: membrane fusion (GO:0061025);	7	PB_c0_g7890;PB_c0_g6829;PB_c0_g5929;PB_c0_g6807;PB_c0_g2811;PB_c0_g7518;PB_c0_g7315
Biological Process: menaquinone biosynthetic process (GO:0009234);	5	PB_c0_g11041;PB_c0_g3235;PB_c0_g6071;PB_c0_g5588;PB_c0_g5725
Biological Process: meristem development (GO:0048507);	8	PB_c0_g2301;PB_c0_g873;PB_c0_g563;PB_c0_g11816;PB_c0_g11171;PB_c0_g11552;PB_c0_g11447;PB_c0_g181
Biological Process: meristem initiation (GO:0010014);	25	PB_c0_g15311;PB_c0_g10876;PB_c0_g12611;PB_c0_g14512;PB_c0_g11674;PB_c0_g14735;PB_c0_g10802;PB_c0_g10392;PB_c0_g8744;PB_c0_g2464;PB_c0_g14983;PB_c0_g16088;PB_c0_g12194;PB_c0_g10687;PB_c0_g10451;PB_c0_g11393;PB_c0_g13269;PB_c0_g10488;PB_c0_g14965;PB_c0_g11154;PB_c0_g14893;PB_c0_g11946;PB_c0_g14093;PB_c0_g10343;PB_c0_g12885
Biological Process: meristem maintenance (GO:0010073);	22	PB_c0_g14965;PB_c0_g13269;PB_c0_g11393;PB_c0_g10451;PB_c0_g12194;PB_c0_g11002;PB_c0_g14093;PB_c0_g11659;PB_c0_g11946;PB_c0_g14893;PB_c0_g11154;PB_c0_g11222;PB_c0_g14735;PB_c0_g11674;PB_c0_g12611;PB_c0_g10876;PB_c0_g10570;PB_c0_g16088;PB_c0_g12007;PB_c0_g14983;PB_c0_g10392;PB_c0_g10555
Biological Process: meristem structural organization (GO:0009933);	16	PB_c0_g13546;PB_c0_g2344;PB_c0_g2211;PB_c0_g12646;PB_c0_g4016;PB_c0_g3229;PB_c0_g12693;PB_c0_g15598;PB_c0_g4142;PB_c0_g2760;PB_c0_g15390;PB_c0_g8784;PB_c0_g3210;PB_c0_g14823;PB_c0_g4097;PB_c0_g1820
Biological Process: metabolic process (GO:0008152);	881	PB_c0_g15631;PB_c0_g16111;PB_c0_g1293;PB_c0_g5994;PB_c0_g14014;PB_c0_g5851;PB_c0_g6572;PB_c0_g1095;PB_c0_g6088;PB_c0_g6908;PB_c0_g9029;PB_c0_g8855;PB_c0_g6372;PB_c0_g10970;PB_c0_g15287;PB_c0_g4686;PB_c0_g14593;PB_c0_g16652;PB_c0_g14349;PB_c0_g13211;PB_c0_g11686;PB_c0_g13981;PB_c0_g3017;PB_c0_g5457;PB_c0_g16236;PB_c0_g11344;PB_c0_g15615;PB_c0_g4546;PB_c0_g11602;PB_c0_g12797;PB_c0_g6596;PB_c0_g8058…
Biological Process: metal ion transport (GO:0030001);	17	PB_c0_g5937;PB_c0_g13196;PB_c0_g7503;PB_c0_g7996;PB_c0_g9333;PB_c0_g3186;PB_c0_g2606;PB_c0_g6260;PB_c0_g9491;PB_c0_g5857;PB_c0_g4196;PB_c0_g8661;PB_c0_g8323;PB_c0_g2966;PB_c0_g3486;PB_c0_g2020;PB_c0_g3649
Biological Process: methionine biosynthetic process (GO:0009086);	33	PB_c0_g15178;PB_c0_g5364;PB_c0_g13687;PB_c0_g1006;PB_c0_g5859;PB_c0_g7135;PB_c0_g13775;PB_c0_g15298;PB_c0_g14346;PB_c0_g13675;PB_c0_g5007;PB_c0_g12124;PB_c0_g3848;PB_c0_g13672;PB_c0_g2031;PB_c0_g1665;PB_c0_g810;PB_c0_g3142;PB_c0_g7185;PB_c0_g13800;PB_c0_g12226;PB_c0_g5550;PB_c0_g7578;PB_c0_g1659;PB_c0_g13665;PB_c0_g1295;PB_c0_g12611;PB_c0_g7722;PB_c0_g4016;PB_c0_g13627;PB_c0_g3210;PB_c0_g13269;PB…
Biological Process: methionine catabolic process via 2-oxobutanoate (GO:0019458);	4	PB_c0_g1158;PB_c0_g8151;PB_c0_g310;PB_c0_g22
Biological Process: methionine metabolic process (GO:0006555);	1	PB_c0_g9644
Biological Process: methionyl-tRNA aminoacylation (GO:0006431);	4	PB_c0_g11482;PB_c0_g15926;PB_c0_g11613;PB_c0_g13588
Biological Process: methotrexate transport (GO:0051958);	1	PB_c0_g16792
Biological Process: methylammonium transmembrane transport (GO:0072489);	2	PB_c0_g6333;PB_c0_g6414
Biological Process: methylammonium transport (GO:0015843);	2	PB_c0_g864;PB_c0_g6366
Biological Process: methylation (GO:0032259);	138	PB_c0_g3749;PB_c0_g4432;PB_c0_g5104;PB_c0_g8873;PB_c0_g16454;PB_c0_g4966;PB_c0_g4808;PB_c0_g4745;PB_c0_g2783;PB_c0_g665;PB_c0_g15649;PB_c0_g13775;PB_c0_g899;PB_c0_g2477;PB_c0_g14754;PB_c0_g4343;PB_c0_g2165;PB_c0_g14355;PB_c0_g4275;PB_c0_g14130;PB_c0_g14684;PB_c0_g952;PB_c0_g15888;PB_c0_g13627;PB_c0_g14849;PB_c0_g1481;PB_c0_g16553;PB_c0_g7109;PB_c0_g7287;PB_c0_g2855;PB_c0_g7191;PB_c0_g5593;PB_c0_g…
Biological Process: methylation-dependent chromatin silencing (GO:0006346);	18	PB_c0_g11843;PB_c0_g5822;PB_c0_g11154;PB_c0_g14965;PB_c0_g12269;PB_c0_g13174;PB_c0_g12539;PB_c0_g12194;PB_c0_g12330;PB_c0_g11585;PB_c0_g16088;PB_c0_g14983;PB_c0_g13507;PB_c0_g13298;PB_c0_g968;PB_c0_g11949;PB_c0_g14735;PB_c0_g10876
Biological Process: methylglyoxal catabolic process (GO:0051596);	1	PB_c0_g15320
Biological Process: methylglyoxal catabolic process to D-lactate (GO:0019243);	33	PB_c0_g1654;PB_c0_g9753;PB_c0_g8940;PB_c0_g9411;PB_c0_g7711;PB_c0_g7969;PB_c0_g8227;PB_c0_g3612;PB_c0_g3434;PB_c0_g3991;PB_c0_g8863;PB_c0_g3523;PB_c0_g2710;PB_c0_g1319;PB_c0_g4677;PB_c0_g7500;PB_c0_g4324;PB_c0_g9430;PB_c0_g9054;PB_c0_g3432;PB_c0_g1325;PB_c0_g4331;PB_c0_g327;PB_c0_g14935;PB_c0_g3797;PB_c0_g16426;PB_c0_g4094;PB_c0_g3380;PB_c0_g15012;PB_c0_g1796;PB_c0_g3929;PB_c0_g3882;PB_c0_g11148
Biological Process: miRNA catabolic process (GO:0010587);	5	PB_c0_g5002;PB_c0_g11457;PB_c0_g10985;PB_c0_g11363;PB_c0_g11169
Biological Process: miRNA metabolic process (GO:0010586);	1	PB_c0_g12194
Biological Process: microgametogenesis (GO:0055046);	1	PB_c0_g2323
Biological Process: microsporogenesis (GO:0009556);	10	PB_c0_g7601;PB_c0_g13954;PB_c0_g10726;PB_c0_g10244;PB_c0_g358;PB_c0_g10352;PB_c0_g13074;PB_c0_g11383;PB_c0_g16015;PB_c0_g15883
Biological Process: microtubule cytoskeleton organization (GO:0000226);	25	PB_c0_g10776;PB_c0_g13525;PB_c0_g11428;PB_c0_g11602;PB_c0_g11742;PB_c0_g16353;PB_c0_g12130;PB_c0_g12394;PB_c0_g11161;PB_c0_g10280;PB_c0_g7578;PB_c0_g5550;PB_c0_g10247;PB_c0_g1634;PB_c0_g14945;PB_c0_g13254;PB_c0_g13556;PB_c0_g10804;PB_c0_g10228;PB_c0_g9486;PB_c0_g12374;PB_c0_g11149;PB_c0_g10813;PB_c0_g10554;PB_c0_g10880
Biological Process: microtubule nucleation (GO:0007020);	20	PB_c0_g10802;PB_c0_g5910;PB_c0_g14108;PB_c0_g11790;PB_c0_g2962;PB_c0_g6695;PB_c0_g14246;PB_c0_g4967;PB_c0_g14146;PB_c0_g12777;PB_c0_g87;PB_c0_g968;PB_c0_g1537;PB_c0_g10488;PB_c0_g16541;PB_c0_g10084;PB_c0_g13538;PB_c0_g5757;PB_c0_g10343;PB_c0_g5529
Biological Process: microtubule organizing center organization (GO:0031023);	1	PB_c0_g6695
Biological Process: microtubule-based movement (GO:0007018);	27	PB_c0_g14233;PB_c0_g10842;PB_c0_g11546;PB_c0_g13211;PB_c0_g12124;PB_c0_g1263;PB_c0_g11758;PB_c0_g13998;PB_c0_g11285;PB_c0_g10978;PB_c0_g12445;PB_c0_g5744;PB_c0_g10750;PB_c0_g4229;PB_c0_g849;PB_c0_g8696;PB_c0_g2750;PB_c0_g677;PB_c0_g7971;PB_c0_g1708;PB_c0_g14549;PB_c0_g10937;PB_c0_g3161;PB_c0_g12118;PB_c0_g5437;PB_c0_g11106;PB_c0_g12226
Biological Process: microtubule-based process (GO:0007017);	24	PB_c0_g1497;PB_c0_g1237;PB_c0_g1010;PB_c0_g729;PB_c0_g2717;PB_c0_g707;PB_c0_g1510;PB_c0_g1073;PB_c0_g2262;PB_c0_g1934;PB_c0_g309;PB_c0_g13233;PB_c0_g2030;PB_c0_g6527;PB_c0_g1564;PB_c0_g632;PB_c0_g855;PB_c0_g217;PB_c0_g2127;PB_c0_g1919;PB_c0_g4382;PB_c0_g1816;PB_c0_g1151;PB_c0_g1425
Biological Process: misfolded or incompletely synthesized protein catabolic process (GO:0006515);	4	PB_c0_g13206;PB_c0_g12972;PB_c0_g11341;PB_c0_g5732
Biological Process: mismatch repair (GO:0006298);	6	PB_c0_g10808;PB_c0_g11540;PB_c0_g10678;PB_c0_g5532;PB_c0_g13475;PB_c0_g13577
Biological Process: mitochondrial DNA metabolic process (GO:0032042);	1	PB_c0_g11540
Biological Process: mitochondrial electron transport, NADH to ubiquinone (GO:0006120);	4	PB_c0_g11924;PB_c0_g5898;PB_c0_g7557;PB_c0_g5570
Biological Process: mitochondrial electron transport, ubiquinol to cytochrome c (GO:0006122);	3	PB_c0_g10822;PB_c0_g9888;PB_c0_g9507
Biological Process: mitochondrial fission (GO:0000266);	1	PB_c0_g8279
Biological Process: mitochondrial mRNA modification (GO:0080156);	1	PB_c0_g9845
Biological Process: mitochondrial pyruvate transport (GO:0006850);	1	PB_c0_g15453
Biological Process: mitochondrial respiratory chain complex IV assembly (GO:0033617);	1	PB_c0_g4331
Biological Process: mitochondrial respiratory chain complex assembly (GO:0033108);	2	PB_c0_g11985;PB_c0_g1028
Biological Process: mitochondrial translation (GO:0032543);	3	PB_c0_g13374;PB_c0_g8244;PB_c0_g8808
Biological Process: mitochondrial translational elongation (GO:0070125);	15	PB_c0_g14378;PB_c0_g13702;PB_c0_g1129;PB_c0_g5481;PB_c0_g11772;PB_c0_g11235;PB_c0_g724;PB_c0_g11870;PB_c0_g13776;PB_c0_g12083;PB_c0_g1573;PB_c0_g11255;PB_c0_g14931;PB_c0_g11734;PB_c0_g11973
Biological Process: mitochondrial translational termination (GO:0070126);	2	PB_c0_g4290;PB_c0_g6254
Biological Process: mitochondrial transport (GO:0006839);	5	PB_c0_g3382;PB_c0_g3864;PB_c0_g5597;PB_c0_g5125;PB_c0_g5754
Biological Process: mitochondrion degradation (GO:0000422);	8	PB_c0_g3143;PB_c0_g4928;PB_c0_g2040;PB_c0_g14572;PB_c0_g11267;PB_c0_g2208;PB_c0_g1148;PB_c0_g2076
Biological Process: mitochondrion localization (GO:0051646);	12	PB_c0_g5609;PB_c0_g1374;PB_c0_g3906;PB_c0_g3950;PB_c0_g4366;PB_c0_g13287;PB_c0_g2403;PB_c0_g8765;PB_c0_g4972;PB_c0_g8222;PB_c0_g7769;PB_c0_g52
Biological Process: mitochondrion organization (GO:0007005);	3	PB_c0_g14488;PB_c0_g1422;PB_c0_g3269
Biological Process: mitosis (GO:0007067);	20	PB_c0_g4829;PB_c0_g9813;PB_c0_g1739;PB_c0_g7282;PB_c0_g3975;PB_c0_g11205;PB_c0_g6695;PB_c0_g8782;PB_c0_g9610;PB_c0_g11202;PB_c0_g11228;PB_c0_g9548;PB_c0_g8802;PB_c0_g11784;PB_c0_g7051;PB_c0_g4183;PB_c0_g10407;PB_c0_g7440;PB_c0_g10474;PB_c0_g11016
Biological Process: mitotic cell cycle (GO:0000278);	42	PB_c0_g10727;PB_c0_g13342;PB_c0_g11454;PB_c0_g14512;PB_c0_g10511;PB_c0_g7371;PB_c0_g12330;PB_c0_g12646;PB_c0_g13220;PB_c0_g13033;PB_c0_g12416;PB_c0_g11379;PB_c0_g2760;PB_c0_g4142;PB_c0_g14324;PB_c0_g14455;PB_c0_g10808;PB_c0_g16017;PB_c0_g12958;PB_c0_g12693;PB_c0_g16325;PB_c0_g15350;PB_c0_g12290;PB_c0_g9596;PB_c0_g2179;PB_c0_g3242;PB_c0_g13631;PB_c0_g10323;PB_c0_g161;PB_c0_g638;PB_c0_g12092;PB_c0_…
Biological Process: mitotic recombination (GO:0006312);	12	PB_c0_g15598;PB_c0_g13855;PB_c0_g3229;PB_c0_g2241;PB_c0_g5661;PB_c0_g4646;PB_c0_g1441;PB_c0_g14823;PB_c0_g7158;PB_c0_g2211;PB_c0_g10808;PB_c0_g15390
Biological Process: mitotic sister chromatid cohesion (GO:0007064);	3	PB_c0_g3936;PB_c0_g5495;PB_c0_g3849
Biological Process: mitotic spindle assembly checkpoint (GO:0007094);	6	PB_c0_g10203;PB_c0_g1134;PB_c0_g14424;PB_c0_g10553;PB_c0_g731;PB_c0_g13249
Biological Process: mitotic spindle organization in nucleus (GO:0030472);	1	PB_c0_g3685
Biological Process: modification-dependent protein catabolic process (GO:0019941);	3	PB_c0_g12076;PB_c0_g12651;PB_c0_g14111
Biological Process: modulation by virus of host morphology or physiology (GO:0019048);	1	PB_c0_g2491
Biological Process: molybdate ion transport (GO:0015689);	2	PB_c0_g16155;PB_c0_g13688
Biological Process: molybdenum incorporation into molybdenum-molybdopterin complex (GO:0018315);	1	PB_c0_g14781
Biological Process: monocarboxylic acid biosynthetic process (GO:0072330);	5	PB_c0_g6156;PB_c0_g12961;PB_c0_g295;PB_c0_g9429;PB_c0_g16701
Biological Process: monopolar cell growth (GO:0042814);	2	PB_c0_g133;PB_c0_g14190
Biological Process: monosaccharide biosynthetic process (GO:0046364);	1	PB_c0_g5176
Biological Process: monosaccharide metabolic process (GO:0005996);	3	PB_c0_g2899;PB_c0_g3884;PB_c0_g8330
Biological Process: monoterpenoid biosynthetic process (GO:0016099);	5	PB_c0_g1430;PB_c0_g1655;PB_c0_g1583;PB_c0_g1133;PB_c0_g1171
Biological Process: mucilage biosynthetic process involved in seed coat development (GO:0048354);	2	PB_c0_g11732;PB_c0_g12371
Biological Process: mucilage extrusion from seed coat (GO:0080001);	3	PB_c0_g12309;PB_c0_g14400;PB_c0_g14316
Biological Process: mucilage metabolic process involved in seed coat development (GO:0048359);	3	PB_c0_g12309;PB_c0_g14400;PB_c0_g14316
Biological Process: multicellular organism reproduction (GO:0032504);	3	PB_c0_g14455;PB_c0_g3897;PB_c0_g16378
Biological Process: multicellular organismal development (GO:0007275);	48	PB_c0_g5886;PB_c0_g4101;PB_c0_g15507;PB_c0_g3127;PB_c0_g11068;PB_c0_g2176;PB_c0_g4377;PB_c0_g11075;PB_c0_g7133;PB_c0_g6708;PB_c0_g13639;PB_c0_g2115;PB_c0_g13523;PB_c0_g13170;PB_c0_g11078;PB_c0_g1999;PB_c0_g11382;PB_c0_g8249;PB_c0_g2557;PB_c0_g16356;PB_c0_g9798;PB_c0_g11900;PB_c0_g5323;PB_c0_g10145;PB_c0_g4294;PB_c0_g16780;PB_c0_g2655;PB_c0_g157;PB_c0_g10634;PB_c0_g10810;PB_c0_g16427;PB_c0_g4069;P…
Biological Process: multicellular organismal reproductive process (GO:0048609);	1	PB_c0_g2301
Biological Process: multidimensional cell growth (GO:0009825);	57	PB_c0_g11449;PB_c0_g12777;PB_c0_g2030;PB_c0_g2464;PB_c0_g10752;PB_c0_g1835;PB_c0_g5041;PB_c0_g11790;PB_c0_g7087;PB_c0_g10109;PB_c0_g16747;PB_c0_g3546;PB_c0_g11398;PB_c0_g11633;PB_c0_g3493;PB_c0_g10554;PB_c0_g1322;PB_c0_g12885;PB_c0_g15486;PB_c0_g16402;PB_c0_g10510;PB_c0_g865;PB_c0_g14282;PB_c0_g1943;PB_c0_g3909;PB_c0_g6144;PB_c0_g10236;PB_c0_g16107;PB_c0_g11930;PB_c0_g10914;PB_c0_g7685;PB_c0_g538…
Biological Process: myo-inositol hexakisphosphate biosynthetic process (GO:0010264);	55	PB_c0_g2295;PB_c0_g4311;PB_c0_g3727;PB_c0_g15244;PB_c0_g3713;PB_c0_g16220;PB_c0_g2246;PB_c0_g2546;PB_c0_g5600;PB_c0_g412;PB_c0_g1242;PB_c0_g5674;PB_c0_g3996;PB_c0_g864;PB_c0_g1833;PB_c0_g14899;PB_c0_g13210;PB_c0_g4429;PB_c0_g1469;PB_c0_g13384;PB_c0_g7301;PB_c0_g3786;PB_c0_g13330;PB_c0_g1379;PB_c0_g202;PB_c0_g14588;PB_c0_g16712;PB_c0_g13482;PB_c0_g7676;PB_c0_g3953;PB_c0_g13865;PB_c0_g5191;PB_c0_g4…
Biological Process: myo-inositol transport (GO:0015798);	4	PB_c0_g7910;PB_c0_g15590;PB_c0_g12479;PB_c0_g15559
Biological Process: ncRNA metabolic process (GO:0034660);	56	PB_c0_g642;PB_c0_g15581;PB_c0_g373;PB_c0_g3876;PB_c0_g10888;PB_c0_g3732;PB_c0_g4954;PB_c0_g14517;PB_c0_g2449;PB_c0_g6059;PB_c0_g6556;PB_c0_g6057;PB_c0_g1316;PB_c0_g4991;PB_c0_g16453;PB_c0_g11881;PB_c0_g7325;PB_c0_g14378;PB_c0_g16791;PB_c0_g14931;PB_c0_g6382;PB_c0_g8964;PB_c0_g451;PB_c0_g7019;PB_c0_g4214;PB_c0_g3261;PB_c0_g15644;PB_c0_g538;PB_c0_g8756;PB_c0_g6132;PB_c0_g3884;PB_c0_g4560;PB_c0_g879…
Biological Process: negative gravitropism (GO:0009959);	5	PB_c0_g12331;PB_c0_g15647;PB_c0_g16053;PB_c0_g4611;PB_c0_g11216
Biological Process: negative regulation of ATPase activity (GO:0032780);	1	PB_c0_g10166
Biological Process: negative regulation of DNA endoreduplication (GO:0032876);	2	PB_c0_g7054;PB_c0_g8128
Biological Process: negative regulation of DNA recombination (GO:0045910);	4	PB_c0_g10678;PB_c0_g13577;PB_c0_g13475;PB_c0_g5532
Biological Process: negative regulation of MAP kinase activity (GO:0043407);	10	PB_c0_g15402;PB_c0_g5025;PB_c0_g3571;PB_c0_g3551;PB_c0_g14888;PB_c0_g15387;PB_c0_g14546;PB_c0_g3674;PB_c0_g3723;PB_c0_g14025
Biological Process: negative regulation of abscisic acid-activated signaling pathway (GO:0009788);	13	PB_c0_g10737;PB_c0_g3615;PB_c0_g3200;PB_c0_g4592;PB_c0_g3312;PB_c0_g1471;PB_c0_g1675;PB_c0_g10393;PB_c0_g12157;PB_c0_g4138;PB_c0_g1814;PB_c0_g16810;PB_c0_g5275
Biological Process: negative regulation of anion channel activity (GO:0010360);	1	PB_c0_g3615
Biological Process: negative regulation of anion channel activity by blue light (GO:0010362);	3	PB_c0_g12647;PB_c0_g12983;PB_c0_g12765
Biological Process: negative regulation of anthocyanin metabolic process (GO:0031538);	1	PB_c0_g5661
Biological Process: negative regulation of apoptotic process (GO:0043066);	1	PB_c0_g5104
Biological Process: negative regulation of autophagy (GO:0010507);	5	PB_c0_g3;PB_c0_g11694;PB_c0_g1476;PB_c0_g12877;PB_c0_g16812
Biological Process: negative regulation of auxin mediated signaling pathway (GO:0010930);	5	PB_c0_g7464;PB_c0_g7814;PB_c0_g6539;PB_c0_g6662;PB_c0_g7341
Biological Process: negative regulation of biological process (GO:0048519);	13	PB_c0_g10451;PB_c0_g11674;PB_c0_g11393;PB_c0_g14893;PB_c0_g10392;PB_c0_g11946;PB_c0_g11056;PB_c0_g4074;PB_c0_g11816;PB_c0_g11948;PB_c0_g6384;PB_c0_g11447;PB_c0_g11552
Biological Process: negative regulation of catalytic activity (GO:0043086);	52	PB_c0_g6730;PB_c0_g6502;PB_c0_g3205;PB_c0_g9490;PB_c0_g16018;PB_c0_g8206;PB_c0_g9502;PB_c0_g7068;PB_c0_g8231;PB_c0_g6165;PB_c0_g16712;PB_c0_g14594;PB_c0_g9774;PB_c0_g15247;PB_c0_g7686;PB_c0_g8805;PB_c0_g6902;PB_c0_g7488;PB_c0_g8218;PB_c0_g9345;PB_c0_g7747;PB_c0_g15943;PB_c0_g2546;PB_c0_g8932;PB_c0_g5943;PB_c0_g9421;PB_c0_g9262;PB_c0_g14637;PB_c0_g9662;PB_c0_g7392;PB_c0_g9620;PB_c0_g9043;PB_c0_g94…
Biological Process: negative regulation of cell cycle (GO:0045786);	1	PB_c0_g3222
Biological Process: negative regulation of cell death (GO:0060548);	12	PB_c0_g11477;PB_c0_g15865;PB_c0_g10588;PB_c0_g10109;PB_c0_g10236;PB_c0_g11398;PB_c0_g3493;PB_c0_g10221;PB_c0_g16710;PB_c0_g10752;PB_c0_g10510;PB_c0_g1943
Biological Process: negative regulation of cell division (GO:0051782);	1	PB_c0_g12652
Biological Process: negative regulation of cell proliferation (GO:0008285);	2	PB_c0_g48;PB_c0_g12856
Biological Process: negative regulation of cell size (GO:0045792);	2	PB_c0_g4089;PB_c0_g5314
Biological Process: negative regulation of cellular macromolecule biosynthetic process (GO:2000113);	2	PB_c0_g12220;PB_c0_g13295
Biological Process: negative regulation of cellular metabolic process (GO:0031324);	1	PB_c0_g2708
Biological Process: negative regulation of cellular process (GO:0048523);	3	PB_c0_g6857;PB_c0_g6290;PB_c0_g7167
Biological Process: negative regulation of chlorophyll biosynthetic process (GO:1902325);	2	PB_c0_g15548;PB_c0_g16355
Biological Process: negative regulation of chromatin silencing (GO:0031936);	1	PB_c0_g11451
Biological Process: negative regulation of cyclin-dependent protein serine/threonine kinase activity (GO:0045736);	6	PB_c0_g10474;PB_c0_g16017;PB_c0_g2179;PB_c0_g4183;PB_c0_g12324;PB_c0_g11228
Biological Process: negative regulation of defense response (GO:0031348);	95	PB_c0_g9683;PB_c0_g14417;PB_c0_g2883;PB_c0_g16265;PB_c0_g10769;PB_c0_g4627;PB_c0_g12539;PB_c0_g3957;PB_c0_g6782;PB_c0_g4367;PB_c0_g289;PB_c0_g2404;PB_c0_g8934;PB_c0_g1814;PB_c0_g3839;PB_c0_g3295;PB_c0_g4245;PB_c0_g4251;PB_c0_g16597;PB_c0_g8992;PB_c0_g7419;PB_c0_g11256;PB_c0_g14573;PB_c0_g260;PB_c0_g2081;PB_c0_g3062;PB_c0_g2794;PB_c0_g14666;PB_c0_g48;PB_c0_g4527;PB_c0_g14181;PB_c0_g8667;PB_c0_g100…
Biological Process: negative regulation of endopeptidase activity (GO:0010951);	7	PB_c0_g7254;PB_c0_g10179;PB_c0_g7428;PB_c0_g6623;PB_c0_g8221;PB_c0_g7859;PB_c0_g8396
Biological Process: negative regulation of ethylene biosynthetic process (GO:0010366);	2	PB_c0_g1897;PB_c0_g14929
Biological Process: negative regulation of ethylene-activated signaling pathway (GO:0010105);	7	PB_c0_g12754;PB_c0_g13949;PB_c0_g10923;PB_c0_g10770;PB_c0_g10737;PB_c0_g11242;PB_c0_g14401
Biological Process: negative regulation of exoribonuclease activity (GO:1901918);	4	PB_c0_g13585;PB_c0_g5741;PB_c0_g10455;PB_c0_g12258
Biological Process: negative regulation of flower development (GO:0009910);	14	PB_c0_g15202;PB_c0_g3197;PB_c0_g12269;PB_c0_g13634;PB_c0_g14771;PB_c0_g7651;PB_c0_g6385;PB_c0_g11949;PB_c0_g1209;PB_c0_g10231;PB_c0_g15486;PB_c0_g11585;PB_c0_g11843;PB_c0_g15876
Biological Process: negative regulation of gene expression, epigenetic (GO:0045814);	1	PB_c0_g1099
Biological Process: negative regulation of indoleacetic acid biosynthetic process via tryptophan (GO:1901997);	1	PB_c0_g1897
Biological Process: negative regulation of iron ion transport (GO:0034757);	7	PB_c0_g13226;PB_c0_g12597;PB_c0_g1375;PB_c0_g1599;PB_c0_g3989;PB_c0_g11893;PB_c0_g10824
Biological Process: negative regulation of isopentenyl diphosphate biosynthetic process, methylerythritol 4-phosphate pathway (GO:0010323);	1	PB_c0_g12810
Biological Process: negative regulation of leaf senescence (GO:1900056);	1	PB_c0_g3942
Biological Process: negative regulation of mRNA splicing, via spliceosome (GO:0048025);	4	PB_c0_g1981;PB_c0_g12162;PB_c0_g449;PB_c0_g2850
Biological Process: negative regulation of macromolecule metabolic process (GO:0010605);	1	PB_c0_g2708
Biological Process: negative regulation of microtubule depolymerization (GO:0007026);	4	PB_c0_g15589;PB_c0_g14866;PB_c0_g16747;PB_c0_g14282
Biological Process: negative regulation of molecular function, epigenetic (GO:0045857);	1	PB_c0_g15486
Biological Process: negative regulation of nitrogen compound metabolic process (GO:0051172);	2	PB_c0_g12220;PB_c0_g13295
Biological Process: negative regulation of photomorphogenesis (GO:0010100);	5	PB_c0_g1895;PB_c0_g15146;PB_c0_g13434;PB_c0_g11009;PB_c0_g13631
Biological Process: negative regulation of plant-type hypersensitive response (GO:0034051);	2	PB_c0_g8043;PB_c0_g8649
Biological Process: negative regulation of post-embryonic development (GO:0048581);	2	PB_c0_g14884;PB_c0_g15331
Biological Process: negative regulation of programmed cell death (GO:0043069);	30	PB_c0_g5809;PB_c0_g15920;PB_c0_g1580;PB_c0_g14501;PB_c0_g15775;PB_c0_g16471;PB_c0_g10352;PB_c0_g2570;PB_c0_g2988;PB_c0_g3208;PB_c0_g16810;PB_c0_g16221;PB_c0_g16265;PB_c0_g14417;PB_c0_g16201;PB_c0_g10726;PB_c0_g1969;PB_c0_g1355;PB_c0_g327;PB_c0_g434;PB_c0_g10996;PB_c0_g750;PB_c0_g14781;PB_c0_g1675;PB_c0_g16685;PB_c0_g12259;PB_c0_g1364;PB_c0_g1972;PB_c0_g11081;PB_c0_g1814
Biological Process: negative regulation of protein serine/threonine kinase activity (GO:0071901);	1	PB_c0_g5358
Biological Process: negative regulation of reductive pentose-phosphate cycle (GO:0080153);	1	PB_c0_g12933
Biological Process: negative regulation of reproductive process (GO:2000242);	2	PB_c0_g14884;PB_c0_g15331
Biological Process: negative regulation of response to salt stress (GO:1901001);	1	PB_c0_g4408
Biological Process: negative regulation of response to stimulus (GO:0048585);	2	PB_c0_g14884;PB_c0_g15331
Biological Process: negative regulation of ribosome biogenesis (GO:0090071);	1	PB_c0_g8239
Biological Process: negative regulation of seed germination (GO:0010187);	2	PB_c0_g2261;PB_c0_g14218
Biological Process: negative regulation of sequence-specific DNA binding transcription factor activity (GO:0043433);	1	PB_c0_g4408
Biological Process: negative regulation of signal transduction (GO:0009968);	1	PB_c0_g5002
Biological Process: negative regulation of transcription from RNA polymerase II promoter (GO:0000122);	11	PB_c0_g9629;PB_c0_g11421;PB_c0_g11603;PB_c0_g12068;PB_c0_g10520;PB_c0_g10293;PB_c0_g11073;PB_c0_g16074;PB_c0_g405;PB_c0_g6490;PB_c0_g10353
Biological Process: negative regulation of transcription from RNA polymerase III promoter (GO:0016480);	4	PB_c0_g4286;PB_c0_g3676;PB_c0_g4482;PB_c0_g6973
Biological Process: negative regulation of transcription, DNA-templated (GO:0045892);	32	PB_c0_g3634;PB_c0_g4392;PB_c0_g1044;PB_c0_g3371;PB_c0_g6021;PB_c0_g9061;PB_c0_g13033;PB_c0_g237;PB_c0_g3272;PB_c0_g2922;PB_c0_g14352;PB_c0_g5002;PB_c0_g16325;PB_c0_g2967;PB_c0_g12958;PB_c0_g12856;PB_c0_g4105;PB_c0_g2580;PB_c0_g8214;PB_c0_g2613;PB_c0_g12290;PB_c0_g16692;PB_c0_g6878;PB_c0_g1366;PB_c0_g8688;PB_c0_g3901;PB_c0_g887;PB_c0_g8562;PB_c0_g1619;PB_c0_g4144;PB_c0_g13752;PB_c0_g15988
Biological Process: negative regulation of translation (GO:0017148);	26	PB_c0_g10871;PB_c0_g14460;PB_c0_g8239;PB_c0_g11925;PB_c0_g7309;PB_c0_g11756;PB_c0_g14576;PB_c0_g11526;PB_c0_g10531;PB_c0_g14750;PB_c0_g7121;PB_c0_g120;PB_c0_g3775;PB_c0_g5062;PB_c0_g8565;PB_c0_g3050;PB_c0_g4401;PB_c0_g14785;PB_c0_g2945;PB_c0_g11118;PB_c0_g9844;PB_c0_g13729;PB_c0_g10812;PB_c0_g10193;PB_c0_g10377;PB_c0_g4025
Biological Process: negative regulation of translational initiation (GO:0045947);	3	PB_c0_g14706;PB_c0_g13647;PB_c0_g14131
Biological Process: neutral amino acid transport (GO:0015804);	3	PB_c0_g12186;PB_c0_g1281;PB_c0_g7513
Biological Process: nicotianamine biosynthetic process (GO:0030418);	1	PB_c0_g4868
Biological Process: nicotinamide nucleotide metabolic process (GO:0046496);	2	PB_c0_g12851;PB_c0_g13217
Biological Process: nicotinate nucleotide salvage (GO:0019358);	1	PB_c0_g14363
Biological Process: nitrate assimilation (GO:0042128);	9	PB_c0_g5819;PB_c0_g16340;PB_c0_g6480;PB_c0_g3446;PB_c0_g6783;PB_c0_g12981;PB_c0_g13113;PB_c0_g3227;PB_c0_g3719
Biological Process: nitrate transport (GO:0015706);	13	PB_c0_g8369;PB_c0_g5276;PB_c0_g9156;PB_c0_g8195;PB_c0_g2623;PB_c0_g979;PB_c0_g6986;PB_c0_g12591;PB_c0_g2085;PB_c0_g798;PB_c0_g1479;PB_c0_g510;PB_c0_g7921
Biological Process: nitric oxide biosynthetic process (GO:0006809);	2	PB_c0_g12981;PB_c0_g13113
Biological Process: nitric oxide mediated signal transduction (GO:0007263);	3	PB_c0_g14211;PB_c0_g14423;PB_c0_g14132
Biological Process: nitrogen compound metabolic process (GO:0006807);	12	PB_c0_g9387;PB_c0_g3204;PB_c0_g13279;PB_c0_g15331;PB_c0_g7229;PB_c0_g14884;PB_c0_g2557;PB_c0_g14299;PB_c0_g9217;PB_c0_g14027;PB_c0_g13905;PB_c0_g13720
Biological Process: nitrogen compound transport (GO:0071705);	1	PB_c0_g11150
Biological Process: nitrogen fixation (GO:0009399);	1	PB_c0_g2579
Biological Process: nitrogen utilization (GO:0019740);	6	PB_c0_g1228;PB_c0_g864;PB_c0_g419;PB_c0_g1364;PB_c0_g6366;PB_c0_g898
Biological Process: nonphotochemical quenching (GO:0010196);	29	PB_c0_g5293;PB_c0_g9008;PB_c0_g9395;PB_c0_g6553;PB_c0_g6322;PB_c0_g6462;PB_c0_g7935;PB_c0_g6475;PB_c0_g4056;PB_c0_g6305;PB_c0_g6980;PB_c0_g7419;PB_c0_g6892;PB_c0_g6721;PB_c0_g6781;PB_c0_g5328;PB_c0_g7032;PB_c0_g16246;PB_c0_g7436;PB_c0_g3166;PB_c0_g15216;PB_c0_g5974;PB_c0_g7894;PB_c0_g7829;PB_c0_g7168;PB_c0_g13997;PB_c0_g7882;PB_c0_g9566;PB_c0_g6547
Biological Process: nuclear division (GO:0000280);	4	PB_c0_g587;PB_c0_g250;PB_c0_g10122;PB_c0_g10084
Biological Process: nuclear envelope organization (GO:0006998);	1	PB_c0_g16626
Biological Process: nuclear mRNA surveillance (GO:0071028);	2	PB_c0_g4890;PB_c0_g4342
Biological Process: nuclear membrane fusion (GO:0000740);	1	PB_c0_g668
Biological Process: nuclear polyadenylation-dependent mRNA catabolic process (GO:0071042);	1	PB_c0_g4342
Biological Process: nuclear polyadenylation-dependent rRNA catabolic process (GO:0071035);	2	PB_c0_g4879;PB_c0_g4342
Biological Process: nuclear polyadenylation-dependent tRNA catabolic process (GO:0071038);	2	PB_c0_g4342;PB_c0_g4879
Biological Process: nuclear pore organization (GO:0006999);	3	PB_c0_g16484;PB_c0_g10078;PB_c0_g3905
Biological Process: nuclear retention of pre-mRNA with aberrant 3'-ends at the site of transcription (GO:0071049);	1	PB_c0_g4879
Biological Process: nuclear retention of unspliced pre-mRNA at the site of transcription (GO:0071048);	1	PB_c0_g2635
Biological Process: nuclear-transcribed mRNA catabolic process (GO:0000956);	35	PB_c0_g14558;PB_c0_g11943;PB_c0_g13151;PB_c0_g13019;PB_c0_g15323;PB_c0_g13125;PB_c0_g14957;PB_c0_g10727;PB_c0_g11185;PB_c0_g11495;PB_c0_g10516;PB_c0_g12908;PB_c0_g16389;PB_c0_g10323;PB_c0_g10393;PB_c0_g13508;PB_c0_g13115;PB_c0_g2400;PB_c0_g10472;PB_c0_g1727;PB_c0_g12220;PB_c0_g12324;PB_c0_g8359;PB_c0_g14708;PB_c0_g16622;PB_c0_g15503;PB_c0_g14218;PB_c0_g13140;PB_c0_g11008;PB_c0_g13081;PB_c0_g5023;…
Biological Process: nuclear-transcribed mRNA catabolic process, deadenylation-dependent decay (GO:0000288);	5	PB_c0_g14576;PB_c0_g9844;PB_c0_g11925;PB_c0_g13729;PB_c0_g10531
Biological Process: nuclear-transcribed mRNA catabolic process, exonucleolytic (GO:0000291);	4	PB_c0_g8366;PB_c0_g6067;PB_c0_g9198;PB_c0_g10580
Biological Process: nuclear-transcribed mRNA catabolic process, exonucleolytic, 3'-5' (GO:0034427);	4	PB_c0_g4879;PB_c0_g4890;PB_c0_g4342;PB_c0_g11363
Biological Process: nuclear-transcribed mRNA catabolic process, nonsense-mediated decay (GO:0000184);	8	PB_c0_g14440;PB_c0_g8824;PB_c0_g12102;PB_c0_g7638;PB_c0_g258;PB_c0_g9793;PB_c0_g10962;PB_c0_g11340
Biological Process: nucleic acid metabolic process (GO:0090304);	14	PB_c0_g11501;PB_c0_g12697;PB_c0_g1262;PB_c0_g15274;PB_c0_g11842;PB_c0_g10819;PB_c0_g7126;PB_c0_g5781;PB_c0_g6264;PB_c0_g14088;PB_c0_g1365;PB_c0_g11812;PB_c0_g12047;PB_c0_g12951
Biological Process: nucleic acid phosphodiester bond hydrolysis (GO:0090305);	41	PB_c0_g11788;PB_c0_g4929;PB_c0_g11642;PB_c0_g13988;PB_c0_g4955;PB_c0_g4890;PB_c0_g7154;PB_c0_g13151;PB_c0_g6341;PB_c0_g10443;PB_c0_g2790;PB_c0_g10678;PB_c0_g11305;PB_c0_g10103;PB_c0_g12220;PB_c0_g3084;PB_c0_g13577;PB_c0_g6958;PB_c0_g16782;PB_c0_g1811;PB_c0_g1734;PB_c0_g11087;PB_c0_g4092;PB_c0_g5386;PB_c0_g15399;PB_c0_g14163;PB_c0_g6078;PB_c0_g3589;PB_c0_g10793;PB_c0_g13475;PB_c0_g7732;PB_c0_g3026…
Biological Process: nucleobase-containing compound biosynthetic process (GO:0034654);	3	PB_c0_g5781;PB_c0_g4939;PB_c0_g6264
Biological Process: nucleobase-containing compound metabolic process (GO:0006139);	17	PB_c0_g8796;PB_c0_g6156;PB_c0_g9603;PB_c0_g16701;PB_c0_g8770;PB_c0_g8250;PB_c0_g9084;PB_c0_g8549;PB_c0_g5176;PB_c0_g9429;PB_c0_g295;PB_c0_g14377;PB_c0_g6653;PB_c0_g10495;PB_c0_g9789;PB_c0_g6670;PB_c0_g8839
Biological Process: nucleocytoplasmic transport (GO:0006913);	47	PB_c0_g6757;PB_c0_g6336;PB_c0_g7825;PB_c0_g13567;PB_c0_g6407;PB_c0_g9208;PB_c0_g7193;PB_c0_g16355;PB_c0_g8032;PB_c0_g8865;PB_c0_g5522;PB_c0_g14498;PB_c0_g7335;PB_c0_g7614;PB_c0_g10657;PB_c0_g13870;PB_c0_g6632;PB_c0_g6275;PB_c0_g7624;PB_c0_g6972;PB_c0_g5919;PB_c0_g11448;PB_c0_g7427;PB_c0_g8515;PB_c0_g6174;PB_c0_g10553;PB_c0_g6984;PB_c0_g8744;PB_c0_g7260;PB_c0_g7652;PB_c0_g6961;PB_c0_g15268;PB_c0_g…
Biological Process: nucleolus organization (GO:0007000);	3	PB_c0_g250;PB_c0_g10122;PB_c0_g587
Biological Process: nucleophagy (GO:0044804);	8	PB_c0_g2208;PB_c0_g2076;PB_c0_g1148;PB_c0_g11267;PB_c0_g4441;PB_c0_g2040;PB_c0_g4928;PB_c0_g3143
Biological Process: nucleoside diphosphate phosphorylation (GO:0006165);	4	PB_c0_g9910;PB_c0_g7765;PB_c0_g6992;PB_c0_g8155
Biological Process: nucleoside metabolic process (GO:0009116);	11	PB_c0_g15817;PB_c0_g8119;PB_c0_g8398;PB_c0_g5394;PB_c0_g5973;PB_c0_g8638;PB_c0_g5581;PB_c0_g16559;PB_c0_g6806;PB_c0_g15750;PB_c0_g4944
Biological Process: nucleoside transmembrane transport (GO:1901642);	2	PB_c0_g2437;PB_c0_g3032
Biological Process: nucleoside triphosphate biosynthetic process (GO:0009142);	4	PB_c0_g3390;PB_c0_g2961;PB_c0_g3777;PB_c0_g2921
Biological Process: nucleosome assembly (GO:0006334);	28	PB_c0_g4733;PB_c0_g9720;PB_c0_g7721;PB_c0_g8086;PB_c0_g9004;PB_c0_g8552;PB_c0_g8298;PB_c0_g2483;PB_c0_g5715;PB_c0_g8485;PB_c0_g2216;PB_c0_g8039;PB_c0_g2534;PB_c0_g2521;PB_c0_g8377;PB_c0_g2326;PB_c0_g6557;PB_c0_g2690;PB_c0_g5670;PB_c0_g4813;PB_c0_g9592;PB_c0_g8844;PB_c0_g9936;PB_c0_g9326;PB_c0_g2002;PB_c0_g9663;PB_c0_g4051;PB_c0_g2139
Biological Process: nucleotide biosynthetic process (GO:0009165);	33	PB_c0_g13808;PB_c0_g13376;PB_c0_g908;PB_c0_g16089;PB_c0_g9625;PB_c0_g8601;PB_c0_g5295;PB_c0_g1811;PB_c0_g795;PB_c0_g8199;PB_c0_g8093;PB_c0_g15204;PB_c0_g10434;PB_c0_g2367;PB_c0_g8376;PB_c0_g2354;PB_c0_g10641;PB_c0_g5593;PB_c0_g1567;PB_c0_g2840;PB_c0_g13408;PB_c0_g4636;PB_c0_g10887;PB_c0_g15920;PB_c0_g689;PB_c0_g10515;PB_c0_g10789;PB_c0_g10925;PB_c0_g11183;PB_c0_g11301;PB_c0_g42;PB_c0_g16221;PB_c0…
Biological Process: nucleotide metabolic process (GO:0009117);	11	PB_c0_g1699;PB_c0_g3713;PB_c0_g4799;PB_c0_g15659;PB_c0_g3786;PB_c0_g2339;PB_c0_g15771;PB_c0_g7094;PB_c0_g6713;PB_c0_g4068;PB_c0_g15640
Biological Process: nucleotide phosphorylation (GO:0046939);	8	PB_c0_g13238;PB_c0_g5189;PB_c0_g7818;PB_c0_g15503;PB_c0_g13222;PB_c0_g4613;PB_c0_g5167;PB_c0_g6007
Biological Process: nucleotide transmembrane transport (GO:1901679);	4	PB_c0_g15920;PB_c0_g3532;PB_c0_g16221;PB_c0_g4580
Biological Process: nucleotide transport (GO:0006862);	9	PB_c0_g16471;PB_c0_g750;PB_c0_g10352;PB_c0_g1364;PB_c0_g15775;PB_c0_g16201;PB_c0_g5809;PB_c0_g1580;PB_c0_g10726
Biological Process: nucleotide-excision repair (GO:0006289);	9	PB_c0_g12109;PB_c0_g3324;PB_c0_g1443;PB_c0_g13903;PB_c0_g12612;PB_c0_g1748;PB_c0_g13614;PB_c0_g12041;PB_c0_g4430
Biological Process: nucleotide-sugar metabolic process (GO:0009225);	2	PB_c0_g14339;PB_c0_g13934
Biological Process: nucleotide-sugar transport (GO:0015780);	3	PB_c0_g627;PB_c0_g4580;PB_c0_g3532
Biological Process: oligopeptide transport (GO:0006857);	18	PB_c0_g14942;PB_c0_g16492;PB_c0_g10798;PB_c0_g16499;PB_c0_g16115;PB_c0_g14286;PB_c0_g508;PB_c0_g14180;PB_c0_g15660;PB_c0_g14988;PB_c0_g15798;PB_c0_g16120;PB_c0_g15524;PB_c0_g3588;PB_c0_g15518;PB_c0_g15790;PB_c0_g16119;PB_c0_g15097
Biological Process: oligosaccharide biosynthetic process (GO:0009312);	1	PB_c0_g16400
Biological Process: oligosaccharide metabolic process (GO:0009311);	3	PB_c0_g13439;PB_c0_g1273;PB_c0_g16061
Biological Process: oligosaccharide-lipid intermediate biosynthetic process (GO:0006490);	1	PB_c0_g16041
Biological Process: one-carbon metabolic process (GO:0006730);	28	PB_c0_g2484;PB_c0_g1158;PB_c0_g2927;PB_c0_g1694;PB_c0_g1743;PB_c0_g2563;PB_c0_g8151;PB_c0_g14849;PB_c0_g16805;PB_c0_g4313;PB_c0_g16305;PB_c0_g2625;PB_c0_g6293;PB_c0_g1076;PB_c0_g5393;PB_c0_g5049;PB_c0_g15983;PB_c0_g310;PB_c0_g624;PB_c0_g3924;PB_c0_g8967;PB_c0_g2562;PB_c0_g1250;PB_c0_g22;PB_c0_g656;PB_c0_g384;PB_c0_g15261;PB_c0_g914
Biological Process: organ boundary specification between lateral organs and the meristem (GO:0010199);	4	PB_c0_g5448;PB_c0_g11551;PB_c0_g11129;PB_c0_g11051
Biological Process: organ development (GO:0048513);	11	PB_c0_g13368;PB_c0_g13835;PB_c0_g2922;PB_c0_g4144;PB_c0_g1591;PB_c0_g3371;PB_c0_g2589;PB_c0_g3634;PB_c0_g13566;PB_c0_g1884;PB_c0_g13422
Biological Process: organ growth (GO:0035265);	2	PB_c0_g6413;PB_c0_g5661
Biological Process: organ morphogenesis (GO:0009887);	35	PB_c0_g14983;PB_c0_g15030;PB_c0_g10392;PB_c0_g10247;PB_c0_g1814;PB_c0_g1675;PB_c0_g12877;PB_c0_g14893;PB_c0_g374;PB_c0_g11536;PB_c0_g16389;PB_c0_g11169;PB_c0_g16810;PB_c0_g12194;PB_c0_g3;PB_c0_g11393;PB_c0_g11202;PB_c0_g11447;PB_c0_g12007;PB_c0_g16088;PB_c0_g16378;PB_c0_g11205;PB_c0_g11674;PB_c0_g14735;PB_c0_g10985;PB_c0_g13019;PB_c0_g16812;PB_c0_g13824;PB_c0_g11946;PB_c0_g14050;PB_c0_g11457;PB_c…
Biological Process: organ senescence (GO:0010260);	15	PB_c0_g1612;PB_c0_g14919;PB_c0_g12359;PB_c0_g14578;PB_c0_g16644;PB_c0_g4112;PB_c0_g13372;PB_c0_g13026;PB_c0_g5456;PB_c0_g13161;PB_c0_g15354;PB_c0_g14394;PB_c0_g15519;PB_c0_g16277;PB_c0_g14635
Biological Process: organelle assembly (GO:0070925);	1	PB_c0_g14104
Biological Process: organelle localization (GO:0051640);	2	PB_c0_g12351;PB_c0_g12454
Biological Process: organelle organization (GO:0006996);	17	PB_c0_g9937;PB_c0_g8249;PB_c0_g11565;PB_c0_g10777;PB_c0_g14103;PB_c0_g3962;PB_c0_g4525;PB_c0_g4640;PB_c0_g10254;PB_c0_g11900;PB_c0_g4011;PB_c0_g5176;PB_c0_g7498;PB_c0_g4755;PB_c0_g4667;PB_c0_g375;PB_c0_g14127
Biological Process: organic anion transport (GO:0015711);	4	PB_c0_g12862;PB_c0_g14354;PB_c0_g13208;PB_c0_g12461
Biological Process: organic cation transport (GO:0015695);	5	PB_c0_g1228;PB_c0_g1364;PB_c0_g419;PB_c0_g8997;PB_c0_g898
Biological Process: organic cyclic compound biosynthetic process (GO:1901362);	6	PB_c0_g373;PB_c0_g451;PB_c0_g6059;PB_c0_g673;PB_c0_g14955;PB_c0_g470
Biological Process: organic cyclic compound metabolic process (GO:1901360);	3	PB_c0_g4902;PB_c0_g10000;PB_c0_g5347
Biological Process: organic hydroxy compound biosynthetic process (GO:1901617);	1	PB_c0_g4789
Biological Process: organic phosphonate catabolic process (GO:0019700);	1	PB_c0_g1607
Biological Process: organic phosphonate transport (GO:0015716);	10	PB_c0_g10513;PB_c0_g13511;PB_c0_g13683;PB_c0_g13878;PB_c0_g14668;PB_c0_g5646;PB_c0_g14176;PB_c0_g2022;PB_c0_g13890;PB_c0_g396
Biological Process: organic substance biosynthetic process (GO:1901576);	26	PB_c0_g9403;PB_c0_g14066;PB_c0_g2712;PB_c0_g16791;PB_c0_g15331;PB_c0_g15762;PB_c0_g4525;PB_c0_g13279;PB_c0_g15930;PB_c0_g9789;PB_c0_g13720;PB_c0_g2557;PB_c0_g14027;PB_c0_g15644;PB_c0_g14884;PB_c0_g13646;PB_c0_g12590;PB_c0_g8441;PB_c0_g9603;PB_c0_g9350;PB_c0_g13905;PB_c0_g16453;PB_c0_g4989;PB_c0_g204;PB_c0_g14299;PB_c0_g9217
Biological Process: organic substance catabolic process (GO:1901575);	3	PB_c0_g11788;PB_c0_g13351;PB_c0_g5176
Biological Process: organic substance metabolic process (GO:0071704);	26	PB_c0_g15980;PB_c0_g15102;PB_c0_g3048;PB_c0_g14825;PB_c0_g12839;PB_c0_g9924;PB_c0_g11261;PB_c0_g4158;PB_c0_g14311;PB_c0_g3457;PB_c0_g9387;PB_c0_g2846;PB_c0_g15032;PB_c0_g14770;PB_c0_g15183;PB_c0_g14677;PB_c0_g7893;PB_c0_g12449;PB_c0_g11998;PB_c0_g15137;PB_c0_g12172;PB_c0_g14817;PB_c0_g13037;PB_c0_g12484;PB_c0_g9162;PB_c0_g3204
Biological Process: organic substance transport (GO:0071702);	7	PB_c0_g14043;PB_c0_g10657;PB_c0_g944;PB_c0_g11448;PB_c0_g12369;PB_c0_g11977;PB_c0_g11005
Biological Process: organonitrogen compound biosynthetic process (GO:1901566);	2	PB_c0_g9429;PB_c0_g295
Biological Process: organonitrogen compound metabolic process (GO:1901564);	10	PB_c0_g9789;PB_c0_g4789;PB_c0_g15930;PB_c0_g16453;PB_c0_g2712;PB_c0_g16791;PB_c0_g15644;PB_c0_g16506;PB_c0_g15762;PB_c0_g9603
Biological Process: organophosphate biosynthetic process (GO:0090407);	1	PB_c0_g4939
Biological Process: organophosphate ester transport (GO:0015748);	10	PB_c0_g14668;PB_c0_g13878;PB_c0_g10513;PB_c0_g13511;PB_c0_g13683;PB_c0_g396;PB_c0_g5646;PB_c0_g2022;PB_c0_g13890;PB_c0_g14176
Biological Process: organophosphate metabolic process (GO:0019637);	8	PB_c0_g16701;PB_c0_g6156;PB_c0_g373;PB_c0_g2712;PB_c0_g14066;PB_c0_g470;PB_c0_g6059;PB_c0_g451
Biological Process: ornithine catabolic process (GO:0006593);	1	PB_c0_g1612
Biological Process: ornithine metabolic process (GO:0006591);	4	PB_c0_g12074;PB_c0_g12470;PB_c0_g3960;PB_c0_g4445
Biological Process: ornithine transport (GO:0015822);	3	PB_c0_g5754;PB_c0_g5125;PB_c0_g5597
Biological Process: osmosensory signaling pathway (GO:0007231);	4	PB_c0_g11679;PB_c0_g10996;PB_c0_g12135;PB_c0_g12224
Biological Process: ovule development (GO:0048481);	66	PB_c0_g3185;PB_c0_g14969;PB_c0_g3407;PB_c0_g265;PB_c0_g2698;PB_c0_g16545;PB_c0_g3128;PB_c0_g14570;PB_c0_g12856;PB_c0_g13394;PB_c0_g10482;PB_c0_g7931;PB_c0_g16040;PB_c0_g3303;PB_c0_g16228;PB_c0_g215;PB_c0_g2865;PB_c0_g5189;PB_c0_g11393;PB_c0_g15602;PB_c0_g13851;PB_c0_g14058;PB_c0_g13079;PB_c0_g434;PB_c0_g4597;PB_c0_g7191;PB_c0_g15006;PB_c0_g13361;PB_c0_g11447;PB_c0_g13723;PB_c0_g32;PB_c0_g11674;PB…
Biological Process: oxalate catabolic process (GO:0033611);	1	PB_c0_g9156
Biological Process: oxalate metabolic process (GO:0033609);	3	PB_c0_g7788;PB_c0_g8591;PB_c0_g8341
Biological Process: oxaloacetate(2-) transmembrane transport (GO:1902356);	7	PB_c0_g16788;PB_c0_g16196;PB_c0_g16035;PB_c0_g146;PB_c0_g15890;PB_c0_g16418;PB_c0_g16024
Biological Process: oxazole or thiazole biosynthetic process (GO:0018131);	3	PB_c0_g4570;PB_c0_g4833;PB_c0_g4479
Biological Process: oxidation-reduction process (GO:0055114);	1070	PB_c0_g16237;PB_c0_g1957;PB_c0_g14206;PB_c0_g16659;PB_c0_g5921;PB_c0_g15904;PB_c0_g7764;PB_c0_g13286;PB_c0_g10025;PB_c0_g14492;PB_c0_g2721;PB_c0_g9988;PB_c0_g5842;PB_c0_g199;PB_c0_g1322;PB_c0_g3994;PB_c0_g13674;PB_c0_g5708;PB_c0_g153;PB_c0_g9597;PB_c0_g848;PB_c0_g4933;PB_c0_g2486;PB_c0_g1512;PB_c0_g6265;PB_c0_g16691;PB_c0_g345;PB_c0_g6895;PB_c0_g9741;PB_c0_g5920;PB_c0_g16416;PB_c0_g1852;PB_c0_g69…
Biological Process: oxidative photosynthetic carbon pathway (GO:0009854);	3	PB_c0_g8884;PB_c0_g4161;PB_c0_g2491
Biological Process: oxidoreduction coenzyme metabolic process (GO:0006733);	21	PB_c0_g3713;PB_c0_g4799;PB_c0_g15771;PB_c0_g7094;PB_c0_g2832;PB_c0_g3232;PB_c0_g4474;PB_c0_g15640;PB_c0_g6634;PB_c0_g1699;PB_c0_g15659;PB_c0_g3786;PB_c0_g9102;PB_c0_g4355;PB_c0_g2992;PB_c0_g3251;PB_c0_g3392;PB_c0_g2260;PB_c0_g2339;PB_c0_g4068;PB_c0_g6713
Biological Process: oxoacid metabolic process (GO:0043436);	3	PB_c0_g14377;PB_c0_g9349;PB_c0_g9217
Biological Process: oxylipin biosynthetic process (GO:0031408);	62	PB_c0_g13975;PB_c0_g2697;PB_c0_g15086;PB_c0_g13194;PB_c0_g5942;PB_c0_g3025;PB_c0_g3713;PB_c0_g5598;PB_c0_g3801;PB_c0_g12054;PB_c0_g1621;PB_c0_g2133;PB_c0_g13214;PB_c0_g4687;PB_c0_g4443;PB_c0_g3698;PB_c0_g3786;PB_c0_g3155;PB_c0_g4771;PB_c0_g3689;PB_c0_g15659;PB_c0_g13344;PB_c0_g5368;PB_c0_g7228;PB_c0_g8350;PB_c0_g13370;PB_c0_g3354;PB_c0_g2141;PB_c0_g2628;PB_c0_g4245;PB_c0_g14999;PB_c0_g4251;PB_c0_…
Biological Process: para-aminobenzoic acid metabolic process (GO:0046482);	11	PB_c0_g9156;PB_c0_g16597;PB_c0_g15084;PB_c0_g14603;PB_c0_g4526;PB_c0_g2106;PB_c0_g14369;PB_c0_g14422;PB_c0_g4001;PB_c0_g14493;PB_c0_g16590
Biological Process: pathogen-associated molecular pattern dependent induction by symbiont of host innate immune response (GO:0052033);	3	PB_c0_g5755;PB_c0_g5571;PB_c0_g5323
Biological Process: pathogenesis (GO:0009405);	3	PB_c0_g1044;PB_c0_g887;PB_c0_g15988
Biological Process: pattern specification process (GO:0007389);	36	PB_c0_g10919;PB_c0_g14246;PB_c0_g11633;PB_c0_g3128;PB_c0_g11790;PB_c0_g1835;PB_c0_g12777;PB_c0_g2464;PB_c0_g11449;PB_c0_g11930;PB_c0_g4607;PB_c0_g16107;PB_c0_g13216;PB_c0_g2831;PB_c0_g3909;PB_c0_g9978;PB_c0_g3303;PB_c0_g16402;PB_c0_g10527;PB_c0_g4602;PB_c0_g3642;PB_c0_g11990;PB_c0_g10803;PB_c0_g104;PB_c0_g7191;PB_c0_g14146;PB_c0_g12007;PB_c0_g10914;PB_c0_g4440;PB_c0_g16625;PB_c0_g11199;PB_c0_g266…
Biological Process: pectin biosynthetic process (GO:0045489);	6	PB_c0_g15129;PB_c0_g12159;PB_c0_g14219;PB_c0_g14199;PB_c0_g15309;PB_c0_g15035
Biological Process: pectin catabolic process (GO:0045490);	22	PB_c0_g4542;PB_c0_g14594;PB_c0_g584;PB_c0_g15473;PB_c0_g16712;PB_c0_g16130;PB_c0_g4884;PB_c0_g26;PB_c0_g3904;PB_c0_g2898;PB_c0_g14637;PB_c0_g15527;PB_c0_g15689;PB_c0_g2546;PB_c0_g16391;PB_c0_g3288;PB_c0_g3124;PB_c0_g3609;PB_c0_g7382;PB_c0_g16158;PB_c0_g15943;PB_c0_g1182
Biological Process: pentacyclic triterpenoid biosynthetic process (GO:0019745);	5	PB_c0_g13832;PB_c0_g2783;PB_c0_g14335;PB_c0_g1457;PB_c0_g810
Biological Process: pentose catabolic process (GO:0019323);	6	PB_c0_g6118;PB_c0_g5017;PB_c0_g5123;PB_c0_g5786;PB_c0_g5005;PB_c0_g5938
Biological Process: pentose-phosphate shunt (GO:0006098);	240	PB_c0_g1480;PB_c0_g1984;PB_c0_g13851;PB_c0_g4102;PB_c0_g6815;PB_c0_g2336;PB_c0_g365;PB_c0_g8392;PB_c0_g7829;PB_c0_g14667;PB_c0_g852;PB_c0_g3630;PB_c0_g9733;PB_c0_g7352;PB_c0_g7931;PB_c0_g7217;PB_c0_g8750;PB_c0_g2004;PB_c0_g11881;PB_c0_g2415;PB_c0_g5267;PB_c0_g2128;PB_c0_g7022;PB_c0_g722;PB_c0_g10888;PB_c0_g2802;PB_c0_g255;PB_c0_g3185;PB_c0_g1629;PB_c0_g3038;PB_c0_g8146;PB_c0_g8700;PB_c0_g13773;PB…
Biological Process: pentose-phosphate shunt, non-oxidative branch (GO:0009052);	13	PB_c0_g6118;PB_c0_g6373;PB_c0_g5005;PB_c0_g5938;PB_c0_g6274;PB_c0_g5123;PB_c0_g5786;PB_c0_g6989;PB_c0_g4802;PB_c0_g5017;PB_c0_g6485;PB_c0_g6234;PB_c0_g6782
Biological Process: pentose-phosphate shunt, oxidative branch (GO:0009051);	2	PB_c0_g16058;PB_c0_g16300
Biological Process: peptide catabolic process (GO:0043171);	1	PB_c0_g13314
Biological Process: peptide metabolic process (GO:0006518);	4	PB_c0_g14117;PB_c0_g13958;PB_c0_g9038;PB_c0_g6826
Biological Process: peptide transport (GO:0015833);	8	PB_c0_g11085;PB_c0_g10606;PB_c0_g10816;PB_c0_g11344;PB_c0_g11399;PB_c0_g11110;PB_c0_g10756;PB_c0_g9328
Biological Process: peptidyl-arginine methylation, to asymmetrical-dimethyl arginine (GO:0019919);	1	PB_c0_g3643
Biological Process: peptidyl-cysteine oxidation (GO:0018171);	1	PB_c0_g7514
Biological Process: peptidyl-histidine phosphorylation (GO:0018106);	8	PB_c0_g11679;PB_c0_g14010;PB_c0_g10298;PB_c0_g12754;PB_c0_g5458;PB_c0_g14875;PB_c0_g12224;PB_c0_g13949
Biological Process: peptidyl-lysine methylation (GO:0018022);	3	PB_c0_g5327;PB_c0_g5365;PB_c0_g4791
Biological Process: peptidyl-lysine monomethylation (GO:0018026);	3	PB_c0_g1316;PB_c0_g1444;PB_c0_g1001
Biological Process: peptidyl-proline hydroxylation (GO:0019511);	4	PB_c0_g13707;PB_c0_g5085;PB_c0_g5765;PB_c0_g4310
Biological Process: peptidyl-pyroglutamic acid biosynthetic process, using glutaminyl-peptide cyclotransferase (GO:0017186);	1	PB_c0_g4301
Biological Process: peptidyl-serine phosphorylation (GO:0018105);	52	PB_c0_g15365;PB_c0_g14615;PB_c0_g15667;PB_c0_g15701;PB_c0_g15061;PB_c0_g14535;PB_c0_g16422;PB_c0_g14758;PB_c0_g16383;PB_c0_g15457;PB_c0_g2511;PB_c0_g14950;PB_c0_g14321;PB_c0_g16153;PB_c0_g13964;PB_c0_g14278;PB_c0_g1618;PB_c0_g14536;PB_c0_g439;PB_c0_g2048;PB_c0_g11820;PB_c0_g15348;PB_c0_g15386;PB_c0_g13398;PB_c0_g13579;PB_c0_g13604;PB_c0_g14029;PB_c0_g13810;PB_c0_g16097;PB_c0_g5112;PB_c0_g13969;PB…
Biological Process: peptidyl-tyrosine dephosphorylation (GO:0035335);	29	PB_c0_g2982;PB_c0_g4187;PB_c0_g3551;PB_c0_g15402;PB_c0_g9741;PB_c0_g16034;PB_c0_g3097;PB_c0_g7177;PB_c0_g1442;PB_c0_g15387;PB_c0_g11991;PB_c0_g14025;PB_c0_g924;PB_c0_g12555;PB_c0_g3723;PB_c0_g3674;PB_c0_g4572;PB_c0_g3571;PB_c0_g14888;PB_c0_g5025;PB_c0_g9740;PB_c0_g2915;PB_c0_g11019;PB_c0_g8159;PB_c0_g11192;PB_c0_g11912;PB_c0_g14546;PB_c0_g11626;PB_c0_g16620
Biological Process: peptidyl-tyrosine phosphorylation (GO:0018108);	39	PB_c0_g7809;PB_c0_g160;PB_c0_g469;PB_c0_g12980;PB_c0_g1665;PB_c0_g308;PB_c0_g7899;PB_c0_g16409;PB_c0_g14155;PB_c0_g1775;PB_c0_g3670;PB_c0_g6185;PB_c0_g2962;PB_c0_g14718;PB_c0_g9536;PB_c0_g7058;PB_c0_g16699;PB_c0_g1260;PB_c0_g15914;PB_c0_g12860;PB_c0_g14908;PB_c0_g3443;PB_c0_g15260;PB_c0_g15734;PB_c0_g12403;PB_c0_g9444;PB_c0_g6292;PB_c0_g6084;PB_c0_g6212;PB_c0_g2189;PB_c0_g16671;PB_c0_g14108;PB_c0…
Biological Process: peroxisome degradation (GO:0030242);	3	PB_c0_g10019;PB_c0_g13466;PB_c0_g4441
Biological Process: peroxisome fission (GO:0016559);	7	PB_c0_g3579;PB_c0_g8279;PB_c0_g9126;PB_c0_g6168;PB_c0_g5747;PB_c0_g6356;PB_c0_g14408
Biological Process: peroxisome localization (GO:0060151);	12	PB_c0_g2403;PB_c0_g8765;PB_c0_g7769;PB_c0_g8222;PB_c0_g4972;PB_c0_g52;PB_c0_g5609;PB_c0_g1374;PB_c0_g3906;PB_c0_g3950;PB_c0_g4366;PB_c0_g13287
Biological Process: peroxisome organization (GO:0007031);	13	PB_c0_g3801;PB_c0_g4104;PB_c0_g1612;PB_c0_g4627;PB_c0_g4245;PB_c0_g14324;PB_c0_g4251;PB_c0_g2835;PB_c0_g3689;PB_c0_g4771;PB_c0_g2794;PB_c0_g13995;PB_c0_g5456
Biological Process: petal development (GO:0048441);	3	PB_c0_g8214;PB_c0_g9061;PB_c0_g133
Biological Process: petal formation (GO:0048451);	5	PB_c0_g15529;PB_c0_g10853;PB_c0_g15350;PB_c0_g14409;PB_c0_g5532
Biological Process: phenylalanyl-tRNA aminoacylation (GO:0006432);	6	PB_c0_g15302;PB_c0_g215;PB_c0_g59;PB_c0_g16545;PB_c0_g16806;PB_c0_g11057
Biological Process: phenylpropanoid biosynthetic process (GO:0009699);	7	PB_c0_g4789;PB_c0_g510;PB_c0_g1479;PB_c0_g2085;PB_c0_g12591;PB_c0_g4261;PB_c0_g979
Biological Process: phenylpropanoid metabolic process (GO:0009698);	8	PB_c0_g5654;PB_c0_g13028;PB_c0_g16678;PB_c0_g16271;PB_c0_g3924;PB_c0_g13234;PB_c0_g5276;PB_c0_g13316
Biological Process: phloem or xylem histogenesis (GO:0010087);	12	PB_c0_g13208;PB_c0_g12461;PB_c0_g10824;PB_c0_g12862;PB_c0_g13226;PB_c0_g14354;PB_c0_g1375;PB_c0_g8128;PB_c0_g12597;PB_c0_g3989;PB_c0_g11893;PB_c0_g1599
Biological Process: phosphate ion homeostasis (GO:0055062);	3	PB_c0_g8728;PB_c0_g16114;PB_c0_g7
Biological Process: phosphate ion transmembrane transport (GO:0035435);	5	PB_c0_g16015;PB_c0_g7923;PB_c0_g6741;PB_c0_g358;PB_c0_g15883
Biological Process: phosphate ion transport (GO:0006817);	6	PB_c0_g6999;PB_c0_g1580;PB_c0_g16339;PB_c0_g15720;PB_c0_g16321;PB_c0_g15653
Biological Process: phosphate-containing compound metabolic process (GO:0006796);	33	PB_c0_g7390;PB_c0_g11948;PB_c0_g7501;PB_c0_g11612;PB_c0_g7868;PB_c0_g3076;PB_c0_g5901;PB_c0_g8839;PB_c0_g7787;PB_c0_g11569;PB_c0_g11631;PB_c0_g5825;PB_c0_g12185;PB_c0_g11056;PB_c0_g11159;PB_c0_g8250;PB_c0_g8549;PB_c0_g9429;PB_c0_g470;PB_c0_g295;PB_c0_g14066;PB_c0_g10429;PB_c0_g6367;PB_c0_g451;PB_c0_g373;PB_c0_g8796;PB_c0_g6156;PB_c0_g11039;PB_c0_g16701;PB_c0_g11445;PB_c0_g8770;PB_c0_g6059;PB_c0_g…
Biological Process: phosphatidic acid biosynthetic process (GO:0006654);	1	PB_c0_g12434
Biological Process: phosphatidylcholine biosynthetic process (GO:0006656);	3	PB_c0_g15649;PB_c0_g16454;PB_c0_g266
Biological Process: phosphatidylcholine catabolic process (GO:0034638);	1	PB_c0_g13272
Biological Process: phosphatidylcholine metabolic process (GO:0046470);	6	PB_c0_g13424;PB_c0_g2520;PB_c0_g11326;PB_c0_g10342;PB_c0_g10707;PB_c0_g10915
Biological Process: phosphatidylethanolamine biosynthetic process (GO:0006646);	5	PB_c0_g4707;PB_c0_g7499;PB_c0_g14051;PB_c0_g14162;PB_c0_g1878
Biological Process: phosphatidylglycerol biosynthetic process (GO:0006655);	52	PB_c0_g5368;PB_c0_g7228;PB_c0_g3689;PB_c0_g4771;PB_c0_g653;PB_c0_g15112;PB_c0_g1742;PB_c0_g4335;PB_c0_g1208;PB_c0_g16627;PB_c0_g5539;PB_c0_g11300;PB_c0_g5711;PB_c0_g546;PB_c0_g8908;PB_c0_g15576;PB_c0_g13592;PB_c0_g3006;PB_c0_g4560;PB_c0_g13177;PB_c0_g5015;PB_c0_g3999;PB_c0_g1220;PB_c0_g3801;PB_c0_g2044;PB_c0_g15934;PB_c0_g13760;PB_c0_g1699;PB_c0_g16393;PB_c0_g3431;PB_c0_g2822;PB_c0_g4627;PB_c0_g5…
Biological Process: phosphatidylinositol biosynthetic process (GO:0006661);	19	PB_c0_g9819;PB_c0_g7628;PB_c0_g8800;PB_c0_g8787;PB_c0_g7185;PB_c0_g7801;PB_c0_g9484;PB_c0_g9080;PB_c0_g7852;PB_c0_g4010;PB_c0_g8403;PB_c0_g2363;PB_c0_g9800;PB_c0_g7339;PB_c0_g6895;PB_c0_g8532;PB_c0_g4073;PB_c0_g3414;PB_c0_g8652
Biological Process: phosphatidylinositol dephosphorylation (GO:0046856);	12	PB_c0_g14215;PB_c0_g15387;PB_c0_g11318;PB_c0_g14888;PB_c0_g15402;PB_c0_g11206;PB_c0_g11547;PB_c0_g14025;PB_c0_g11372;PB_c0_g14534;PB_c0_g14396;PB_c0_g14546
Biological Process: phosphatidylinositol metabolic process (GO:0046488);	6	PB_c0_g2572;PB_c0_g6952;PB_c0_g11900;PB_c0_g8301;PB_c0_g8318;PB_c0_g817
Biological Process: phosphatidylinositol phosphorylation (GO:0046854);	11	PB_c0_g16137;PB_c0_g12493;PB_c0_g1325;PB_c0_g5002;PB_c0_g4993;PB_c0_g1654;PB_c0_g12191;PB_c0_g1272;PB_c0_g466;PB_c0_g13805;PB_c0_g4462
Biological Process: phosphatidylinositol-3-phosphate biosynthetic process (GO:0036092);	12	PB_c0_g1476;PB_c0_g11694;PB_c0_g13034;PB_c0_g3;PB_c0_g12234;PB_c0_g12877;PB_c0_g16812;PB_c0_g12514;PB_c0_g12422;PB_c0_g8408;PB_c0_g12458;PB_c0_g12163
Biological Process: phosphatidylinositol-mediated signaling (GO:0048015);	5	PB_c0_g466;PB_c0_g12493;PB_c0_g4993;PB_c0_g5002;PB_c0_g16137
Biological Process: phosphoglycerate transport (GO:0015713);	3	PB_c0_g3287;PB_c0_g2587;PB_c0_g1798
Biological Process: phospholipid biosynthetic process (GO:0008654);	8	PB_c0_g15975;PB_c0_g3542;PB_c0_g4049;PB_c0_g15608;PB_c0_g9604;PB_c0_g1992;PB_c0_g14377;PB_c0_g7384
Biological Process: phospholipid catabolic process (GO:0009395);	2	PB_c0_g15277;PB_c0_g15802
Biological Process: phospholipid dephosphorylation (GO:0046839);	1	PB_c0_g3629
Biological Process: phospholipid homeostasis (GO:0055091);	2	PB_c0_g1458;PB_c0_g3842
Biological Process: phospholipid metabolic process (GO:0006644);	1	PB_c0_g3629
Biological Process: phospholipid translocation (GO:0045332);	24	PB_c0_g7623;PB_c0_g9816;PB_c0_g9279;PB_c0_g11350;PB_c0_g13879;PB_c0_g6261;PB_c0_g11617;PB_c0_g10350;PB_c0_g11499;PB_c0_g12761;PB_c0_g11632;PB_c0_g9246;PB_c0_g12563;PB_c0_g1680;PB_c0_g2075;PB_c0_g13762;PB_c0_g9116;PB_c0_g1056;PB_c0_g10768;PB_c0_g9526;PB_c0_g8116;PB_c0_g15680;PB_c0_g50;PB_c0_g3832
Biological Process: phosphorelay signal transduction system (GO:0000160);	58	PB_c0_g8057;PB_c0_g10812;PB_c0_g6112;PB_c0_g11679;PB_c0_g4025;PB_c0_g10193;PB_c0_g11233;PB_c0_g11118;PB_c0_g11690;PB_c0_g2945;PB_c0_g6596;PB_c0_g12983;PB_c0_g15271;PB_c0_g7981;PB_c0_g11127;PB_c0_g7137;PB_c0_g6224;PB_c0_g12224;PB_c0_g120;PB_c0_g10305;PB_c0_g7373;PB_c0_g9732;PB_c0_g13095;PB_c0_g11756;PB_c0_g4615;PB_c0_g11089;PB_c0_g10871;PB_c0_g5626;PB_c0_g10445;PB_c0_g13351;PB_c0_g12765;PB_c0_g103…
Biological Process: phosphorus metabolic process (GO:0006793);	2	PB_c0_g8728;PB_c0_g16114
Biological Process: phosphorylation (GO:0016310);	197	PB_c0_g8860;PB_c0_g7275;PB_c0_g14093;PB_c0_g4433;PB_c0_g12484;PB_c0_g8253;PB_c0_g13290;PB_c0_g915;PB_c0_g8318;PB_c0_g7878;PB_c0_g42;PB_c0_g6111;PB_c0_g11553;PB_c0_g1476;PB_c0_g11694;PB_c0_g7384;PB_c0_g11037;PB_c0_g15765;PB_c0_g13059;PB_c0_g13658;PB_c0_g6957;PB_c0_g12296;PB_c0_g468;PB_c0_g196;PB_c0_g3327;PB_c0_g4060;PB_c0_g14636;PB_c0_g3533;PB_c0_g16279;PB_c0_g6159;PB_c0_g1619;PB_c0_g45;PB_c0_g351…
Biological Process: photoinhibition (GO:0010205);	12	PB_c0_g1699;PB_c0_g14519;PB_c0_g14550;PB_c0_g580;PB_c0_g11201;PB_c0_g89;PB_c0_g1386;PB_c0_g4076;PB_c0_g10402;PB_c0_g14468;PB_c0_g15222;PB_c0_g11055
Biological Process: photomorphogenesis (GO:0009640);	86	PB_c0_g11118;PB_c0_g6392;PB_c0_g12928;PB_c0_g5380;PB_c0_g15313;PB_c0_g10193;PB_c0_g10403;PB_c0_g12646;PB_c0_g10812;PB_c0_g13342;PB_c0_g3052;PB_c0_g5337;PB_c0_g10428;PB_c0_g4142;PB_c0_g3601;PB_c0_g3930;PB_c0_g11756;PB_c0_g10118;PB_c0_g10799;PB_c0_g120;PB_c0_g13220;PB_c0_g10871;PB_c0_g10818;PB_c0_g10687;PB_c0_g14952;PB_c0_g10276;PB_c0_g4053;PB_c0_g7115;PB_c0_g4188;PB_c0_g10377;PB_c0_g15862;PB_c0_g1…
Biological Process: photoperiodism (GO:0009648);	2	PB_c0_g1473;PB_c0_g395
Biological Process: photoperiodism, flowering (GO:0048573);	31	PB_c0_g15882;PB_c0_g7440;PB_c0_g2304;PB_c0_g1377;PB_c0_g1795;PB_c0_g15281;PB_c0_g7051;PB_c0_g4204;PB_c0_g7931;PB_c0_g2012;PB_c0_g9779;PB_c0_g10019;PB_c0_g9290;PB_c0_g15486;PB_c0_g2746;PB_c0_g3985;PB_c0_g5002;PB_c0_g1575;PB_c0_g462;PB_c0_g15503;PB_c0_g2477;PB_c0_g7282;PB_c0_g4603;PB_c0_g4480;PB_c0_g3986;PB_c0_g13542;PB_c0_g4990;PB_c0_g5915;PB_c0_g13466;PB_c0_g15190;PB_c0_g5023
Biological Process: photoprotection (GO:0010117);	3	PB_c0_g9823;PB_c0_g8597;PB_c0_g10137
Biological Process: photoreactive repair (GO:0000719);	1	PB_c0_g6167
Biological Process: photorespiration (GO:0009853);	98	PB_c0_g16124;PB_c0_g6371;PB_c0_g2207;PB_c0_g9242;PB_c0_g8988;PB_c0_g6058;PB_c0_g16329;PB_c0_g462;PB_c0_g7883;PB_c0_g15748;PB_c0_g3077;PB_c0_g5985;PB_c0_g8527;PB_c0_g8992;PB_c0_g9683;PB_c0_g5570;PB_c0_g9012;PB_c0_g11347;PB_c0_g6241;PB_c0_g6872;PB_c0_g8051;PB_c0_g9323;PB_c0_g2788;PB_c0_g9561;PB_c0_g1796;PB_c0_g9223;PB_c0_g2825;PB_c0_g8198;PB_c0_g2834;PB_c0_g8871;PB_c0_g8683;PB_c0_g15908;PB_c0_g2204…
Biological Process: photosynthesis (GO:0015979);	166	PB_c0_g879;PB_c0_g1368;PB_c0_g3996;PB_c0_g5498;PB_c0_g9856;PB_c0_g8535;PB_c0_g407;PB_c0_g13048;PB_c0_g10100;PB_c0_g3461;PB_c0_g5912;PB_c0_g15644;PB_c0_g8815;PB_c0_g538;PB_c0_g6310;PB_c0_g8785;PB_c0_g8680;PB_c0_g9074;PB_c0_g7707;PB_c0_g4415;PB_c0_g5986;PB_c0_g8662;PB_c0_g6732;PB_c0_g8902;PB_c0_g6556;PB_c0_g6057;PB_c0_g4991;PB_c0_g10809;PB_c0_g4954;PB_c0_g10174;PB_c0_g7863;PB_c0_g9829;PB_c0_g10142;…
Biological Process: photosynthesis, light harvesting (GO:0009765);	25	PB_c0_g6715;PB_c0_g7636;PB_c0_g7242;PB_c0_g9726;PB_c0_g6528;PB_c0_g7867;PB_c0_g7715;PB_c0_g6433;PB_c0_g9249;PB_c0_g7956;PB_c0_g7433;PB_c0_g7398;PB_c0_g7197;PB_c0_g9255;PB_c0_g7962;PB_c0_g7049;PB_c0_g8650;PB_c0_g9141;PB_c0_g9225;PB_c0_g8200;PB_c0_g8890;PB_c0_g7804;PB_c0_g7954;PB_c0_g7195;PB_c0_g8080
Biological Process: photosynthesis, light harvesting in photosystem I (GO:0009768);	101	PB_c0_g6608;PB_c0_g6633;PB_c0_g3485;PB_c0_g7231;PB_c0_g6643;PB_c0_g7235;PB_c0_g7153;PB_c0_g7163;PB_c0_g7265;PB_c0_g6598;PB_c0_g5952;PB_c0_g7199;PB_c0_g6636;PB_c0_g7741;PB_c0_g7007;PB_c0_g7935;PB_c0_g7198;PB_c0_g7556;PB_c0_g1681;PB_c0_g7269;PB_c0_g7770;PB_c0_g5600;PB_c0_g7758;PB_c0_g5674;PB_c0_g7567;PB_c0_g8017;PB_c0_g6913;PB_c0_g7060;PB_c0_g13997;PB_c0_g7122;PB_c0_g7030;PB_c0_g1901;PB_c0_g7416;PB…
Biological Process: photosynthesis, light reaction (GO:0019684);	107	PB_c0_g5775;PB_c0_g329;PB_c0_g15748;PB_c0_g7056;PB_c0_g15177;PB_c0_g16624;PB_c0_g3077;PB_c0_g8708;PB_c0_g289;PB_c0_g16124;PB_c0_g15771;PB_c0_g16329;PB_c0_g3669;PB_c0_g6782;PB_c0_g3577;PB_c0_g2721;PB_c0_g6682;PB_c0_g4007;PB_c0_g4426;PB_c0_g9349;PB_c0_g7019;PB_c0_g8943;PB_c0_g1800;PB_c0_g7766;PB_c0_g2722;PB_c0_g16341;PB_c0_g1202;PB_c0_g11275;PB_c0_g295;PB_c0_g9429;PB_c0_g4065;PB_c0_g6847;PB_c0_g123…
Biological Process: photosynthetic NADP+ reduction (GO:0009780);	3	PB_c0_g10129;PB_c0_g10143;PB_c0_g10135
Biological Process: photosynthetic electron transport chain (GO:0009767);	16	PB_c0_g9335;PB_c0_g451;PB_c0_g7894;PB_c0_g9388;PB_c0_g16753;PB_c0_g3514;PB_c0_g7829;PB_c0_g9008;PB_c0_g6059;PB_c0_g470;PB_c0_g7581;PB_c0_g373;PB_c0_g7419;PB_c0_g4522;PB_c0_g9970;PB_c0_g10150
Biological Process: photosynthetic electron transport in photosystem I (GO:0009773);	97	PB_c0_g6634;PB_c0_g2404;PB_c0_g8934;PB_c0_g9422;PB_c0_g3232;PB_c0_g6552;PB_c0_g73;PB_c0_g9823;PB_c0_g3839;PB_c0_g8441;PB_c0_g3295;PB_c0_g9192;PB_c0_g3062;PB_c0_g2893;PB_c0_g2081;PB_c0_g10131;PB_c0_g2883;PB_c0_g9852;PB_c0_g8964;PB_c0_g4617;PB_c0_g2260;PB_c0_g4355;PB_c0_g9102;PB_c0_g9403;PB_c0_g5164;PB_c0_g6595;PB_c0_g4923;PB_c0_g7166;PB_c0_g4594;PB_c0_g2541;PB_c0_g4474;PB_c0_g5015;PB_c0_g4079;PB_c…
Biological Process: photosynthetic electron transport in photosystem II (GO:0009772);	39	PB_c0_g7352;PB_c0_g13276;PB_c0_g5676;PB_c0_g2260;PB_c0_g12175;PB_c0_g3251;PB_c0_g16679;PB_c0_g4355;PB_c0_g4690;PB_c0_g9102;PB_c0_g5183;PB_c0_g10902;PB_c0_g7577;PB_c0_g16249;PB_c0_g3232;PB_c0_g3715;PB_c0_g9258;PB_c0_g6634;PB_c0_g377;PB_c0_g3392;PB_c0_g2992;PB_c0_g13204;PB_c0_g10212;PB_c0_g10811;PB_c0_g4132;PB_c0_g376;PB_c0_g12413;PB_c0_g12985;PB_c0_g9449;PB_c0_g13971;PB_c0_g12935;PB_c0_g16270;PB_c…
Biological Process: photosystem I assembly (GO:0048564);	8	PB_c0_g16053;PB_c0_g7100;PB_c0_g7915;PB_c0_g4815;PB_c0_g3658;PB_c0_g7425;PB_c0_g6940;PB_c0_g15647
Biological Process: photosystem I stabilization (GO:0042550);	5	PB_c0_g10129;PB_c0_g13592;PB_c0_g13760;PB_c0_g10143;PB_c0_g10135
Biological Process: photosystem II assembly (GO:0010207);	223	PB_c0_g8939;PB_c0_g13312;PB_c0_g4799;PB_c0_g1629;PB_c0_g2737;PB_c0_g3185;PB_c0_g7022;PB_c0_g4821;PB_c0_g1440;PB_c0_g16592;PB_c0_g4258;PB_c0_g3466;PB_c0_g2415;PB_c0_g2004;PB_c0_g8750;PB_c0_g7352;PB_c0_g3630;PB_c0_g7829;PB_c0_g3251;PB_c0_g2336;PB_c0_g4739;PB_c0_g4068;PB_c0_g4631;PB_c0_g5741;PB_c0_g1480;PB_c0_g7032;PB_c0_g2550;PB_c0_g13851;PB_c0_g2307;PB_c0_g4102;PB_c0_g9494;PB_c0_g3727;PB_c0_g13079…
Biological Process: photosystem II oxygen evolving complex assembly (GO:0010270);	2	PB_c0_g699;PB_c0_g16515
Biological Process: photosystem II repair (GO:0010206);	13	PB_c0_g15222;PB_c0_g6552;PB_c0_g2928;PB_c0_g14468;PB_c0_g4076;PB_c0_g2542;PB_c0_g2185;PB_c0_g89;PB_c0_g7057;PB_c0_g580;PB_c0_g2802;PB_c0_g14550;PB_c0_g14519
Biological Process: photosystem II stabilization (GO:0042549);	26	PB_c0_g6514;PB_c0_g6900;PB_c0_g5433;PB_c0_g5118;PB_c0_g4648;PB_c0_g4644;PB_c0_g5553;PB_c0_g4356;PB_c0_g16576;PB_c0_g4949;PB_c0_g10146;PB_c0_g5648;PB_c0_g5505;PB_c0_g4804;PB_c0_g4027;PB_c0_g6195;PB_c0_g5410;PB_c0_g5369;PB_c0_g8883;PB_c0_g8189;PB_c0_g7420;PB_c0_g16732;PB_c0_g5501;PB_c0_g3524;PB_c0_g4849;PB_c0_g947
Biological Process: photosystem stoichiometry adjustment (GO:0080005);	4	PB_c0_g3514;PB_c0_g4522;PB_c0_g7581;PB_c0_g15375
Biological Process: phototropism (GO:0009638);	27	PB_c0_g10377;PB_c0_g4025;PB_c0_g10193;PB_c0_g10812;PB_c0_g12765;PB_c0_g12331;PB_c0_g11118;PB_c0_g12983;PB_c0_g4611;PB_c0_g3439;PB_c0_g2945;PB_c0_g8565;PB_c0_g120;PB_c0_g7735;PB_c0_g11526;PB_c0_g15823;PB_c0_g12647;PB_c0_g14894;PB_c0_g2161;PB_c0_g15978;PB_c0_g11756;PB_c0_g11216;PB_c0_g14678;PB_c0_g14138;PB_c0_g13716;PB_c0_g10871;PB_c0_g962
Biological Process: phyllome development (GO:0048827);	4	PB_c0_g9697;PB_c0_g1660;PB_c0_g10287;PB_c0_g11171
Biological Process: phylloquinone biosynthetic process (GO:0042372);	4	PB_c0_g5588;PB_c0_g5725;PB_c0_g6071;PB_c0_g6172
Biological Process: phytochromobilin biosynthetic process (GO:0010024);	4	PB_c0_g6820;PB_c0_g5932;PB_c0_g3764;PB_c0_g4805
Biological Process: phytosphingosine metabolic process (GO:0006671);	1	PB_c0_g3323
Biological Process: phytyl diphosphate biosynthetic process (GO:0033521);	7	PB_c0_g2300;PB_c0_g2409;PB_c0_g2980;PB_c0_g2149;PB_c0_g6520;PB_c0_g2466;PB_c0_g4065
Biological Process: piecemeal microautophagy of nucleus (GO:0034727);	1	PB_c0_g14572
Biological Process: pigment biosynthetic process (GO:0046148);	7	PB_c0_g2712;PB_c0_g16791;PB_c0_g16506;PB_c0_g15644;PB_c0_g15930;PB_c0_g15762;PB_c0_g16453
Biological Process: pigment metabolic process (GO:0042440);	6	PB_c0_g13351;PB_c0_g15032;PB_c0_g13037;PB_c0_g12484;PB_c0_g14770;PB_c0_g15980
Biological Process: plant-type cell wall assembly (GO:0071668);	3	PB_c0_g7243;PB_c0_g7452;PB_c0_g5828
Biological Process: plant-type cell wall biogenesis (GO:0009832);	38	PB_c0_g3909;PB_c0_g13538;PB_c0_g3928;PB_c0_g4228;PB_c0_g9978;PB_c0_g14282;PB_c0_g16418;PB_c0_g11790;PB_c0_g15640;PB_c0_g10919;PB_c0_g1951;PB_c0_g15771;PB_c0_g16747;PB_c0_g12777;PB_c0_g13234;PB_c0_g13028;PB_c0_g14084;PB_c0_g12986;PB_c0_g14138;PB_c0_g15470;PB_c0_g16035;PB_c0_g1446;PB_c0_g4440;PB_c0_g14678;PB_c0_g16196;PB_c0_g16788;PB_c0_g15396;PB_c0_g11027;PB_c0_g15659;PB_c0_g13640;PB_c0_g146;PB_c0…
Biological Process: plant-type cell wall cellulose metabolic process (GO:0052541);	16	PB_c0_g12326;PB_c0_g11518;PB_c0_g12698;PB_c0_g10641;PB_c0_g10887;PB_c0_g11726;PB_c0_g10515;PB_c0_g10789;PB_c0_g10925;PB_c0_g11933;PB_c0_g15204;PB_c0_g10434;PB_c0_g11301;PB_c0_g10431;PB_c0_g11183;PB_c0_g12312
Biological Process: plant-type cell wall modification (GO:0009827);	10	PB_c0_g11383;PB_c0_g13538;PB_c0_g5363;PB_c0_g9177;PB_c0_g4765;PB_c0_g5556;PB_c0_g2538;PB_c0_g7828;PB_c0_g2083;PB_c0_g4396
Biological Process: plant-type cell wall organization (GO:0009664);	66	PB_c0_g5775;PB_c0_g13028;PB_c0_g7056;PB_c0_g12777;PB_c0_g13234;PB_c0_g4262;PB_c0_g14914;PB_c0_g4734;PB_c0_g14246;PB_c0_g5276;PB_c0_g6682;PB_c0_g9978;PB_c0_g10253;PB_c0_g5882;PB_c0_g3081;PB_c0_g12581;PB_c0_g10745;PB_c0_g5048;PB_c0_g2072;PB_c0_g5563;PB_c0_g5160;PB_c0_g14562;PB_c0_g12480;PB_c0_g5031;PB_c0_g10424;PB_c0_g7157;PB_c0_g2102;PB_c0_g15846;PB_c0_g7141;PB_c0_g13665;PB_c0_g4908;PB_c0_g5708;PB…
Biological Process: plant-type hypersensitive response (GO:0009626);	29	PB_c0_g3834;PB_c0_g15848;PB_c0_g16124;PB_c0_g14211;PB_c0_g4155;PB_c0_g13751;PB_c0_g1612;PB_c0_g7295;PB_c0_g16329;PB_c0_g15908;PB_c0_g16101;PB_c0_g5946;PB_c0_g15748;PB_c0_g15860;PB_c0_g5318;PB_c0_g3077;PB_c0_g7399;PB_c0_g2757;PB_c0_g15795;PB_c0_g4562;PB_c0_g8328;PB_c0_g4946;PB_c0_g15966;PB_c0_g16338;PB_c0_g1721;PB_c0_g16371;PB_c0_g15151;PB_c0_g14132;PB_c0_g14423
Biological Process: plasmodesma organization (GO:0009663);	1	PB_c0_g3400
Biological Process: plasmodesmata-mediated intercellular transport (GO:0010497);	5	PB_c0_g7788;PB_c0_g10195;PB_c0_g3400;PB_c0_g10994;PB_c0_g12372
Biological Process: plastid organization (GO:0009657);	102	PB_c0_g6096;PB_c0_g4355;PB_c0_g12083;PB_c0_g9102;PB_c0_g2260;PB_c0_g451;PB_c0_g13682;PB_c0_g9683;PB_c0_g8992;PB_c0_g7419;PB_c0_g11039;PB_c0_g373;PB_c0_g3062;PB_c0_g3295;PB_c0_g8556;PB_c0_g11445;PB_c0_g568;PB_c0_g3839;PB_c0_g8215;PB_c0_g3232;PB_c0_g11772;PB_c0_g6552;PB_c0_g6634;PB_c0_g15507;PB_c0_g2404;PB_c0_g16506;PB_c0_g2950;PB_c0_g14377;PB_c0_g8733;PB_c0_g11255;PB_c0_g7390;PB_c0_g2712;PB_c0_g94…
Biological Process: plastid translation (GO:0032544);	10	PB_c0_g4216;PB_c0_g2899;PB_c0_g9707;PB_c0_g6299;PB_c0_g8330;PB_c0_g3884;PB_c0_g4328;PB_c0_g9233;PB_c0_g10057;PB_c0_g9379
Biological Process: plastoquinone biosynthetic process (GO:0010236);	2	PB_c0_g2104;PB_c0_g2719
Biological Process: polar nucleus fusion (GO:0010197);	3	PB_c0_g13566;PB_c0_g13368;PB_c0_g668
Biological Process: polarity specification of adaxial/abaxial axis (GO:0009944);	7	PB_c0_g7651;PB_c0_g6385;PB_c0_g10231;PB_c0_g8744;PB_c0_g12194;PB_c0_g15311;PB_c0_g11154
Biological Process: pollen development (GO:0009555);	22	PB_c0_g14823;PB_c0_g3793;PB_c0_g6872;PB_c0_g4183;PB_c0_g10474;PB_c0_g10019;PB_c0_g10808;PB_c0_g11540;PB_c0_g15529;PB_c0_g6371;PB_c0_g3108;PB_c0_g1407;PB_c0_g11755;PB_c0_g153;PB_c0_g824;PB_c0_g15350;PB_c0_g13466;PB_c0_g542;PB_c0_g11228;PB_c0_g12206;PB_c0_g10825;PB_c0_g4158
Biological Process: pollen exine formation (GO:0010584);	17	PB_c0_g10752;PB_c0_g8889;PB_c0_g10109;PB_c0_g10588;PB_c0_g11477;PB_c0_g3493;PB_c0_g11398;PB_c0_g1322;PB_c0_g10221;PB_c0_g15896;PB_c0_g1943;PB_c0_g10510;PB_c0_g543;PB_c0_g10236;PB_c0_g239;PB_c0_g4212;PB_c0_g11383
Biological Process: pollen germination (GO:0009846);	24	PB_c0_g11659;PB_c0_g11583;PB_c0_g14335;PB_c0_g11002;PB_c0_g5947;PB_c0_g10019;PB_c0_g15582;PB_c0_g11383;PB_c0_g11732;PB_c0_g11246;PB_c0_g1789;PB_c0_g3793;PB_c0_g10605;PB_c0_g12371;PB_c0_g10555;PB_c0_g5704;PB_c0_g13466;PB_c0_g1416;PB_c0_g10570;PB_c0_g11222;PB_c0_g7106;PB_c0_g1361;PB_c0_g11170;PB_c0_g1043
Biological Process: pollen maturation (GO:0010152);	6	PB_c0_g14847;PB_c0_g10570;PB_c0_g10555;PB_c0_g11002;PB_c0_g11659;PB_c0_g11222
Biological Process: pollen sperm cell differentiation (GO:0048235);	4	PB_c0_g14648;PB_c0_g14416;PB_c0_g7364;PB_c0_g14537
Biological Process: pollen tube development (GO:0048868);	5	PB_c0_g2029;PB_c0_g2348;PB_c0_g5331;PB_c0_g2981;PB_c0_g2830
Biological Process: pollen tube growth (GO:0009860);	16	PB_c0_g4765;PB_c0_g9177;PB_c0_g9813;PB_c0_g5550;PB_c0_g9548;PB_c0_g7828;PB_c0_g2083;PB_c0_g7578;PB_c0_g5363;PB_c0_g11732;PB_c0_g12371;PB_c0_g5556;PB_c0_g2538;PB_c0_g4396;PB_c0_g14335;PB_c0_g15962
Biological Process: pollen tube guidance (GO:0010183);	3	PB_c0_g16096;PB_c0_g9610;PB_c0_g12134
Biological Process: poly(A)+ mRNA export from nucleus (GO:0016973);	6	PB_c0_g694;PB_c0_g1013;PB_c0_g16269;PB_c0_g15757;PB_c0_g2160;PB_c0_g1078
Biological Process: polyadenylation-dependent snoRNA 3'-end processing (GO:0071051);	2	PB_c0_g4890;PB_c0_g4879
Biological Process: polyamine biosynthetic process (GO:0006596);	1	PB_c0_g2464
Biological Process: polyamine catabolic process (GO:0006598);	11	PB_c0_g5276;PB_c0_g7046;PB_c0_g13316;PB_c0_g13234;PB_c0_g15299;PB_c0_g13028;PB_c0_g2783;PB_c0_g3924;PB_c0_g7075;PB_c0_g5654;PB_c0_g3659
Biological Process: polyamine transmembrane transport (GO:1902047);	4	PB_c0_g2022;PB_c0_g14885;PB_c0_g396;PB_c0_g3184
Biological Process: polynucleotide 5' dephosphorylation (GO:0098507);	4	PB_c0_g11192;PB_c0_g11912;PB_c0_g11019;PB_c0_g11626
Biological Process: polyol transport (GO:0015791);	1	PB_c0_g8997
Biological Process: polysaccharide biosynthetic process (GO:0000271);	40	PB_c0_g16747;PB_c0_g11398;PB_c0_g3493;PB_c0_g5041;PB_c0_g11790;PB_c0_g7087;PB_c0_g10109;PB_c0_g1835;PB_c0_g12777;PB_c0_g2030;PB_c0_g10752;PB_c0_g2464;PB_c0_g16107;PB_c0_g3909;PB_c0_g6144;PB_c0_g10236;PB_c0_g10510;PB_c0_g14282;PB_c0_g1943;PB_c0_g1322;PB_c0_g12885;PB_c0_g16402;PB_c0_g3642;PB_c0_g15589;PB_c0_g1151;PB_c0_g4602;PB_c0_g11477;PB_c0_g10588;PB_c0_g14866;PB_c0_g16612;PB_c0_g5380;PB_c0_g146…
Biological Process: polysaccharide catabolic process (GO:0000272);	36	PB_c0_g3081;PB_c0_g10745;PB_c0_g12581;PB_c0_g2667;PB_c0_g13825;PB_c0_g13538;PB_c0_g15433;PB_c0_g16107;PB_c0_g2072;PB_c0_g4136;PB_c0_g16402;PB_c0_g5162;PB_c0_g6682;PB_c0_g15256;PB_c0_g16683;PB_c0_g11881;PB_c0_g10919;PB_c0_g16368;PB_c0_g14914;PB_c0_g7056;PB_c0_g15521;PB_c0_g5775;PB_c0_g10888;PB_c0_g11300;PB_c0_g318;PB_c0_g15489;PB_c0_g64;PB_c0_g11027;PB_c0_g16625;PB_c0_g4831;PB_c0_g6437;PB_c0_g1456…
Biological Process: polysaccharide metabolic process (GO:0005976);	1	PB_c0_g14066
Biological Process: polyuridylation-dependent mRNA catabolic process (GO:1990074);	1	PB_c0_g11363
Biological Process: positive gravitropism (GO:0009958);	14	PB_c0_g5041;PB_c0_g6144;PB_c0_g3283;PB_c0_g4530;PB_c0_g10428;PB_c0_g5847;PB_c0_g2788;PB_c0_g6392;PB_c0_g6140;PB_c0_g5380;PB_c0_g10118;PB_c0_g4295;PB_c0_g3575;PB_c0_g7578
Biological Process: positive regulation of ATPase activity (GO:0032781);	3	PB_c0_g3349;PB_c0_g6145;PB_c0_g3807
Biological Process: positive regulation of DNA repair (GO:0045739);	1	PB_c0_g6915
Biological Process: positive regulation of DNA-templated transcription, elongation (GO:0032786);	2	PB_c0_g9367;PB_c0_g8933
Biological Process: positive regulation of G2/M transition of mitotic cell cycle (GO:0010971);	4	PB_c0_g1895;PB_c0_g3229;PB_c0_g2211;PB_c0_g1776
Biological Process: positive regulation of GTPase activity (GO:0043547);	39	PB_c0_g3268;PB_c0_g8483;PB_c0_g12461;PB_c0_g10802;PB_c0_g8771;PB_c0_g381;PB_c0_g12519;PB_c0_g1712;PB_c0_g4351;PB_c0_g2806;PB_c0_g14913;PB_c0_g14846;PB_c0_g13208;PB_c0_g12978;PB_c0_g14354;PB_c0_g13647;PB_c0_g8147;PB_c0_g2701;PB_c0_g2125;PB_c0_g10279;PB_c0_g8338;PB_c0_g12862;PB_c0_g10356;PB_c0_g13567;PB_c0_g13199;PB_c0_g9115;PB_c0_g13402;PB_c0_g2703;PB_c0_g12648;PB_c0_g10488;PB_c0_g11476;PB_c0_g121…
Biological Process: positive regulation of RNA polymerase II transcriptional preinitiation complex assembly (GO:0045899);	23	PB_c0_g1991;PB_c0_g14202;PB_c0_g15732;PB_c0_g916;PB_c0_g1782;PB_c0_g3078;PB_c0_g2059;PB_c0_g1499;PB_c0_g2821;PB_c0_g13651;PB_c0_g1953;PB_c0_g2232;PB_c0_g2666;PB_c0_g2204;PB_c0_g1893;PB_c0_g917;PB_c0_g4014;PB_c0_g447;PB_c0_g1632;PB_c0_g3540;PB_c0_g2371;PB_c0_g775;PB_c0_g2329
Biological Process: positive regulation of abscisic acid-activated signaling pathway (GO:0009789);	5	PB_c0_g739;PB_c0_g10769;PB_c0_g9042;PB_c0_g1227;PB_c0_g9157
Biological Process: positive regulation of autophagy (GO:0010508);	3	PB_c0_g2356;PB_c0_g256;PB_c0_g135
Biological Process: positive regulation of auxin metabolic process (GO:0090355);	1	PB_c0_g1835
Biological Process: positive regulation of biological process (GO:0048518);	5	PB_c0_g12593;PB_c0_g18;PB_c0_g16167;PB_c0_g13227;PB_c0_g13289
Biological Process: positive regulation of brassinosteroid mediated signaling pathway (GO:1900459);	1	PB_c0_g2580
Biological Process: positive regulation of calcium ion transport (GO:0051928);	2	PB_c0_g9290;PB_c0_g2746
Biological Process: positive regulation of catalytic activity (GO:0043085);	146	PB_c0_g2468;PB_c0_g3689;PB_c0_g3685;PB_c0_g43;PB_c0_g8531;PB_c0_g2899;PB_c0_g6781;PB_c0_g6543;PB_c0_g954;PB_c0_g14058;PB_c0_g5857;PB_c0_g1157;PB_c0_g6248;PB_c0_g4874;PB_c0_g4443;PB_c0_g5283;PB_c0_g5293;PB_c0_g12472;PB_c0_g8682;PB_c0_g8302;PB_c0_g4136;PB_c0_g9620;PB_c0_g15197;PB_c0_g3958;PB_c0_g4104;PB_c0_g9043;PB_c0_g8006;PB_c0_g13986;PB_c0_g8659;PB_c0_g7823;PB_c0_g14433;PB_c0_g6903;PB_c0_g4632;P…
Biological Process: positive regulation of cell cycle (GO:0045787);	1	PB_c0_g1407
Biological Process: positive regulation of cell division (GO:0051781);	4	PB_c0_g4217;PB_c0_g2792;PB_c0_g4270;PB_c0_g1862
Biological Process: positive regulation of cell growth (GO:0030307);	5	PB_c0_g3;PB_c0_g11694;PB_c0_g12877;PB_c0_g16812;PB_c0_g1476
Biological Process: positive regulation of cell proliferation (GO:0008284);	22	PB_c0_g11585;PB_c0_g13081;PB_c0_g5341;PB_c0_g9612;PB_c0_g11228;PB_c0_g11949;PB_c0_g6673;PB_c0_g10474;PB_c0_g11626;PB_c0_g11843;PB_c0_g14455;PB_c0_g7053;PB_c0_g10991;PB_c0_g11800;PB_c0_g6691;PB_c0_g7054;PB_c0_g13599;PB_c0_g13684;PB_c0_g11979;PB_c0_g12269;PB_c0_g4183;PB_c0_g5661
Biological Process: positive regulation of cellular metabolic process (GO:0031325);	1	PB_c0_g13610
Biological Process: positive regulation of cellular process (GO:0048522);	3	PB_c0_g13151;PB_c0_g13140;PB_c0_g15751
Biological Process: positive regulation of cellular response to phosphate starvation (GO:0080040);	1	PB_c0_g4496
Biological Process: positive regulation of circadian rhythm (GO:0042753);	2	PB_c0_g13081;PB_c0_g9779
Biological Process: positive regulation of cyclin-dependent protein kinase activity (GO:0045737);	5	PB_c0_g15071;PB_c0_g5287;PB_c0_g7507;PB_c0_g11270;PB_c0_g14601
Biological Process: positive regulation of cytokinin-activated signaling pathway (GO:0080038);	1	PB_c0_g7054
Biological Process: positive regulation of cytoplasmic mRNA processing body assembly (GO:0010606);	3	PB_c0_g14750;PB_c0_g14460;PB_c0_g14785
Biological Process: positive regulation of development, heterochronic (GO:0045962);	2	PB_c0_g1058;PB_c0_g48
Biological Process: positive regulation of embryonic development (GO:0040019);	5	PB_c0_g3;PB_c0_g11694;PB_c0_g1476;PB_c0_g16812;PB_c0_g12877
Biological Process: positive regulation of flavonoid biosynthetic process (GO:0009963);	14	PB_c0_g842;PB_c0_g7623;PB_c0_g6193;PB_c0_g7046;PB_c0_g2075;PB_c0_g922;PB_c0_g7143;PB_c0_g13368;PB_c0_g7075;PB_c0_g537;PB_c0_g6235;PB_c0_g50;PB_c0_g13566;PB_c0_g15680
Biological Process: positive regulation of flower development (GO:0009911);	22	PB_c0_g10236;PB_c0_g13716;PB_c0_g16487;PB_c0_g239;PB_c0_g14894;PB_c0_g10221;PB_c0_g1322;PB_c0_g1943;PB_c0_g543;PB_c0_g10510;PB_c0_g12856;PB_c0_g1109;PB_c0_g10109;PB_c0_g10588;PB_c0_g11477;PB_c0_g16109;PB_c0_g3493;PB_c0_g14914;PB_c0_g11398;PB_c0_g13422;PB_c0_g10752;PB_c0_g14562
Biological Process: positive regulation of gibberellic acid mediated signaling pathway (GO:0009939);	1	PB_c0_g16685
Biological Process: positive regulation of histone H3-K27 methylation (GO:0061087);	1	PB_c0_g13546
Biological Process: positive regulation of histone H3-K4 methylation (GO:0051571);	1	PB_c0_g13546
Biological Process: positive regulation of histone acetylation (GO:0035066);	10	PB_c0_g3159;PB_c0_g3943;PB_c0_g3762;PB_c0_g6912;PB_c0_g7285;PB_c0_g3624;PB_c0_g4278;PB_c0_g3716;PB_c0_g6102;PB_c0_g15812
Biological Process: positive regulation of hydroxymethylglutaryl-CoA reductase (NADPH) activity (GO:1900490);	7	PB_c0_g11604;PB_c0_g2732;PB_c0_g11117;PB_c0_g11412;PB_c0_g10444;PB_c0_g11209;PB_c0_g11492
Biological Process: positive regulation of long-day photoperiodism, flowering (GO:0048578);	10	PB_c0_g10201;PB_c0_g10722;PB_c0_g11007;PB_c0_g10886;PB_c0_g11472;PB_c0_g9227;PB_c0_g10237;PB_c0_g10630;PB_c0_g11137;PB_c0_g11165
Biological Process: positive regulation of macromolecule metabolic process (GO:0010604);	1	PB_c0_g13610
Biological Process: positive regulation of metalloenzyme activity (GO:0048554);	1	PB_c0_g7229
Biological Process: positive regulation of miRNA metabolic process (GO:2000630);	2	PB_c0_g12771;PB_c0_g12613
Biological Process: positive regulation of microtubule depolymerization (GO:0031117);	2	PB_c0_g9813;PB_c0_g9548
Biological Process: positive regulation of microtubule nucleation (GO:0090063);	1	PB_c0_g11410
Biological Process: positive regulation of mitotic cell cycle (GO:0045931);	2	PB_c0_g7054;PB_c0_g14957
Biological Process: positive regulation of nuclear-transcribed mRNA poly(A) tail shortening (GO:0060213);	3	PB_c0_g9198;PB_c0_g6067;PB_c0_g8366
Biological Process: positive regulation of organelle organization (GO:0010638);	17	PB_c0_g11202;PB_c0_g11585;PB_c0_g15030;PB_c0_g16378;PB_c0_g11949;PB_c0_g15102;PB_c0_g11205;PB_c0_g13824;PB_c0_g12220;PB_c0_g11843;PB_c0_g10985;PB_c0_g13019;PB_c0_g374;PB_c0_g11169;PB_c0_g11457;PB_c0_g16389;PB_c0_g12269
Biological Process: positive regulation of phosphorylation of RNA polymerase II C-terminal domain (GO:1901409);	5	PB_c0_g7507;PB_c0_g5287;PB_c0_g15071;PB_c0_g14601;PB_c0_g11270
Biological Process: positive regulation of primary miRNA processing (GO:2000636);	2	PB_c0_g12613;PB_c0_g12771
Biological Process: positive regulation of proteasomal protein catabolic process (GO:1901800);	23	PB_c0_g917;PB_c0_g4014;PB_c0_g1632;PB_c0_g3540;PB_c0_g2371;PB_c0_g447;PB_c0_g2329;PB_c0_g775;PB_c0_g1991;PB_c0_g14202;PB_c0_g916;PB_c0_g15732;PB_c0_g1499;PB_c0_g3078;PB_c0_g1782;PB_c0_g2059;PB_c0_g13651;PB_c0_g2821;PB_c0_g2232;PB_c0_g1953;PB_c0_g2204;PB_c0_g1893;PB_c0_g2666
Biological Process: positive regulation of proteasomal ubiquitin-dependent protein catabolic process (GO:0032436);	11	PB_c0_g6641;PB_c0_g15043;PB_c0_g13946;PB_c0_g14709;PB_c0_g14038;PB_c0_g14427;PB_c0_g13817;PB_c0_g13147;PB_c0_g14263;PB_c0_g14814;PB_c0_g4598
Biological Process: positive regulation of protein export from nucleus (GO:0046827);	2	PB_c0_g16613;PB_c0_g865
Biological Process: positive regulation of protein phosphorylation (GO:0001934);	3	PB_c0_g705;PB_c0_g945;PB_c0_g1868
Biological Process: positive regulation of rRNA processing (GO:2000234);	5	PB_c0_g1476;PB_c0_g16812;PB_c0_g12877;PB_c0_g11694;PB_c0_g3
Biological Process: positive regulation of response to salt stress (GO:1901002);	2	PB_c0_g9370;PB_c0_g9019
Biological Process: positive regulation of response to water deprivation (GO:1902584);	1	PB_c0_g3978
Biological Process: positive regulation of seed germination (GO:0010030);	1	PB_c0_g9156
Biological Process: positive regulation of seed maturation (GO:2000693);	1	PB_c0_g6817
Biological Process: positive regulation of stomatal complex development (GO:2000123);	1	PB_c0_g7156
Biological Process: positive regulation of sulfur metabolic process (GO:0051176);	2	PB_c0_g8755;PB_c0_g14581
Biological Process: positive regulation of superoxide dismutase activity (GO:1901671);	5	PB_c0_g6271;PB_c0_g6211;PB_c0_g7276;PB_c0_g6802;PB_c0_g6024
Biological Process: positive regulation of systemic acquired resistance (GO:1901672);	9	PB_c0_g11387;PB_c0_g11523;PB_c0_g9434;PB_c0_g11339;PB_c0_g10525;PB_c0_g10433;PB_c0_g10367;PB_c0_g509;PB_c0_g7990
Biological Process: positive regulation of transcription elongation from RNA polymerase II promoter (GO:0032968);	5	PB_c0_g9148;PB_c0_g11065;PB_c0_g6761;PB_c0_g15441;PB_c0_g15422
Biological Process: positive regulation of transcription from RNA polymerase I promoter (GO:0045943);	2	PB_c0_g9698;PB_c0_g14353
Biological Process: positive regulation of transcription from RNA polymerase II promoter (GO:0045944);	37	PB_c0_g1879;PB_c0_g16736;PB_c0_g5911;PB_c0_g3557;PB_c0_g5287;PB_c0_g2885;PB_c0_g3139;PB_c0_g1377;PB_c0_g2657;PB_c0_g11431;PB_c0_g11652;PB_c0_g12237;PB_c0_g7507;PB_c0_g2251;PB_c0_g12744;PB_c0_g11451;PB_c0_g3093;PB_c0_g12703;PB_c0_g4512;PB_c0_g14601;PB_c0_g12683;PB_c0_g6099;PB_c0_g5736;PB_c0_g15071;PB_c0_g8445;PB_c0_g1795;PB_c0_g11270;PB_c0_g4340;PB_c0_g1067;PB_c0_g12088;PB_c0_g10749;PB_c0_g15252;P…
Biological Process: positive regulation of transcription initiation from RNA polymerase II promoter (GO:0060261);	2	PB_c0_g6761;PB_c0_g11065
Biological Process: positive regulation of transcription, DNA-templated (GO:0045893);	182	PB_c0_g5015;PB_c0_g14512;PB_c0_g3801;PB_c0_g4474;PB_c0_g12895;PB_c0_g12791;PB_c0_g8487;PB_c0_g2847;PB_c0_g2799;PB_c0_g12646;PB_c0_g7311;PB_c0_g14952;PB_c0_g4921;PB_c0_g8330;PB_c0_g13220;PB_c0_g5035;PB_c0_g11262;PB_c0_g2623;PB_c0_g7228;PB_c0_g4335;PB_c0_g3232;PB_c0_g13293;PB_c0_g7568;PB_c0_g4778;PB_c0_g698;PB_c0_g14573;PB_c0_g4245;PB_c0_g4329;PB_c0_g13819;PB_c0_g13865;PB_c0_g2339;PB_c0_g2705;PB_c0…
Biological Process: positive regulation of transferase activity (GO:0051347);	2	PB_c0_g8755;PB_c0_g14581
Biological Process: positive regulation of translation (GO:0045727);	12	PB_c0_g6237;PB_c0_g3884;PB_c0_g4328;PB_c0_g3002;PB_c0_g2899;PB_c0_g8464;PB_c0_g4216;PB_c0_g3231;PB_c0_g15385;PB_c0_g8330;PB_c0_g2807;PB_c0_g13785
Biological Process: positive regulation of translational elongation (GO:0045901);	9	PB_c0_g9169;PB_c0_g9066;PB_c0_g9067;PB_c0_g9939;PB_c0_g9109;PB_c0_g8520;PB_c0_g8998;PB_c0_g8840;PB_c0_g8340
Biological Process: positive regulation of translational fidelity (GO:0045903);	8	PB_c0_g9112;PB_c0_g8811;PB_c0_g8424;PB_c0_g8130;PB_c0_g8614;PB_c0_g9595;PB_c0_g7516;PB_c0_g9200
Biological Process: positive regulation of translational initiation (GO:0045948);	3	PB_c0_g9198;PB_c0_g6067;PB_c0_g8366
Biological Process: positive regulation of translational termination (GO:0045905);	9	PB_c0_g9109;PB_c0_g9939;PB_c0_g9067;PB_c0_g9169;PB_c0_g9066;PB_c0_g8998;PB_c0_g8840;PB_c0_g8340;PB_c0_g8520
Biological Process: positive regulation of tryptophan metabolic process (GO:0090358);	1	PB_c0_g1835
Biological Process: positive regulation of ubiquitin-protein ligase activity (GO:0051443);	1	PB_c0_g6642
Biological Process: positive regulation of unidimensional cell growth (GO:0051512);	1	PB_c0_g5002
Biological Process: post-embryonic development (GO:0009791);	26	PB_c0_g9596;PB_c0_g13823;PB_c0_g11656;PB_c0_g11663;PB_c0_g1660;PB_c0_g6664;PB_c0_g12212;PB_c0_g13295;PB_c0_g12860;PB_c0_g9626;PB_c0_g429;PB_c0_g3120;PB_c0_g13125;PB_c0_g4451;PB_c0_g5688;PB_c0_g6357;PB_c0_g12914;PB_c0_g8524;PB_c0_g14098;PB_c0_g16054;PB_c0_g13682;PB_c0_g9919;PB_c0_g10834;PB_c0_g8363;PB_c0_g3520;PB_c0_g13216
Biological Process: post-embryonic root development (GO:0048528);	1	PB_c0_g5084
Biological Process: post-translational protein modification (GO:0043687);	29	PB_c0_g11540;PB_c0_g12713;PB_c0_g11843;PB_c0_g14411;PB_c0_g12269;PB_c0_g15585;PB_c0_g12995;PB_c0_g14952;PB_c0_g12539;PB_c0_g13629;PB_c0_g13220;PB_c0_g15213;PB_c0_g14823;PB_c0_g12300;PB_c0_g12646;PB_c0_g12602;PB_c0_g10623;PB_c0_g11585;PB_c0_g2344;PB_c0_g12330;PB_c0_g12633;PB_c0_g16790;PB_c0_g12693;PB_c0_g10876;PB_c0_g15613;PB_c0_g13293;PB_c0_g13530;PB_c0_g11949;PB_c0_g4646
Biological Process: postreplication repair (GO:0006301);	21	PB_c0_g8722;PB_c0_g7167;PB_c0_g8437;PB_c0_g9940;PB_c0_g2822;PB_c0_g9769;PB_c0_g8395;PB_c0_g3901;PB_c0_g9414;PB_c0_g9755;PB_c0_g9482;PB_c0_g3999;PB_c0_g4105;PB_c0_g9013;PB_c0_g9582;PB_c0_g7779;PB_c0_g9441;PB_c0_g9899;PB_c0_g9558;PB_c0_g10008;PB_c0_g8980
Biological Process: posttranscriptional gene silencing (GO:0016441);	3	PB_c0_g12372;PB_c0_g10994;PB_c0_g10195
Biological Process: posttranscriptional gene silencing by RNA (GO:0035194);	8	PB_c0_g13295;PB_c0_g2093;PB_c0_g3636;PB_c0_g12623;PB_c0_g3919;PB_c0_g12843;PB_c0_g12663;PB_c0_g12220
Biological Process: posttranscriptional regulation of gene expression (GO:0010608);	1	PB_c0_g2510
Biological Process: posttranscriptional tethering of RNA polymerase II gene DNA at nuclear periphery (GO:0000973);	3	PB_c0_g11966;PB_c0_g6882;PB_c0_g6285
Biological Process: posttranslational protein targeting to membrane, translocation (GO:0031204);	1	PB_c0_g15956
Biological Process: potassium ion export (GO:0071435);	2	PB_c0_g4950;PB_c0_g4549
Biological Process: potassium ion homeostasis (GO:0055075);	3	PB_c0_g14414;PB_c0_g8533;PB_c0_g14507
Biological Process: potassium ion import (GO:0010107);	1	PB_c0_g15167
Biological Process: potassium ion transmembrane transport (GO:0071805);	28	PB_c0_g15530;PB_c0_g11787;PB_c0_g14211;PB_c0_g10785;PB_c0_g15366;PB_c0_g14926;PB_c0_g14948;PB_c0_g13544;PB_c0_g14995;PB_c0_g5201;PB_c0_g13578;PB_c0_g4152;PB_c0_g7127;PB_c0_g13152;PB_c0_g6599;PB_c0_g14259;PB_c0_g13757;PB_c0_g13482;PB_c0_g12714;PB_c0_g16523;PB_c0_g13571;PB_c0_g13756;PB_c0_g3501;PB_c0_g582;PB_c0_g13440;PB_c0_g13512;PB_c0_g14423;PB_c0_g14132
Biological Process: potassium ion transport (GO:0006813);	14	PB_c0_g9098;PB_c0_g10840;PB_c0_g11417;PB_c0_g6205;PB_c0_g13973;PB_c0_g11832;PB_c0_g10338;PB_c0_g14301;PB_c0_g9492;PB_c0_g14283;PB_c0_g10270;PB_c0_g13581;PB_c0_g10882;PB_c0_g1428
Biological Process: pre-miRNA export from nucleus (GO:0035281);	3	PB_c0_g6385;PB_c0_g7651;PB_c0_g10231
Biological Process: pre-miRNA processing (GO:0031054);	3	PB_c0_g3113;PB_c0_g3521;PB_c0_g15464
Biological Process: prenylated protein catabolic process (GO:0030327);	1	PB_c0_g1470
Biological Process: prenylcysteine catabolic process (GO:0030328);	1	PB_c0_g1470
Biological Process: primary cell wall biogenesis (GO:0009833);	9	PB_c0_g11449;PB_c0_g10914;PB_c0_g11093;PB_c0_g11199;PB_c0_g10803;PB_c0_g11990;PB_c0_g11633;PB_c0_g11930;PB_c0_g10527
Biological Process: primary metabolic process (GO:0044238);	73	PB_c0_g2196;PB_c0_g13718;PB_c0_g5370;PB_c0_g14032;PB_c0_g9403;PB_c0_g10000;PB_c0_g11727;PB_c0_g3204;PB_c0_g15670;PB_c0_g3808;PB_c0_g11830;PB_c0_g13646;PB_c0_g11261;PB_c0_g3048;PB_c0_g1660;PB_c0_g3172;PB_c0_g8441;PB_c0_g3457;PB_c0_g15032;PB_c0_g4789;PB_c0_g15183;PB_c0_g11998;PB_c0_g12484;PB_c0_g9162;PB_c0_g721;PB_c0_g11921;PB_c0_g9217;PB_c0_g14825;PB_c0_g14371;PB_c0_g4499;PB_c0_g9387;PB_c0_g11078;…
Biological Process: primary miRNA processing (GO:0031053);	4	PB_c0_g3113;PB_c0_g3521;PB_c0_g13293;PB_c0_g15464
Biological Process: primary root development (GO:0080022);	2	PB_c0_g3897;PB_c0_g16277
Biological Process: primary shoot apical meristem specification (GO:0010072);	16	PB_c0_g12928;PB_c0_g4188;PB_c0_g10403;PB_c0_g13631;PB_c0_g12862;PB_c0_g12461;PB_c0_g16812;PB_c0_g12877;PB_c0_g6023;PB_c0_g13434;PB_c0_g1476;PB_c0_g14354;PB_c0_g13208;PB_c0_g10276;PB_c0_g11694;PB_c0_g3
Biological Process: priming of cellular response to stress (GO:0080136);	1	PB_c0_g3208
Biological Process: production of miRNAs involved in gene silencing by miRNA (GO:0035196);	34	PB_c0_g12693;PB_c0_g15484;PB_c0_g11949;PB_c0_g10623;PB_c0_g12633;PB_c0_g14983;PB_c0_g12269;PB_c0_g12194;PB_c0_g3849;PB_c0_g12300;PB_c0_g9385;PB_c0_g11843;PB_c0_g5495;PB_c0_g12713;PB_c0_g16790;PB_c0_g14735;PB_c0_g15613;PB_c0_g10876;PB_c0_g12611;PB_c0_g13342;PB_c0_g12602;PB_c0_g13507;PB_c0_g12646;PB_c0_g13298;PB_c0_g2344;PB_c0_g11585;PB_c0_g16088;PB_c0_g12150;PB_c0_g13174;PB_c0_g14965;PB_c0_g13269;…
Biological Process: production of siRNA involved in RNA interference (GO:0030422);	23	PB_c0_g3113;PB_c0_g1980;PB_c0_g2512;PB_c0_g11949;PB_c0_g1542;PB_c0_g16790;PB_c0_g12693;PB_c0_g15613;PB_c0_g11585;PB_c0_g2344;PB_c0_g15350;PB_c0_g12633;PB_c0_g12646;PB_c0_g12602;PB_c0_g10623;PB_c0_g13220;PB_c0_g12300;PB_c0_g12269;PB_c0_g3509;PB_c0_g12713;PB_c0_g11843;PB_c0_g15529;PB_c0_g16721
Biological Process: production of small RNA involved in gene silencing by RNA (GO:0070918);	9	PB_c0_g16421;PB_c0_g1777;PB_c0_g12220;PB_c0_g3919;PB_c0_g14050;PB_c0_g3636;PB_c0_g563;PB_c0_g13064;PB_c0_g13295
Biological Process: production of ta-siRNAs involved in RNA interference (GO:0010267);	26	PB_c0_g12194;PB_c0_g3849;PB_c0_g13174;PB_c0_g13269;PB_c0_g14965;PB_c0_g14689;PB_c0_g9385;PB_c0_g7462;PB_c0_g5495;PB_c0_g5822;PB_c0_g3042;PB_c0_g13293;PB_c0_g12611;PB_c0_g10876;PB_c0_g2656;PB_c0_g14735;PB_c0_g13342;PB_c0_g15484;PB_c0_g13298;PB_c0_g15464;PB_c0_g13507;PB_c0_g3506;PB_c0_g12150;PB_c0_g14983;PB_c0_g3521;PB_c0_g16088
Biological Process: proline biosynthetic process (GO:0006561);	4	PB_c0_g2547;PB_c0_g5710;PB_c0_g1612;PB_c0_g15503
Biological Process: proline catabolic process (GO:0006562);	3	PB_c0_g16632;PB_c0_g16724;PB_c0_g16477
Biological Process: proline metabolic process (GO:0006560);	5	PB_c0_g16268;PB_c0_g12074;PB_c0_g12470;PB_c0_g3960;PB_c0_g4445
Biological Process: proline transport (GO:0015824);	7	PB_c0_g6601;PB_c0_g7074;PB_c0_g372;PB_c0_g6738;PB_c0_g3105;PB_c0_g6937;PB_c0_g1167
Biological Process: prolyl-tRNA aminoacylation (GO:0006433);	4	PB_c0_g16228;PB_c0_g130;PB_c0_g9131;PB_c0_g16420
Biological Process: proteasomal protein catabolic process (GO:0010498);	52	PB_c0_g12862;PB_c0_g2218;PB_c0_g10684;PB_c0_g4751;PB_c0_g2030;PB_c0_g14329;PB_c0_g9220;PB_c0_g12559;PB_c0_g16198;PB_c0_g2005;PB_c0_g15862;PB_c0_g1302;PB_c0_g12516;PB_c0_g13808;PB_c0_g2083;PB_c0_g15356;PB_c0_g11885;PB_c0_g16670;PB_c0_g15912;PB_c0_g2924;PB_c0_g2538;PB_c0_g15382;PB_c0_g11563;PB_c0_g15087;PB_c0_g15289;PB_c0_g8914;PB_c0_g1679;PB_c0_g4189;PB_c0_g1942;PB_c0_g13144;PB_c0_g1151;PB_c0_g124…
Biological Process: proteasome assembly (GO:0043248);	23	PB_c0_g6648;PB_c0_g14643;PB_c0_g12121;PB_c0_g518;PB_c0_g9558;PB_c0_g9441;PB_c0_g6673;PB_c0_g8128;PB_c0_g7053;PB_c0_g650;PB_c0_g9940;PB_c0_g3196;PB_c0_g726;PB_c0_g2670;PB_c0_g13855;PB_c0_g5837;PB_c0_g2117;PB_c0_g8722;PB_c0_g1554;PB_c0_g6987;PB_c0_g6691;PB_c0_g14404;PB_c0_g10027
Biological Process: proteasome core complex assembly (GO:0080129);	71	PB_c0_g3198;PB_c0_g1678;PB_c0_g12200;PB_c0_g7078;PB_c0_g8306;PB_c0_g3271;PB_c0_g5262;PB_c0_g8395;PB_c0_g7557;PB_c0_g3283;PB_c0_g2344;PB_c0_g13995;PB_c0_g8980;PB_c0_g13882;PB_c0_g1937;PB_c0_g7487;PB_c0_g2544;PB_c0_g3929;PB_c0_g3530;PB_c0_g7083;PB_c0_g3078;PB_c0_g5758;PB_c0_g4105;PB_c0_g6545;PB_c0_g739;PB_c0_g2666;PB_c0_g3797;PB_c0_g10008;PB_c0_g7102;PB_c0_g9151;PB_c0_g9651;PB_c0_g3930;PB_c0_g8091;…
Biological Process: proteasome-mediated ubiquitin-dependent protein catabolic process (GO:0043161);	109	PB_c0_g2544;PB_c0_g1529;PB_c0_g1018;PB_c0_g1443;PB_c0_g4430;PB_c0_g12533;PB_c0_g1554;PB_c0_g3568;PB_c0_g2117;PB_c0_g1937;PB_c0_g1999;PB_c0_g9940;PB_c0_g7487;PB_c0_g739;PB_c0_g6545;PB_c0_g669;PB_c0_g7102;PB_c0_g10008;PB_c0_g12772;PB_c0_g12041;PB_c0_g7083;PB_c0_g6694;PB_c0_g4105;PB_c0_g3127;PB_c0_g5745;PB_c0_g9293;PB_c0_g8971;PB_c0_g650;PB_c0_g8121;PB_c0_g3324;PB_c0_g957;PB_c0_g8395;PB_c0_g5262;PB_…
Biological Process: protein ADP-ribosylation (GO:0006471);	1	PB_c0_g563
Biological Process: protein K48-linked deubiquitination (GO:0071108);	1	PB_c0_g7125
Biological Process: protein K63-linked deubiquitination (GO:0070536);	1	PB_c0_g7125
Biological Process: protein K63-linked ubiquitination (GO:0070534);	4	PB_c0_g9482;PB_c0_g9582;PB_c0_g9013;PB_c0_g8437
Biological Process: protein N-linked glycosylation (GO:0006487);	60	PB_c0_g2477;PB_c0_g15224;PB_c0_g14785;PB_c0_g13171;PB_c0_g13173;PB_c0_g5023;PB_c0_g13081;PB_c0_g11108;PB_c0_g12005;PB_c0_g1829;PB_c0_g11008;PB_c0_g13439;PB_c0_g15423;PB_c0_g11875;PB_c0_g12917;PB_c0_g11800;PB_c0_g15152;PB_c0_g14460;PB_c0_g11347;PB_c0_g13267;PB_c0_g13115;PB_c0_g12157;PB_c0_g15968;PB_c0_g14940;PB_c0_g10383;PB_c0_g14750;PB_c0_g12110;PB_c0_g15956;PB_c0_g14883;PB_c0_g15879;PB_c0_g11495…
Biological Process: protein N-linked glycosylation via asparagine (GO:0018279);	10	PB_c0_g206;PB_c0_g13629;PB_c0_g13530;PB_c0_g980;PB_c0_g14411;PB_c0_g2270;PB_c0_g16061;PB_c0_g1273;PB_c0_g2102;PB_c0_g15178
Biological Process: protein O-linked glycosylation (GO:0006493);	8	PB_c0_g6717;PB_c0_g12666;PB_c0_g12557;PB_c0_g12769;PB_c0_g5179;PB_c0_g11135;PB_c0_g12657;PB_c0_g12705
Biological Process: protein O-linked glycosylation via hydroxyproline (GO:0018258);	1	PB_c0_g13157
Biological Process: protein O-linked mannosylation (GO:0035269);	4	PB_c0_g9386;PB_c0_g10173;PB_c0_g3552;PB_c0_g5571
Biological Process: protein adenylylation (GO:0018117);	1	PB_c0_g1297
Biological Process: protein autophosphorylation (GO:0046777);	96	PB_c0_g16016;PB_c0_g11693;PB_c0_g8701;PB_c0_g865;PB_c0_g10958;PB_c0_g4120;PB_c0_g14077;PB_c0_g13785;PB_c0_g708;PB_c0_g7405;PB_c0_g15517;PB_c0_g492;PB_c0_g4343;PB_c0_g2659;PB_c0_g3002;PB_c0_g10689;PB_c0_g11881;PB_c0_g13936;PB_c0_g840;PB_c0_g15292;PB_c0_g12765;PB_c0_g10325;PB_c0_g10888;PB_c0_g13810;PB_c0_g5112;PB_c0_g14868;PB_c0_g14749;PB_c0_g4275;PB_c0_g14029;PB_c0_g1180;PB_c0_g5626;PB_c0_g14905;P…
Biological Process: protein autoprocessing (GO:0016540);	3	PB_c0_g14162;PB_c0_g14051;PB_c0_g4707
Biological Process: protein autoubiquitination (GO:0051865);	2	PB_c0_g14929;PB_c0_g3895
Biological Process: protein catabolic process (GO:0030163);	42	PB_c0_g86;PB_c0_g2337;PB_c0_g112;PB_c0_g2006;PB_c0_g1509;PB_c0_g530;PB_c0_g2535;PB_c0_g1729;PB_c0_g2935;PB_c0_g1394;PB_c0_g2019;PB_c0_g16723;PB_c0_g6386;PB_c0_g7596;PB_c0_g1474;PB_c0_g6056;PB_c0_g15719;PB_c0_g2255;PB_c0_g769;PB_c0_g640;PB_c0_g487;PB_c0_g9914;PB_c0_g14572;PB_c0_g757;PB_c0_g8493;PB_c0_g15903;PB_c0_g3125;PB_c0_g1478;PB_c0_g1376;PB_c0_g7182;PB_c0_g574;PB_c0_g1843;PB_c0_g7093;PB_c0_g7…
Biological Process: protein complex disassembly (GO:0043241);	1	PB_c0_g6413
Biological Process: protein deglycosylation (GO:0006517);	3	PB_c0_g11173;PB_c0_g11407;PB_c0_g11466
Biological Process: protein depalmitoylation (GO:0002084);	1	PB_c0_g6499
Biological Process: protein dephosphorylation (GO:0006470);	109	PB_c0_g1850;PB_c0_g5093;PB_c0_g4625;PB_c0_g10364;PB_c0_g2678;PB_c0_g1873;PB_c0_g264;PB_c0_g981;PB_c0_g3197;PB_c0_g2078;PB_c0_g14670;PB_c0_g2122;PB_c0_g1493;PB_c0_g2328;PB_c0_g10782;PB_c0_g12402;PB_c0_g147;PB_c0_g6086;PB_c0_g11504;PB_c0_g11043;PB_c0_g16069;PB_c0_g9040;PB_c0_g16175;PB_c0_g10355;PB_c0_g3514;PB_c0_g10327;PB_c0_g404;PB_c0_g5611;PB_c0_g3995;PB_c0_g2086;PB_c0_g5321;PB_c0_g4211;PB_c0_g34…
Biological Process: protein desumoylation (GO:0016926);	26	PB_c0_g11536;PB_c0_g16777;PB_c0_g374;PB_c0_g10367;PB_c0_g2516;PB_c0_g11387;PB_c0_g6023;PB_c0_g11339;PB_c0_g13267;PB_c0_g4828;PB_c0_g1200;PB_c0_g12601;PB_c0_g7552;PB_c0_g10247;PB_c0_g10525;PB_c0_g10433;PB_c0_g15030;PB_c0_g11523;PB_c0_g9434;PB_c0_g13173;PB_c0_g14037;PB_c0_g7990;PB_c0_g509;PB_c0_g16378;PB_c0_g16447;PB_c0_g14164
Biological Process: protein deubiquitination (GO:0016579);	51	PB_c0_g12475;PB_c0_g13546;PB_c0_g12633;PB_c0_g11008;PB_c0_g10509;PB_c0_g10493;PB_c0_g12031;PB_c0_g2211;PB_c0_g10623;PB_c0_g14732;PB_c0_g13139;PB_c0_g4676;PB_c0_g11949;PB_c0_g14953;PB_c0_g12693;PB_c0_g3229;PB_c0_g18;PB_c0_g15390;PB_c0_g1041;PB_c0_g10410;PB_c0_g4021;PB_c0_g11843;PB_c0_g15575;PB_c0_g7477;PB_c0_g5361;PB_c0_g10366;PB_c0_g12269;PB_c0_g10490;PB_c0_g11585;PB_c0_g10263;PB_c0_g12908;PB_c0_…
Biological Process: protein exit from endoplasmic reticulum (GO:0032527);	1	PB_c0_g13125
Biological Process: protein export from nucleus (GO:0006611);	8	PB_c0_g12456;PB_c0_g7090;PB_c0_g12084;PB_c0_g11260;PB_c0_g10758;PB_c0_g9993;PB_c0_g12139;PB_c0_g12559
Biological Process: protein farnesylation (GO:0018343);	2	PB_c0_g3312;PB_c0_g1471
Biological Process: protein folding (GO:0006457);	195	PB_c0_g2273;PB_c0_g5497;PB_c0_g5964;PB_c0_g9692;PB_c0_g5584;PB_c0_g16209;PB_c0_g6271;PB_c0_g1527;PB_c0_g7979;PB_c0_g1838;PB_c0_g14262;PB_c0_g2499;PB_c0_g9893;PB_c0_g6024;PB_c0_g16465;PB_c0_g15388;PB_c0_g3846;PB_c0_g1581;PB_c0_g3059;PB_c0_g1308;PB_c0_g2221;PB_c0_g1950;PB_c0_g15165;PB_c0_g9989;PB_c0_g12599;PB_c0_g15049;PB_c0_g10122;PB_c0_g8826;PB_c0_g210;PB_c0_g8935;PB_c0_g9800;PB_c0_g2978;PB_c0_g1…
Biological Process: protein folding in endoplasmic reticulum (GO:0034975);	9	PB_c0_g12811;PB_c0_g7506;PB_c0_g5480;PB_c0_g6772;PB_c0_g7089;PB_c0_g12726;PB_c0_g6790;PB_c0_g12779;PB_c0_g10187
Biological Process: protein geranylgeranylation (GO:0018344);	3	PB_c0_g14437;PB_c0_g4138;PB_c0_g3312
Biological Process: protein glutathionylation (GO:0010731);	3	PB_c0_g7241;PB_c0_g8209;PB_c0_g6949
Biological Process: protein glycosylation (GO:0006486);	43	PB_c0_g1727;PB_c0_g12220;PB_c0_g2663;PB_c0_g2367;PB_c0_g10957;PB_c0_g10788;PB_c0_g11149;PB_c0_g10813;PB_c0_g290;PB_c0_g10603;PB_c0_g11742;PB_c0_g16277;PB_c0_g11201;PB_c0_g16143;PB_c0_g11380;PB_c0_g4023;PB_c0_g13125;PB_c0_g14195;PB_c0_g3072;PB_c0_g12139;PB_c0_g7090;PB_c0_g14558;PB_c0_g11055;PB_c0_g273;PB_c0_g13750;PB_c0_g11161;PB_c0_g11090;PB_c0_g1386;PB_c0_g10804;PB_c0_g12374;PB_c0_g10435;PB_c0_g…
Biological Process: protein hexamerization (GO:0034214);	3	PB_c0_g12898;PB_c0_g12690;PB_c0_g12920
Biological Process: protein homooligomerization (GO:0051260);	7	PB_c0_g15985;PB_c0_g3734;PB_c0_g15289;PB_c0_g15356;PB_c0_g15342;PB_c0_g15363;PB_c0_g15087
Biological Process: protein homotetramerization (GO:0051289);	9	PB_c0_g9220;PB_c0_g310;PB_c0_g4751;PB_c0_g22;PB_c0_g8151;PB_c0_g14306;PB_c0_g6497;PB_c0_g4189;PB_c0_g1158
Biological Process: protein homotrimerization (GO:0070207);	1	PB_c0_g5616
Biological Process: protein import (GO:0017038);	6	PB_c0_g11354;PB_c0_g10950;PB_c0_g12338;PB_c0_g12314;PB_c0_g12367;PB_c0_g12782
Biological Process: protein import into chloroplast stroma (GO:0045037);	14	PB_c0_g613;PB_c0_g5711;PB_c0_g13723;PB_c0_g15687;PB_c0_g5015;PB_c0_g4617;PB_c0_g5348;PB_c0_g5539;PB_c0_g2865;PB_c0_g4335;PB_c0_g4456;PB_c0_g4346;PB_c0_g13361;PB_c0_g13600
Biological Process: protein import into chloroplast thylakoid membrane (GO:0045038);	11	PB_c0_g4120;PB_c0_g698;PB_c0_g1136;PB_c0_g4346;PB_c0_g4335;PB_c0_g5539;PB_c0_g4617;PB_c0_g5348;PB_c0_g5015;PB_c0_g5711;PB_c0_g3277
Biological Process: protein import into mitochondrial matrix (GO:0030150);	5	PB_c0_g7943;PB_c0_g16584;PB_c0_g8749;PB_c0_g8259;PB_c0_g7979
Biological Process: protein import into mitochondrial outer membrane (GO:0045040);	6	PB_c0_g16529;PB_c0_g8135;PB_c0_g7210;PB_c0_g136;PB_c0_g8425;PB_c0_g8185
Biological Process: protein import into nucleus (GO:0006606);	56	PB_c0_g2344;PB_c0_g11329;PB_c0_g4494;PB_c0_g15761;PB_c0_g6882;PB_c0_g364;PB_c0_g3932;PB_c0_g14649;PB_c0_g2626;PB_c0_g13249;PB_c0_g11150;PB_c0_g3052;PB_c0_g6065;PB_c0_g15294;PB_c0_g14291;PB_c0_g14836;PB_c0_g16274;PB_c0_g5500;PB_c0_g2621;PB_c0_g13676;PB_c0_g12046;PB_c0_g4569;PB_c0_g12232;PB_c0_g13782;PB_c0_g5885;PB_c0_g15942;PB_c0_g8090;PB_c0_g10687;PB_c0_g11625;PB_c0_g14329;PB_c0_g12008;PB_c0_g126…
Biological Process: protein import into nucleus, docking (GO:0000059);	22	PB_c0_g10078;PB_c0_g11726;PB_c0_g10887;PB_c0_g12882;PB_c0_g11733;PB_c0_g12496;PB_c0_g10641;PB_c0_g11518;PB_c0_g12326;PB_c0_g12698;PB_c0_g11183;PB_c0_g12312;PB_c0_g11301;PB_c0_g10434;PB_c0_g15204;PB_c0_g10431;PB_c0_g12829;PB_c0_g11933;PB_c0_g16484;PB_c0_g10515;PB_c0_g10925;PB_c0_g10789
Biological Process: protein import into nucleus, translocation (GO:0000060);	21	PB_c0_g10887;PB_c0_g11726;PB_c0_g12698;PB_c0_g12326;PB_c0_g11518;PB_c0_g11733;PB_c0_g12496;PB_c0_g10641;PB_c0_g12882;PB_c0_g12829;PB_c0_g10431;PB_c0_g15204;PB_c0_g10434;PB_c0_g11301;PB_c0_g12312;PB_c0_g11183;PB_c0_g10789;PB_c0_g10925;PB_c0_g6655;PB_c0_g10515;PB_c0_g11933
Biological Process: protein import into peroxisome matrix (GO:0016558);	75	PB_c0_g9940;PB_c0_g1375;PB_c0_g15152;PB_c0_g5271;PB_c0_g12864;PB_c0_g10075;PB_c0_g2544;PB_c0_g16787;PB_c0_g10824;PB_c0_g1471;PB_c0_g12730;PB_c0_g9587;PB_c0_g2040;PB_c0_g7890;PB_c0_g1588;PB_c0_g6664;PB_c0_g10008;PB_c0_g4353;PB_c0_g964;PB_c0_g1988;PB_c0_g11457;PB_c0_g6829;PB_c0_g417;PB_c0_g14420;PB_c0_g3890;PB_c0_g3989;PB_c0_g1599;PB_c0_g8395;PB_c0_g9296;PB_c0_g5325;PB_c0_g10985;PB_c0_g12676;PB_c0_…
Biological Process: protein import into peroxisome matrix, docking (GO:0016560);	8	PB_c0_g12972;PB_c0_g16436;PB_c0_g13377;PB_c0_g13927;PB_c0_g5732;PB_c0_g13206;PB_c0_g185;PB_c0_g11341
Biological Process: protein initiator methionine removal (GO:0070084);	1	PB_c0_g2592
Biological Process: protein insertion into membrane (GO:0051205);	3	PB_c0_g14517;PB_c0_g698;PB_c0_g1136
Biological Process: protein kinase C-activating G-protein coupled receptor signaling pathway (GO:0007205);	3	PB_c0_g228;PB_c0_g168;PB_c0_g300
Biological Process: protein lipidation (GO:0006497);	4	PB_c0_g2040;PB_c0_g2208;PB_c0_g1148;PB_c0_g2076
Biological Process: protein lipoylation (GO:0009249);	2	PB_c0_g2339;PB_c0_g9944
Biological Process: protein localization to cell surface (GO:0034394);	1	PB_c0_g392
Biological Process: protein localization to cilium (GO:0061512);	14	PB_c0_g14727;PB_c0_g506;PB_c0_g122;PB_c0_g16463;PB_c0_g3108;PB_c0_g15031;PB_c0_g16698;PB_c0_g3075;PB_c0_g2485;PB_c0_g16766;PB_c0_g856;PB_c0_g352;PB_c0_g16631;PB_c0_g296
Biological Process: protein localization to organelle (GO:0033365);	7	PB_c0_g8797;PB_c0_g7233;PB_c0_g6184;PB_c0_g8268;PB_c0_g8255;PB_c0_g6457;PB_c0_g8003
Biological Process: protein localization to pre-autophagosomal structure (GO:0034497);	5	PB_c0_g1148;PB_c0_g2076;PB_c0_g2208;PB_c0_g2040;PB_c0_g4441
Biological Process: protein maturation (GO:0051604);	23	PB_c0_g3930;PB_c0_g9137;PB_c0_g1013;PB_c0_g3198;PB_c0_g14456;PB_c0_g1735;PB_c0_g294;PB_c0_g2160;PB_c0_g7718;PB_c0_g12806;PB_c0_g1944;PB_c0_g14729;PB_c0_g694;PB_c0_g11062;PB_c0_g15761;PB_c0_g2211;PB_c0_g15840;PB_c0_g3088;PB_c0_g12816;PB_c0_g1078;PB_c0_g3229;PB_c0_g5223;PB_c0_g14469
Biological Process: protein maturation by iron-sulfur cluster transfer (GO:0097428);	6	PB_c0_g7973;PB_c0_g9254;PB_c0_g9875;PB_c0_g15187;PB_c0_g9402;PB_c0_g9578
Biological Process: protein metabolic process (GO:0019538);	16	PB_c0_g12690;PB_c0_g12970;PB_c0_g13065;PB_c0_g13843;PB_c0_g12898;PB_c0_g12993;PB_c0_g1066;PB_c0_g12920;PB_c0_g11223;PB_c0_g11751;PB_c0_g5734;PB_c0_g7963;PB_c0_g8108;PB_c0_g7683;PB_c0_g6866;PB_c0_g403
Biological Process: protein methylation (GO:0006479);	2	PB_c0_g1216;PB_c0_g5977
Biological Process: protein modification by small protein conjugation (GO:0032446);	3	PB_c0_g14572;PB_c0_g3720;PB_c0_g3456
Biological Process: protein modification by small protein conjugation or removal (GO:0070647);	1	PB_c0_g2301
Biological Process: protein modification by small protein removal (GO:0070646);	2	PB_c0_g3151;PB_c0_g2695
Biological Process: protein monoubiquitination (GO:0006513);	3	PB_c0_g2544;PB_c0_g5337;PB_c0_g1988
Biological Process: protein neddylation (GO:0045116);	5	PB_c0_g8280;PB_c0_g7842;PB_c0_g7729;PB_c0_g10045;PB_c0_g6642
Biological Process: protein peptidyl-prolyl isomerization (GO:0000413);	47	PB_c0_g16218;PB_c0_g1924;PB_c0_g8380;PB_c0_g6445;PB_c0_g9151;PB_c0_g5555;PB_c0_g16611;PB_c0_g3685;PB_c0_g8306;PB_c0_g9307;PB_c0_g4571;PB_c0_g6843;PB_c0_g8683;PB_c0_g7212;PB_c0_g14124;PB_c0_g13582;PB_c0_g2273;PB_c0_g5497;PB_c0_g15055;PB_c0_g2799;PB_c0_g8237;PB_c0_g9272;PB_c0_g14945;PB_c0_g8150;PB_c0_g15909;PB_c0_g15623;PB_c0_g8643;PB_c0_g1415;PB_c0_g9325;PB_c0_g15049;PB_c0_g9469;PB_c0_g3267;PB_c0_…
Biological Process: protein phosphorylation (GO:0006468);	350	PB_c0_g1676;PB_c0_g798;PB_c0_g12598;PB_c0_g12927;PB_c0_g1156;PB_c0_g13001;PB_c0_g111;PB_c0_g13464;PB_c0_g10069;PB_c0_g15787;PB_c0_g11360;PB_c0_g10795;PB_c0_g14674;PB_c0_g10723;PB_c0_g10510;PB_c0_g860;PB_c0_g3314;PB_c0_g6103;PB_c0_g7947;PB_c0_g7288;PB_c0_g15580;PB_c0_g14577;PB_c0_g11865;PB_c0_g11668;PB_c0_g6155;PB_c0_g12283;PB_c0_g16752;PB_c0_g12029;PB_c0_g252;PB_c0_g14449;PB_c0_g367;PB_c0_g12383;…
Biological Process: protein polymerization (GO:0051258);	2	PB_c0_g1228;PB_c0_g419
Biological Process: protein polyubiquitination (GO:0000209);	43	PB_c0_g14038;PB_c0_g13147;PB_c0_g6694;PB_c0_g9293;PB_c0_g8971;PB_c0_g5585;PB_c0_g9266;PB_c0_g9699;PB_c0_g669;PB_c0_g9247;PB_c0_g4592;PB_c0_g13631;PB_c0_g8740;PB_c0_g15049;PB_c0_g3568;PB_c0_g13817;PB_c0_g9051;PB_c0_g8788;PB_c0_g1415;PB_c0_g13434;PB_c0_g14709;PB_c0_g9042;PB_c0_g6639;PB_c0_g6933;PB_c0_g4490;PB_c0_g15055;PB_c0_g9635;PB_c0_g4260;PB_c0_g9157;PB_c0_g6641;PB_c0_g15043;PB_c0_g486;PB_c0_g7…
Biological Process: protein processing (GO:0016485);	34	PB_c0_g9297;PB_c0_g2880;PB_c0_g14310;PB_c0_g6573;PB_c0_g12508;PB_c0_g1002;PB_c0_g9357;PB_c0_g12894;PB_c0_g2480;PB_c0_g2379;PB_c0_g10417;PB_c0_g15889;PB_c0_g2162;PB_c0_g5732;PB_c0_g13809;PB_c0_g5762;PB_c0_g11181;PB_c0_g2894;PB_c0_g12904;PB_c0_g5074;PB_c0_g3253;PB_c0_g4816;PB_c0_g3037;PB_c0_g1885;PB_c0_g11341;PB_c0_g1422;PB_c0_g13206;PB_c0_g7517;PB_c0_g16374;PB_c0_g12972;PB_c0_g11849;PB_c0_g3375;PB…
Biological Process: protein processing involved in protein targeting to mitochondrion (GO:0006627);	3	PB_c0_g11985;PB_c0_g1028;PB_c0_g15845
Biological Process: protein refolding (GO:0042026);	11	PB_c0_g15455;PB_c0_g15466;PB_c0_g3753;PB_c0_g15200;PB_c0_g15207;PB_c0_g15095;PB_c0_g15164;PB_c0_g166;PB_c0_g7066;PB_c0_g15278;PB_c0_g15398
Biological Process: protein repair (GO:0030091);	3	PB_c0_g9562;PB_c0_g7871;PB_c0_g8966
Biological Process: protein retention in ER lumen (GO:0006621);	5	PB_c0_g6959;PB_c0_g5659;PB_c0_g6451;PB_c0_g5746;PB_c0_g5513
Biological Process: protein secretion (GO:0009306);	21	PB_c0_g6375;PB_c0_g6304;PB_c0_g6632;PB_c0_g15944;PB_c0_g16496;PB_c0_g7335;PB_c0_g15815;PB_c0_g8299;PB_c0_g7260;PB_c0_g13624;PB_c0_g16412;PB_c0_g7193;PB_c0_g14256;PB_c0_g7427;PB_c0_g9488;PB_c0_g6972;PB_c0_g6336;PB_c0_g9487;PB_c0_g6174;PB_c0_g10004;PB_c0_g15974
Biological Process: protein stabilization (GO:0050821);	20	PB_c0_g10296;PB_c0_g10230;PB_c0_g16747;PB_c0_g15589;PB_c0_g7295;PB_c0_g6253;PB_c0_g10129;PB_c0_g10135;PB_c0_g11668;PB_c0_g7943;PB_c0_g14866;PB_c0_g8259;PB_c0_g8439;PB_c0_g14442;PB_c0_g11153;PB_c0_g7979;PB_c0_g10143;PB_c0_g9891;PB_c0_g13409;PB_c0_g14282
Biological Process: protein sumoylation (GO:0016925);	14	PB_c0_g10874;PB_c0_g12606;PB_c0_g5900;PB_c0_g12617;PB_c0_g7722;PB_c0_g4218;PB_c0_g12755;PB_c0_g4146;PB_c0_g11559;PB_c0_g5169;PB_c0_g14429;PB_c0_g9237;PB_c0_g9588;PB_c0_g9440
Biological Process: protein targeting (GO:0006605);	14	PB_c0_g12367;PB_c0_g10080;PB_c0_g12782;PB_c0_g10123;PB_c0_g11354;PB_c0_g12338;PB_c0_g9959;PB_c0_g12314;PB_c0_g9901;PB_c0_g9830;PB_c0_g10950;PB_c0_g9344;PB_c0_g9343;PB_c0_g6630
Biological Process: protein targeting to ER (GO:0045047);	1	PB_c0_g8572
Biological Process: protein targeting to Golgi (GO:0000042);	2	PB_c0_g10511;PB_c0_g11066
Biological Process: protein targeting to chloroplast (GO:0045036);	20	PB_c0_g3732;PB_c0_g4954;PB_c0_g7162;PB_c0_g3876;PB_c0_g5918;PB_c0_g950;PB_c0_g15428;PB_c0_g6726;PB_c0_g634;PB_c0_g4991;PB_c0_g5128;PB_c0_g5500;PB_c0_g6491;PB_c0_g5189;PB_c0_g4569;PB_c0_g4214;PB_c0_g7255;PB_c0_g6686;PB_c0_g12974;PB_c0_g5878
Biological Process: protein targeting to membrane (GO:0006612);	105	PB_c0_g7228;PB_c0_g2950;PB_c0_g15920;PB_c0_g13368;PB_c0_g7143;PB_c0_g1004;PB_c0_g8330;PB_c0_g16471;PB_c0_g2988;PB_c0_g48;PB_c0_g6235;PB_c0_g4527;PB_c0_g50;PB_c0_g8667;PB_c0_g16201;PB_c0_g2271;PB_c0_g2799;PB_c0_g3841;PB_c0_g1355;PB_c0_g5956;PB_c0_g3884;PB_c0_g12259;PB_c0_g4079;PB_c0_g7921;PB_c0_g1364;PB_c0_g4594;PB_c0_g7166;PB_c0_g2541;PB_c0_g3801;PB_c0_g5164;PB_c0_g4367;PB_c0_g3957;PB_c0_g6782;PB…
Biological Process: protein targeting to mitochondrion (GO:0006626);	23	PB_c0_g5500;PB_c0_g3950;PB_c0_g2621;PB_c0_g6819;PB_c0_g3052;PB_c0_g14570;PB_c0_g6455;PB_c0_g6794;PB_c0_g7239;PB_c0_g7516;PB_c0_g15006;PB_c0_g4331;PB_c0_g3906;PB_c0_g7718;PB_c0_g294;PB_c0_g4366;PB_c0_g4972;PB_c0_g7041;PB_c0_g4569;PB_c0_g15347;PB_c0_g7958;PB_c0_g650;PB_c0_g4342
Biological Process: protein targeting to nuclear inner membrane (GO:0036228);	1	PB_c0_g3905
Biological Process: protein targeting to peroxisome (GO:0006625);	3	PB_c0_g12561;PB_c0_g12307;PB_c0_g11970
Biological Process: protein targeting to vacuole (GO:0006623);	102	PB_c0_g1765;PB_c0_g13173;PB_c0_g12827;PB_c0_g1488;PB_c0_g436;PB_c0_g7598;PB_c0_g1348;PB_c0_g2814;PB_c0_g6953;PB_c0_g2342;PB_c0_g4928;PB_c0_g1965;PB_c0_g9979;PB_c0_g4030;PB_c0_g6258;PB_c0_g2788;PB_c0_g15600;PB_c0_g13529;PB_c0_g14860;PB_c0_g16771;PB_c0_g7053;PB_c0_g7084;PB_c0_g1750;PB_c0_g13742;PB_c0_g6788;PB_c0_g6078;PB_c0_g11216;PB_c0_g13267;PB_c0_g8051;PB_c0_g14256;PB_c0_g7711;PB_c0_g7969;PB_c0_…
Biological Process: protein targeting to vacuole involved in ubiquitin-dependent protein catabolic process via the multivesicular body sorting pathway (GO:0043328);	1	PB_c0_g5377
Biological Process: protein tetramerization (GO:0051262);	1	PB_c0_g191
Biological Process: protein transmembrane transport (GO:0071806);	12	PB_c0_g7233;PB_c0_g6184;PB_c0_g8255;PB_c0_g4569;PB_c0_g4469;PB_c0_g8003;PB_c0_g4739;PB_c0_g5500;PB_c0_g8797;PB_c0_g8268;PB_c0_g4778;PB_c0_g6457
Biological Process: protein transport (GO:0015031);	49	PB_c0_g5379;PB_c0_g8546;PB_c0_g8951;PB_c0_g5446;PB_c0_g8386;PB_c0_g7014;PB_c0_g7527;PB_c0_g7929;PB_c0_g7827;PB_c0_g4337;PB_c0_g6043;PB_c0_g8378;PB_c0_g1203;PB_c0_g10957;PB_c0_g8497;PB_c0_g11732;PB_c0_g8567;PB_c0_g6352;PB_c0_g8008;PB_c0_g8126;PB_c0_g8715;PB_c0_g8308;PB_c0_g4539;PB_c0_g8219;PB_c0_g13830;PB_c0_g9264;PB_c0_g15796;PB_c0_g1035;PB_c0_g12371;PB_c0_g5135;PB_c0_g4447;PB_c0_g141;PB_c0_g7841…
Biological Process: protein ubiquitination (GO:0016567);	176	PB_c0_g16728;PB_c0_g9461;PB_c0_g3655;PB_c0_g14678;PB_c0_g10687;PB_c0_g14952;PB_c0_g5653;PB_c0_g4182;PB_c0_g13220;PB_c0_g211;PB_c0_g12076;PB_c0_g5355;PB_c0_g12363;PB_c0_g2250;PB_c0_g16163;PB_c0_g12646;PB_c0_g1932;PB_c0_g4653;PB_c0_g10393;PB_c0_g293;PB_c0_g1862;PB_c0_g3901;PB_c0_g297;PB_c0_g12675;PB_c0_g10512;PB_c0_g2732;PB_c0_g646;PB_c0_g4930;PB_c0_g15412;PB_c0_g16139;PB_c0_g15171;PB_c0_g5491;PB_c…
Biological Process: protein ubiquitination involved in ubiquitin-dependent protein catabolic process (GO:0042787);	66	PB_c0_g6641;PB_c0_g15043;PB_c0_g4260;PB_c0_g12418;PB_c0_g11910;PB_c0_g2655;PB_c0_g7291;PB_c0_g14105;PB_c0_g16634;PB_c0_g385;PB_c0_g957;PB_c0_g10601;PB_c0_g12391;PB_c0_g13427;PB_c0_g12202;PB_c0_g2387;PB_c0_g3150;PB_c0_g12809;PB_c0_g3064;PB_c0_g669;PB_c0_g13631;PB_c0_g13141;PB_c0_g9293;PB_c0_g12616;PB_c0_g10045;PB_c0_g3127;PB_c0_g14038;PB_c0_g13743;PB_c0_g2516;PB_c0_g9148;PB_c0_g13434;PB_c0_g3275;P…
Biological Process: protein urmylation (GO:0032447);	2	PB_c0_g6351;PB_c0_g1297
Biological Process: protein-chromophore linkage (GO:0018298);	182	PB_c0_g7627;PB_c0_g6998;PB_c0_g10377;PB_c0_g7433;PB_c0_g4056;PB_c0_g6447;PB_c0_g6462;PB_c0_g6786;PB_c0_g7715;PB_c0_g6415;PB_c0_g14655;PB_c0_g10626;PB_c0_g7497;PB_c0_g7965;PB_c0_g4690;PB_c0_g5183;PB_c0_g15216;PB_c0_g16246;PB_c0_g13860;PB_c0_g10812;PB_c0_g7129;PB_c0_g11690;PB_c0_g9948;PB_c0_g10127;PB_c0_g8921;PB_c0_g7563;PB_c0_g11127;PB_c0_g4383;PB_c0_g6969;PB_c0_g10305;PB_c0_g10811;PB_c0_g9225;PB_…
Biological Process: protein-phycocyanobilin linkage (GO:0017009);	3	PB_c0_g9867;PB_c0_g8082;PB_c0_g6008
Biological Process: protein-tetrapyrrole linkage (GO:0017006);	29	PB_c0_g2945;PB_c0_g7405;PB_c0_g11127;PB_c0_g7137;PB_c0_g6224;PB_c0_g10812;PB_c0_g8057;PB_c0_g10377;PB_c0_g4025;PB_c0_g10193;PB_c0_g11233;PB_c0_g11118;PB_c0_g11690;PB_c0_g10397;PB_c0_g11089;PB_c0_g10871;PB_c0_g5626;PB_c0_g10445;PB_c0_g10626;PB_c0_g120;PB_c0_g11693;PB_c0_g8565;PB_c0_g10305;PB_c0_g10484;PB_c0_g11888;PB_c0_g10676;PB_c0_g11756;PB_c0_g10536;PB_c0_g11526
Biological Process: proteolysis (GO:0006508);	226	PB_c0_g12215;PB_c0_g2710;PB_c0_g7303;PB_c0_g6657;PB_c0_g504;PB_c0_g16010;PB_c0_g5035;PB_c0_g392;PB_c0_g82;PB_c0_g2540;PB_c0_g12237;PB_c0_g2375;PB_c0_g1207;PB_c0_g11652;PB_c0_g1386;PB_c0_g15132;PB_c0_g1478;PB_c0_g13665;PB_c0_g27;PB_c0_g3125;PB_c0_g14782;PB_c0_g1733;PB_c0_g10548;PB_c0_g14711;PB_c0_g10402;PB_c0_g14468;PB_c0_g15645;PB_c0_g6537;PB_c0_g16709;PB_c0_g9914;PB_c0_g540;PB_c0_g16053;PB_c0_g6…
Biological Process: proteolysis involved in cellular protein catabolic process (GO:0051603);	59	PB_c0_g4241;PB_c0_g109;PB_c0_g5401;PB_c0_g6743;PB_c0_g7354;PB_c0_g3429;PB_c0_g3538;PB_c0_g8289;PB_c0_g4192;PB_c0_g6645;PB_c0_g3428;PB_c0_g418;PB_c0_g5165;PB_c0_g4389;PB_c0_g1274;PB_c0_g3141;PB_c0_g3632;PB_c0_g2323;PB_c0_g6550;PB_c0_g3940;PB_c0_g4662;PB_c0_g2914;PB_c0_g302;PB_c0_g1172;PB_c0_g3835;PB_c0_g3660;PB_c0_g5678;PB_c0_g4064;PB_c0_g2648;PB_c0_g895;PB_c0_g411;PB_c0_g2222;PB_c0_g839;PB_c0_g95…
Biological Process: proton transport (GO:0015992);	35	PB_c0_g11190;PB_c0_g9866;PB_c0_g9608;PB_c0_g12479;PB_c0_g15270;PB_c0_g9947;PB_c0_g16659;PB_c0_g13446;PB_c0_g8930;PB_c0_g7910;PB_c0_g13099;PB_c0_g4212;PB_c0_g16161;PB_c0_g16524;PB_c0_g13593;PB_c0_g15053;PB_c0_g16722;PB_c0_g1046;PB_c0_g8426;PB_c0_g16786;PB_c0_g10784;PB_c0_g15019;PB_c0_g13444;PB_c0_g15634;PB_c0_g3119;PB_c0_g14928;PB_c0_g15559;PB_c0_g2119;PB_c0_g9904;PB_c0_g5577;PB_c0_g15590;PB_c0_g4…
Biological Process: proton-transporting ATP synthase complex assembly (GO:0043461);	1	PB_c0_g1620
Biological Process: protoporphyrinogen IX biosynthetic process (GO:0006782);	20	PB_c0_g16237;PB_c0_g2597;PB_c0_g16395;PB_c0_g1566;PB_c0_g2194;PB_c0_g1693;PB_c0_g2268;PB_c0_g3023;PB_c0_g1327;PB_c0_g38;PB_c0_g2751;PB_c0_g16241;PB_c0_g2735;PB_c0_g15333;PB_c0_g1313;PB_c0_g1569;PB_c0_g15894;PB_c0_g1411;PB_c0_g551;PB_c0_g16331
Biological Process: proximal/distal pattern formation (GO:0009954);	7	PB_c0_g3439;PB_c0_g7735;PB_c0_g4836;PB_c0_g15823;PB_c0_g15978;PB_c0_g2161;PB_c0_g962
Biological Process: pseudouridine synthesis (GO:0001522);	3	PB_c0_g9210;PB_c0_g8149;PB_c0_g10421
Biological Process: pteridine-containing compound metabolic process (GO:0042558);	1	PB_c0_g7094
Biological Process: purine nucleobase biosynthetic process (GO:0009113);	4	PB_c0_g16559;PB_c0_g15750;PB_c0_g15817;PB_c0_g6806
Biological Process: purine nucleobase metabolic process (GO:0006144);	2	PB_c0_g5103;PB_c0_g5221
Biological Process: purine nucleobase transport (GO:0006863);	4	PB_c0_g15559;PB_c0_g3287;PB_c0_g1014;PB_c0_g2587
Biological Process: purine nucleoside transmembrane transport (GO:0015860);	4	PB_c0_g12461;PB_c0_g13208;PB_c0_g14354;PB_c0_g12862
Biological Process: purine nucleotide biosynthetic process (GO:0006164);	7	PB_c0_g191;PB_c0_g15416;PB_c0_g2698;PB_c0_g1536;PB_c0_g15831;PB_c0_g2213;PB_c0_g3282
Biological Process: purine nucleotide-sugar transmembrane transport (GO:0090480);	1	PB_c0_g97
Biological Process: purine ribonucleoside salvage (GO:0006166);	1	PB_c0_g4043
Biological Process: putrescine biosynthetic process (GO:0009446);	3	PB_c0_g4788;PB_c0_g3667;PB_c0_g3586
Biological Process: putrescine biosynthetic process from arginine (GO:0033388);	9	PB_c0_g12470;PB_c0_g13328;PB_c0_g4445;PB_c0_g13796;PB_c0_g3960;PB_c0_g12074;PB_c0_g4663;PB_c0_g16394;PB_c0_g13156
Biological Process: putrescine metabolic process (GO:0009445);	1	PB_c0_g4846
Biological Process: pyridoxal 5'-phosphate salvage (GO:0009443);	1	PB_c0_g3743
Biological Process: pyridoxal metabolic process (GO:0042817);	2	PB_c0_g15894;PB_c0_g38
Biological Process: pyridoxal phosphate biosynthetic process (GO:0042823);	5	PB_c0_g5493;PB_c0_g5283;PB_c0_g7805;PB_c0_g4893;PB_c0_g5267
Biological Process: pyridoxine biosynthetic process (GO:0008615);	3	PB_c0_g15894;PB_c0_g38;PB_c0_g3743
Biological Process: pyridoxine metabolic process (GO:0008614);	1	PB_c0_g7805
Biological Process: pyrimidine dimer repair (GO:0006290);	1	PB_c0_g5532
Biological Process: pyrimidine nucleobase metabolic process (GO:0006206);	11	PB_c0_g2883;PB_c0_g8934;PB_c0_g915;PB_c0_g1482;PB_c0_g4527;PB_c0_g4594;PB_c0_g5956;PB_c0_g3363;PB_c0_g2271;PB_c0_g2081;PB_c0_g2077
Biological Process: pyrimidine nucleoside salvage (GO:0043097);	11	PB_c0_g4527;PB_c0_g4594;PB_c0_g2883;PB_c0_g8934;PB_c0_g1482;PB_c0_g2081;PB_c0_g5230;PB_c0_g2077;PB_c0_g2271;PB_c0_g5956;PB_c0_g3363
Biological Process: pyrimidine nucleotide biosynthetic process (GO:0006221);	3	PB_c0_g5189;PB_c0_g15503;PB_c0_g7818
Biological Process: pyrimidine ribonucleoside monophosphate metabolic process (GO:0009173);	1	PB_c0_g7818
Biological Process: pyrimidine ribonucleotide biosynthetic process (GO:0009220);	23	PB_c0_g1115;PB_c0_g2168;PB_c0_g14331;PB_c0_g3905;PB_c0_g7041;PB_c0_g3255;PB_c0_g3282;PB_c0_g5394;PB_c0_g14823;PB_c0_g161;PB_c0_g2095;PB_c0_g16489;PB_c0_g1536;PB_c0_g2213;PB_c0_g16401;PB_c0_g6794;PB_c0_g16198;PB_c0_g6455;PB_c0_g15862;PB_c0_g1135;PB_c0_g13342;PB_c0_g15696;PB_c0_g16274
Biological Process: pyruvate metabolic process (GO:0006090);	3	PB_c0_g16051;PB_c0_g12900;PB_c0_g13059
Biological Process: queuosine biosynthetic process (GO:0008616);	6	PB_c0_g7782;PB_c0_g8697;PB_c0_g8077;PB_c0_g8419;PB_c0_g8205;PB_c0_g8083
Biological Process: quinolinate biosynthetic process (GO:0019805);	2	PB_c0_g8755;PB_c0_g14581
Biological Process: quinolinate catabolic process (GO:0034213);	2	PB_c0_g4587;PB_c0_g5298
Biological Process: rRNA 3'-end processing (GO:0031125);	3	PB_c0_g12633;PB_c0_g10623;PB_c0_g4890
Biological Process: rRNA base methylation (GO:0070475);	5	PB_c0_g3242;PB_c0_g214;PB_c0_g2741;PB_c0_g634;PB_c0_g5098
Biological Process: rRNA catabolic process (GO:0016075);	5	PB_c0_g10580;PB_c0_g11363;PB_c0_g2512;PB_c0_g4890;PB_c0_g3509
Biological Process: rRNA export from nucleus (GO:0006407);	5	PB_c0_g5637;PB_c0_g5988;PB_c0_g5651;PB_c0_g4770;PB_c0_g6210
Biological Process: rRNA methylation (GO:0031167);	1	PB_c0_g9052
Biological Process: rRNA processing (GO:0006364);	288	PB_c0_g1828;PB_c0_g9038;PB_c0_g14969;PB_c0_g14691;PB_c0_g16708;PB_c0_g8737;PB_c0_g6534;PB_c0_g6890;PB_c0_g9382;PB_c0_g5348;PB_c0_g4136;PB_c0_g7894;PB_c0_g4104;PB_c0_g10030;PB_c0_g7386;PB_c0_g2026;PB_c0_g3460;PB_c0_g9552;PB_c0_g2024;PB_c0_g9605;PB_c0_g6437;PB_c0_g8978;PB_c0_g7561;PB_c0_g7556;PB_c0_g14058;PB_c0_g2676;PB_c0_g3363;PB_c0_g1157;PB_c0_g4469;PB_c0_g6153;PB_c0_g2066;PB_c0_g5539;PB_c0_g262…
Biological Process: rRNA pseudouridine synthesis (GO:0031118);	1	PB_c0_g9625
Biological Process: rRNA transcription (GO:0009303);	5	PB_c0_g16812;PB_c0_g12877;PB_c0_g1476;PB_c0_g3;PB_c0_g11694
Biological Process: radial axis specification (GO:0009945);	7	PB_c0_g11583;PB_c0_g7106;PB_c0_g5947;PB_c0_g10605;PB_c0_g11170;PB_c0_g11246;PB_c0_g5704
Biological Process: radial pattern formation (GO:0009956);	1	PB_c0_g13874
Biological Process: raffinose family oligosaccharide biosynthetic process (GO:0010325);	1	PB_c0_g16685
Biological Process: reactive oxygen species metabolic process (GO:0072593);	10	PB_c0_g16268;PB_c0_g1242;PB_c0_g11333;PB_c0_g16037;PB_c0_g16171;PB_c0_g13330;PB_c0_g250;PB_c0_g587;PB_c0_g1027;PB_c0_g16146
Biological Process: receptor recycling (GO:0001881);	1	PB_c0_g8051
Biological Process: receptor-mediated endocytosis (GO:0006898);	2	PB_c0_g14123;PB_c0_g16088
Biological Process: reciprocal meiotic recombination (GO:0007131);	29	PB_c0_g11202;PB_c0_g940;PB_c0_g11585;PB_c0_g15030;PB_c0_g15292;PB_c0_g15576;PB_c0_g11949;PB_c0_g16378;PB_c0_g8219;PB_c0_g11205;PB_c0_g13733;PB_c0_g10511;PB_c0_g16353;PB_c0_g10985;PB_c0_g11843;PB_c0_g12877;PB_c0_g16812;PB_c0_g6023;PB_c0_g374;PB_c0_g14455;PB_c0_g14062;PB_c0_g10001;PB_c0_g1476;PB_c0_g11457;PB_c0_g11169;PB_c0_g11694;PB_c0_g12269;PB_c0_g3;PB_c0_g12394
Biological Process: recognition of pollen (GO:0048544);	7	PB_c0_g14684;PB_c0_g13597;PB_c0_g13669;PB_c0_g7462;PB_c0_g4694;PB_c0_g10633;PB_c0_g13778
Biological Process: red light signaling pathway (GO:0010161);	11	PB_c0_g10871;PB_c0_g2945;PB_c0_g11756;PB_c0_g11118;PB_c0_g11526;PB_c0_g10812;PB_c0_g120;PB_c0_g10193;PB_c0_g8565;PB_c0_g10377;PB_c0_g4025
Biological Process: red or far-red light signaling pathway (GO:0010017);	3	PB_c0_g9413;PB_c0_g16355;PB_c0_g15548
Biological Process: red, far-red light phototransduction (GO:0009585);	36	PB_c0_g120;PB_c0_g12109;PB_c0_g10305;PB_c0_g15146;PB_c0_g11756;PB_c0_g7765;PB_c0_g11089;PB_c0_g10871;PB_c0_g5626;PB_c0_g10445;PB_c0_g8057;PB_c0_g6820;PB_c0_g10812;PB_c0_g4025;PB_c0_g10193;PB_c0_g11233;PB_c0_g11118;PB_c0_g11690;PB_c0_g2945;PB_c0_g7137;PB_c0_g6224;PB_c0_g11127;PB_c0_g11693;PB_c0_g10626;PB_c0_g10484;PB_c0_g8565;PB_c0_g11888;PB_c0_g10676;PB_c0_g10536;PB_c0_g11526;PB_c0_g10397;PB_c0_g…
Biological Process: reductive pentose-phosphate cycle (GO:0019253);	52	PB_c0_g14834;PB_c0_g9399;PB_c0_g16651;PB_c0_g8360;PB_c0_g15867;PB_c0_g13913;PB_c0_g5940;PB_c0_g1423;PB_c0_g2860;PB_c0_g14229;PB_c0_g6782;PB_c0_g4684;PB_c0_g6234;PB_c0_g488;PB_c0_g207;PB_c0_g5123;PB_c0_g5005;PB_c0_g2779;PB_c0_g5017;PB_c0_g8459;PB_c0_g1629;PB_c0_g8774;PB_c0_g593;PB_c0_g1498;PB_c0_g13721;PB_c0_g6036;PB_c0_g6118;PB_c0_g3448;PB_c0_g5786;PB_c0_g3826;PB_c0_g5938;PB_c0_g6373;PB_c0_g993;P…
Biological Process: regionalization (GO:0003002);	8	PB_c0_g14512;PB_c0_g12461;PB_c0_g13208;PB_c0_g471;PB_c0_g14354;PB_c0_g12862;PB_c0_g14050;PB_c0_g11171
Biological Process: regulation of 1-aminocyclopropane-1-carboxylate metabolic process (GO:0010602);	6	PB_c0_g4155;PB_c0_g5946;PB_c0_g4562;PB_c0_g4946;PB_c0_g5318;PB_c0_g8328
Biological Process: regulation of ARF protein signal transduction (GO:0032012);	18	PB_c0_g14354;PB_c0_g12648;PB_c0_g14846;PB_c0_g13208;PB_c0_g16774;PB_c0_g8147;PB_c0_g11476;PB_c0_g10356;PB_c0_g13199;PB_c0_g8338;PB_c0_g8771;PB_c0_g12862;PB_c0_g12461;PB_c0_g10279;PB_c0_g14913;PB_c0_g2703;PB_c0_g13402;PB_c0_g9115
Biological Process: regulation of DNA endoreduplication (GO:0032875);	2	PB_c0_g13855;PB_c0_g12652
Biological Process: regulation of DNA methylation (GO:0044030);	1	PB_c0_g9645
Biological Process: regulation of DNA replication (GO:0006275);	8	PB_c0_g10808;PB_c0_g15529;PB_c0_g11540;PB_c0_g14352;PB_c0_g5532;PB_c0_g15350;PB_c0_g7342;PB_c0_g1407
Biological Process: regulation of DNA-templated transcription, elongation (GO:0032784);	5	PB_c0_g11869;PB_c0_g2990;PB_c0_g12743;PB_c0_g4753;PB_c0_g12741
Biological Process: regulation of G2/M transition of mitotic cell cycle (GO:0010389);	1	PB_c0_g1407
Biological Process: regulation of RNA biosynthetic process (GO:2001141);	1	PB_c0_g16038
Biological Process: regulation of RNA metabolic process (GO:0051252);	2	PB_c0_g8805;PB_c0_g9490
Biological Process: regulation of RNA splicing (GO:0043484);	4	PB_c0_g1468;PB_c0_g4022;PB_c0_g1661;PB_c0_g1772
Biological Process: regulation of SNARE complex assembly (GO:0035542);	3	PB_c0_g12827;PB_c0_g13173;PB_c0_g13267
Biological Process: regulation of abscisic acid biosynthetic process (GO:0010115);	1	PB_c0_g5710
Biological Process: regulation of abscisic acid-activated signaling pathway (GO:0009787);	1	PB_c0_g5661
Biological Process: regulation of adaxial/abaxial pattern formation (GO:2000011);	1	PB_c0_g13293
Biological Process: regulation of alternative mRNA splicing, via spliceosome (GO:0000381);	5	PB_c0_g1416;PB_c0_g8824;PB_c0_g1361;PB_c0_g1043;PB_c0_g1789
Biological Process: regulation of anion channel activity (GO:0010359);	12	PB_c0_g4396;PB_c0_g16631;PB_c0_g1030;PB_c0_g7828;PB_c0_g255;PB_c0_g15030;PB_c0_g16422;PB_c0_g1101;PB_c0_g1036;PB_c0_g840;PB_c0_g122;PB_c0_g13314
Biological Process: regulation of anthocyanin biosynthetic process (GO:0031540);	1	PB_c0_g7285
Biological Process: regulation of anthocyanin metabolic process (GO:0031537);	13	PB_c0_g8466;PB_c0_g12224;PB_c0_g13226;PB_c0_g1375;PB_c0_g12597;PB_c0_g10824;PB_c0_g12135;PB_c0_g11679;PB_c0_g9732;PB_c0_g7373;PB_c0_g3989;PB_c0_g11893;PB_c0_g1599
Biological Process: regulation of apoptotic process (GO:0042981);	32	PB_c0_g14174;PB_c0_g14373;PB_c0_g14897;PB_c0_g14001;PB_c0_g449;PB_c0_g1933;PB_c0_g1981;PB_c0_g16677;PB_c0_g13868;PB_c0_g3699;PB_c0_g5195;PB_c0_g2850;PB_c0_g1397;PB_c0_g12212;PB_c0_g13779;PB_c0_g5054;PB_c0_g12701;PB_c0_g13580;PB_c0_g12551;PB_c0_g7665;PB_c0_g5629;PB_c0_g14182;PB_c0_g6579;PB_c0_g13000;PB_c0_g1857;PB_c0_g14415;PB_c0_g3092;PB_c0_g7250;PB_c0_g12162;PB_c0_g14617;PB_c0_g14115;PB_c0_g11029
Biological Process: regulation of auxin biosynthetic process (GO:0010600);	5	PB_c0_g6662;PB_c0_g6539;PB_c0_g2900;PB_c0_g7814;PB_c0_g3009
Biological Process: regulation of auxin mediated signaling pathway (GO:0010928);	3	PB_c0_g5661;PB_c0_g1247;PB_c0_g7578
Biological Process: regulation of biological process (GO:0050789);	25	PB_c0_g3520;PB_c0_g13216;PB_c0_g7104;PB_c0_g6033;PB_c0_g6444;PB_c0_g12087;PB_c0_g10541;PB_c0_g12931;PB_c0_g11727;PB_c0_g5688;PB_c0_g4451;PB_c0_g9798;PB_c0_g4550;PB_c0_g11468;PB_c0_g12481;PB_c0_g3120;PB_c0_g7684;PB_c0_g7976;PB_c0_g10145;PB_c0_g12001;PB_c0_g3679;PB_c0_g5960;PB_c0_g1395;PB_c0_g8049;PB_c0_g7730
Biological Process: regulation of biological quality (GO:0065008);	5	PB_c0_g9596;PB_c0_g14035;PB_c0_g12220;PB_c0_g10145;PB_c0_g9798
Biological Process: regulation of biosynthetic process (GO:0009889);	7	PB_c0_g13905;PB_c0_g14299;PB_c0_g14027;PB_c0_g13279;PB_c0_g2557;PB_c0_g673;PB_c0_g13720
Biological Process: regulation of carbohydrate biosynthetic process (GO:0043255);	11	PB_c0_g11199;PB_c0_g3530;PB_c0_g11093;PB_c0_g11449;PB_c0_g10914;PB_c0_g11930;PB_c0_g2834;PB_c0_g10527;PB_c0_g11633;PB_c0_g11990;PB_c0_g10803
Biological Process: regulation of carbohydrate metabolic process (GO:0006109);	4	PB_c0_g16018;PB_c0_g9620;PB_c0_g9774;PB_c0_g9043
Biological Process: regulation of carbon utilization (GO:0043609);	2	PB_c0_g13943;PB_c0_g2315
Biological Process: regulation of catalytic activity (GO:0050790);	20	PB_c0_g4031;PB_c0_g3565;PB_c0_g1203;PB_c0_g12533;PB_c0_g261;PB_c0_g6357;PB_c0_g1257;PB_c0_g4471;PB_c0_g1529;PB_c0_g526;PB_c0_g127;PB_c0_g420;PB_c0_g12759;PB_c0_g12772;PB_c0_g3818;PB_c0_g13072;PB_c0_g1048;PB_c0_g4453;PB_c0_g2833;PB_c0_g10173
Biological Process: regulation of cell adhesion (GO:0030155);	3	PB_c0_g1150;PB_c0_g646;PB_c0_g293
Biological Process: regulation of cell aging (GO:0090342);	2	PB_c0_g1136;PB_c0_g698
Biological Process: regulation of cell cycle (GO:0051726);	21	PB_c0_g9322;PB_c0_g2323;PB_c0_g15385;PB_c0_g8683;PB_c0_g5532;PB_c0_g15350;PB_c0_g7883;PB_c0_g15946;PB_c0_g15181;PB_c0_g2587;PB_c0_g8527;PB_c0_g563;PB_c0_g9151;PB_c0_g15626;PB_c0_g8306;PB_c0_g3287;PB_c0_g7342;PB_c0_g6237;PB_c0_g9223;PB_c0_g15529;PB_c0_g11540
Biological Process: regulation of cell cycle process (GO:0010564);	13	PB_c0_g10276;PB_c0_g4016;PB_c0_g11205;PB_c0_g12394;PB_c0_g4188;PB_c0_g10808;PB_c0_g10403;PB_c0_g13434;PB_c0_g3210;PB_c0_g13631;PB_c0_g16353;PB_c0_g11202;PB_c0_g12928
Biological Process: regulation of cell differentiation (GO:0045595);	19	PB_c0_g16812;PB_c0_g12877;PB_c0_g6023;PB_c0_g13434;PB_c0_g1476;PB_c0_g14354;PB_c0_g8043;PB_c0_g13208;PB_c0_g11694;PB_c0_g10276;PB_c0_g3;PB_c0_g8649;PB_c0_g12928;PB_c0_g10403;PB_c0_g4188;PB_c0_g13631;PB_c0_g12862;PB_c0_g12461;PB_c0_g14512
Biological Process: regulation of cell division (GO:0051302);	6	PB_c0_g3198;PB_c0_g1106;PB_c0_g3930;PB_c0_g6008;PB_c0_g8082;PB_c0_g9867
Biological Process: regulation of cell growth (GO:0001558);	3	PB_c0_g9548;PB_c0_g9813;PB_c0_g1106
Biological Process: regulation of cell migration (GO:0030334);	1	PB_c0_g12434
Biological Process: regulation of cell proliferation (GO:0042127);	4	PB_c0_g10853;PB_c0_g1471;PB_c0_g14384;PB_c0_g14409
Biological Process: regulation of cell shape (GO:0008360);	1	PB_c0_g3312
Biological Process: regulation of cell size (GO:0008361);	45	PB_c0_g14146;PB_c0_g7191;PB_c0_g5380;PB_c0_g6392;PB_c0_g10914;PB_c0_g104;PB_c0_g11990;PB_c0_g10803;PB_c0_g4530;PB_c0_g4602;PB_c0_g10527;PB_c0_g3942;PB_c0_g10428;PB_c0_g3642;PB_c0_g11093;PB_c0_g318;PB_c0_g11027;PB_c0_g4295;PB_c0_g3575;PB_c0_g16625;PB_c0_g11199;PB_c0_g10118;PB_c0_g2669;PB_c0_g710;PB_c0_g4440;PB_c0_g2464;PB_c0_g5847;PB_c0_g12777;PB_c0_g11449;PB_c0_g1835;PB_c0_g3128;PB_c0_g11790;PB_c…
Biological Process: regulation of cellular metabolic process (GO:0031323);	13	PB_c0_g9183;PB_c0_g11948;PB_c0_g11056;PB_c0_g373;PB_c0_g3919;PB_c0_g1660;PB_c0_g3172;PB_c0_g9349;PB_c0_g470;PB_c0_g3029;PB_c0_g11618;PB_c0_g6059;PB_c0_g451
Biological Process: regulation of cellular process (GO:0050794);	57	PB_c0_g11063;PB_c0_g4780;PB_c0_g13565;PB_c0_g7702;PB_c0_g15962;PB_c0_g13720;PB_c0_g16357;PB_c0_g11599;PB_c0_g3194;PB_c0_g2943;PB_c0_g6353;PB_c0_g14027;PB_c0_g5794;PB_c0_g16557;PB_c0_g2301;PB_c0_g8225;PB_c0_g7180;PB_c0_g3720;PB_c0_g4044;PB_c0_g5231;PB_c0_g6735;PB_c0_g2685;PB_c0_g1262;PB_c0_g4894;PB_c0_g13089;PB_c0_g11240;PB_c0_g14299;PB_c0_g13905;PB_c0_g1641;PB_c0_g15960;PB_c0_g13279;PB_c0_g13628;…
Biological Process: regulation of cellulose biosynthetic process (GO:2001006);	3	PB_c0_g7243;PB_c0_g7452;PB_c0_g5828
Biological Process: regulation of chlorophyll biosynthetic process (GO:0010380);	1	PB_c0_g43
Biological Process: regulation of chlorophyll catabolic process (GO:0010271);	7	PB_c0_g1599;PB_c0_g3989;PB_c0_g11893;PB_c0_g10824;PB_c0_g13226;PB_c0_g12597;PB_c0_g1375
Biological Process: regulation of chromosome organization (GO:0033044);	23	PB_c0_g16389;PB_c0_g1476;PB_c0_g14354;PB_c0_g13208;PB_c0_g11694;PB_c0_g3;PB_c0_g16812;PB_c0_g12877;PB_c0_g13019;PB_c0_g11788;PB_c0_g6023;PB_c0_g374;PB_c0_g11536;PB_c0_g14062;PB_c0_g12862;PB_c0_g11303;PB_c0_g13733;PB_c0_g11205;PB_c0_g12461;PB_c0_g940;PB_c0_g11202;PB_c0_g15030;PB_c0_g10247
Biological Process: regulation of circadian rhythm (GO:0042752);	7	PB_c0_g14796;PB_c0_g2444;PB_c0_g14847;PB_c0_g4097;PB_c0_g14666;PB_c0_g2855;PB_c0_g3254
Biological Process: regulation of cyclin-dependent protein serine/threonine kinase activity (GO:0000079);	6	PB_c0_g12609;PB_c0_g15292;PB_c0_g15576;PB_c0_g8482;PB_c0_g7987;PB_c0_g16469
Biological Process: regulation of cytokinin-activated signaling pathway (GO:0080036);	3	PB_c0_g7373;PB_c0_g9732;PB_c0_g8466
Biological Process: regulation of defense response (GO:0031347);	24	PB_c0_g3613;PB_c0_g14311;PB_c0_g1895;PB_c0_g6384;PB_c0_g373;PB_c0_g12839;PB_c0_g11056;PB_c0_g470;PB_c0_g12902;PB_c0_g3560;PB_c0_g12301;PB_c0_g6059;PB_c0_g11948;PB_c0_g1058;PB_c0_g4417;PB_c0_g4074;PB_c0_g15137;PB_c0_g6181;PB_c0_g12449;PB_c0_g9349;PB_c0_g5653;PB_c0_g8862;PB_c0_g451;PB_c0_g4435
Biological Process: regulation of defense response to bacterium (GO:1900424);	1	PB_c0_g12157
Biological Process: regulation of defense response to fungus (GO:1900150);	1	PB_c0_g12157
Biological Process: regulation of embryo sac egg cell differentiation (GO:0045694);	2	PB_c0_g15390;PB_c0_g15598
Biological Process: regulation of endoplasmic reticulum unfolded protein response (GO:1900101);	2	PB_c0_g5323;PB_c0_g5755
Biological Process: regulation of epidermal cell differentiation (GO:0045604);	1	PB_c0_g14190
Biological Process: regulation of epidermal cell division (GO:0010482);	1	PB_c0_g14190
Biological Process: regulation of ethylene biosynthetic process (GO:0010364);	4	PB_c0_g12110;PB_c0_g12510;PB_c0_g12611;PB_c0_g13269
Biological Process: regulation of ethylene-activated signaling pathway (GO:0010104);	30	PB_c0_g4562;PB_c0_g4279;PB_c0_g8712;PB_c0_g14203;PB_c0_g4085;PB_c0_g8328;PB_c0_g4673;PB_c0_g4946;PB_c0_g11339;PB_c0_g4148;PB_c0_g11387;PB_c0_g4897;PB_c0_g2941;PB_c0_g10367;PB_c0_g3298;PB_c0_g3435;PB_c0_g3754;PB_c0_g509;PB_c0_g4155;PB_c0_g2827;PB_c0_g8569;PB_c0_g7990;PB_c0_g5946;PB_c0_g3067;PB_c0_g9434;PB_c0_g11523;PB_c0_g10433;PB_c0_g5318;PB_c0_g10525;PB_c0_g5820
Biological Process: regulation of exocytosis (GO:0017157);	3	PB_c0_g12182;PB_c0_g12519;PB_c0_g11529
Biological Process: regulation of fatty acid beta-oxidation (GO:0031998);	10	PB_c0_g4251;PB_c0_g4245;PB_c0_g2794;PB_c0_g4771;PB_c0_g3689;PB_c0_g7228;PB_c0_g5368;PB_c0_g4104;PB_c0_g3801;PB_c0_g4627
Biological Process: regulation of flower development (GO:0009909);	88	PB_c0_g15405;PB_c0_g4016;PB_c0_g1407;PB_c0_g2621;PB_c0_g11674;PB_c0_g15598;PB_c0_g2344;PB_c0_g11447;PB_c0_g12816;PB_c0_g2677;PB_c0_g4097;PB_c0_g3983;PB_c0_g14796;PB_c0_g14331;PB_c0_g9779;PB_c0_g2760;PB_c0_g11154;PB_c0_g7041;PB_c0_g3643;PB_c0_g3210;PB_c0_g1599;PB_c0_g3989;PB_c0_g12693;PB_c0_g3229;PB_c0_g10824;PB_c0_g12633;PB_c0_g3397;PB_c0_g13546;PB_c0_g12806;PB_c0_g4114;PB_c0_g6794;PB_c0_g16198;P…
Biological Process: regulation of gene expression (GO:0010468);	35	PB_c0_g13126;PB_c0_g278;PB_c0_g1013;PB_c0_g13794;PB_c0_g14163;PB_c0_g9423;PB_c0_g1078;PB_c0_g14281;PB_c0_g16744;PB_c0_g2332;PB_c0_g14351;PB_c0_g1560;PB_c0_g6880;PB_c0_g14171;PB_c0_g2146;PB_c0_g3613;PB_c0_g4435;PB_c0_g1223;PB_c0_g9239;PB_c0_g8285;PB_c0_g11816;PB_c0_g13262;PB_c0_g1670;PB_c0_g11948;PB_c0_g1082;PB_c0_g1276;PB_c0_g1701;PB_c0_g13789;PB_c0_g11452;PB_c0_g9941;PB_c0_g12485;PB_c0_g11056;PB…
Biological Process: regulation of gene expression by genetic imprinting (GO:0006349);	1	PB_c0_g1407
Biological Process: regulation of gene expression, epigenetic (GO:0040029);	9	PB_c0_g11051;PB_c0_g11551;PB_c0_g5448;PB_c0_g16421;PB_c0_g8894;PB_c0_g13151;PB_c0_g3301;PB_c0_g11129;PB_c0_g13140
Biological Process: regulation of histone H3-K4 methylation (GO:0051569);	4	PB_c0_g11585;PB_c0_g11949;PB_c0_g11843;PB_c0_g12269
Biological Process: regulation of hormone levels (GO:0010817);	21	PB_c0_g1151;PB_c0_g15589;PB_c0_g3493;PB_c0_g16747;PB_c0_g11398;PB_c0_g10109;PB_c0_g7087;PB_c0_g10588;PB_c0_g11477;PB_c0_g14866;PB_c0_g10752;PB_c0_g2030;PB_c0_g14678;PB_c0_g10236;PB_c0_g14138;PB_c0_g1943;PB_c0_g14282;PB_c0_g10510;PB_c0_g15396;PB_c0_g12885;PB_c0_g10221
Biological Process: regulation of hydrogen peroxide metabolic process (GO:0010310);	87	PB_c0_g7894;PB_c0_g2869;PB_c0_g4104;PB_c0_g4102;PB_c0_g16810;PB_c0_g7352;PB_c0_g9552;PB_c0_g7829;PB_c0_g6234;PB_c0_g11073;PB_c0_g8682;PB_c0_g14501;PB_c0_g16280;PB_c0_g1675;PB_c0_g9008;PB_c0_g1995;PB_c0_g8750;PB_c0_g13986;PB_c0_g5318;PB_c0_g9316;PB_c0_g11291;PB_c0_g4562;PB_c0_g3208;PB_c0_g2899;PB_c0_g6373;PB_c0_g4771;PB_c0_g3689;PB_c0_g5368;PB_c0_g6989;PB_c0_g2077;PB_c0_g7001;PB_c0_g2439;PB_c0_g67…
Biological Process: regulation of intracellular pH (GO:0051453);	21	PB_c0_g14733;PB_c0_g12891;PB_c0_g14734;PB_c0_g12760;PB_c0_g12802;PB_c0_g12003;PB_c0_g12729;PB_c0_g13621;PB_c0_g16749;PB_c0_g12812;PB_c0_g9380;PB_c0_g16616;PB_c0_g12939;PB_c0_g12737;PB_c0_g16577;PB_c0_g16405;PB_c0_g12720;PB_c0_g12834;PB_c0_g12492;PB_c0_g9792;PB_c0_g16516
Biological Process: regulation of intracellular signal transduction (GO:1902531);	1	PB_c0_g13094
Biological Process: regulation of ion transmembrane transport (GO:0034765);	1	PB_c0_g13954
Biological Process: regulation of ion transport (GO:0043269);	11	PB_c0_g10726;PB_c0_g1580;PB_c0_g15920;PB_c0_g5809;PB_c0_g16201;PB_c0_g15775;PB_c0_g1364;PB_c0_g750;PB_c0_g10352;PB_c0_g16471;PB_c0_g16221
Biological Process: regulation of jasmonic acid biosynthetic process (GO:0080141);	2	PB_c0_g13954;PB_c0_g5002
Biological Process: regulation of jasmonic acid mediated signaling pathway (GO:2000022);	9	PB_c0_g509;PB_c0_g7990;PB_c0_g11339;PB_c0_g11523;PB_c0_g9434;PB_c0_g11387;PB_c0_g10367;PB_c0_g10433;PB_c0_g10525
Biological Process: regulation of jasmonic acid metabolic process (GO:0080140);	1	PB_c0_g6573
Biological Process: regulation of leaf development (GO:2000024);	5	PB_c0_g1058;PB_c0_g5661;PB_c0_g15960;PB_c0_g3158;PB_c0_g5137
Biological Process: regulation of lipid kinase activity (GO:0043550);	1	PB_c0_g13305
Biological Process: regulation of lipid metabolic process (GO:0019216);	33	PB_c0_g15771;PB_c0_g2415;PB_c0_g7094;PB_c0_g1828;PB_c0_g2004;PB_c0_g15640;PB_c0_g1629;PB_c0_g2737;PB_c0_g365;PB_c0_g2550;PB_c0_g2307;PB_c0_g4195;PB_c0_g1699;PB_c0_g3630;PB_c0_g3460;PB_c0_g2488;PB_c0_g2026;PB_c0_g4687;PB_c0_g7251;PB_c0_g4443;PB_c0_g1621;PB_c0_g2133;PB_c0_g5942;PB_c0_g3025;PB_c0_g3713;PB_c0_g3354;PB_c0_g2141;PB_c0_g2628;PB_c0_g8350;PB_c0_g15659;PB_c0_g3698;PB_c0_g3155;PB_c0_g3786
Biological Process: regulation of long-day photoperiodism, flowering (GO:0048586);	9	PB_c0_g10367;PB_c0_g10433;PB_c0_g10525;PB_c0_g11339;PB_c0_g11523;PB_c0_g9434;PB_c0_g11387;PB_c0_g7990;PB_c0_g509
Biological Process: regulation of macromolecule metabolic process (GO:0060255);	10	PB_c0_g11618;PB_c0_g11599;PB_c0_g11078;PB_c0_g6818;PB_c0_g9183;PB_c0_g11075;PB_c0_g11788;PB_c0_g13668;PB_c0_g16739;PB_c0_g11063
Biological Process: regulation of meiosis (GO:0040020);	3	PB_c0_g10474;PB_c0_g4183;PB_c0_g11228
Biological Process: regulation of membrane potential (GO:0042391);	14	PB_c0_g14423;PB_c0_g6599;PB_c0_g14132;PB_c0_g13578;PB_c0_g14995;PB_c0_g14301;PB_c0_g14948;PB_c0_g13973;PB_c0_g13756;PB_c0_g14283;PB_c0_g14926;PB_c0_g15366;PB_c0_g14211;PB_c0_g13482
Biological Process: regulation of meristem development (GO:0048509);	12	PB_c0_g11679;PB_c0_g3989;PB_c0_g1599;PB_c0_g11893;PB_c0_g12135;PB_c0_g3312;PB_c0_g13293;PB_c0_g10824;PB_c0_g12224;PB_c0_g13226;PB_c0_g1375;PB_c0_g12597
Biological Process: regulation of meristem growth (GO:0010075);	53	PB_c0_g11027;PB_c0_g14012;PB_c0_g710;PB_c0_g2669;PB_c0_g13316;PB_c0_g13766;PB_c0_g15179;PB_c0_g11300;PB_c0_g1446;PB_c0_g7191;PB_c0_g14146;PB_c0_g12226;PB_c0_g12032;PB_c0_g15313;PB_c0_g13665;PB_c0_g13624;PB_c0_g6820;PB_c0_g8744;PB_c0_g12724;PB_c0_g13576;PB_c0_g104;PB_c0_g10802;PB_c0_g14108;PB_c0_g10343;PB_c0_g6429;PB_c0_g12885;PB_c0_g14894;PB_c0_g12124;PB_c0_g14077;PB_c0_g9978;PB_c0_g13560;PB_c0_g…
Biological Process: regulation of meristem structural organization (GO:0009934);	4	PB_c0_g13624;PB_c0_g900;PB_c0_g12913;PB_c0_g1471
Biological Process: regulation of metabolic process (GO:0019222);	9	PB_c0_g12484;PB_c0_g13037;PB_c0_g2712;PB_c0_g15032;PB_c0_g15980;PB_c0_g14770;PB_c0_g9429;PB_c0_g295;PB_c0_g13351
Biological Process: regulation of mitotic cell cycle (GO:0007346);	39	PB_c0_g13779;PB_c0_g12212;PB_c0_g9548;PB_c0_g12701;PB_c0_g5054;PB_c0_g16469;PB_c0_g1397;PB_c0_g11559;PB_c0_g4146;PB_c0_g5195;PB_c0_g3699;PB_c0_g13868;PB_c0_g9813;PB_c0_g16677;PB_c0_g1933;PB_c0_g14001;PB_c0_g14897;PB_c0_g13855;PB_c0_g12995;PB_c0_g14174;PB_c0_g14373;PB_c0_g14115;PB_c0_g14617;PB_c0_g11029;PB_c0_g4218;PB_c0_g5169;PB_c0_g7250;PB_c0_g3092;PB_c0_g13293;PB_c0_g14415;PB_c0_g13000;PB_c0_g6…
Biological Process: regulation of mitotic metaphase/anaphase transition (GO:0030071);	1	PB_c0_g8128
Biological Process: regulation of multi-organism process (GO:0043900);	54	PB_c0_g9683;PB_c0_g2883;PB_c0_g4102;PB_c0_g7894;PB_c0_g6782;PB_c0_g7829;PB_c0_g9552;PB_c0_g3957;PB_c0_g6234;PB_c0_g8682;PB_c0_g16280;PB_c0_g7352;PB_c0_g4367;PB_c0_g289;PB_c0_g8934;PB_c0_g2404;PB_c0_g1995;PB_c0_g8750;PB_c0_g9008;PB_c0_g3839;PB_c0_g9316;PB_c0_g3295;PB_c0_g3062;PB_c0_g13986;PB_c0_g7419;PB_c0_g8992;PB_c0_g2081;PB_c0_g8667;PB_c0_g2899;PB_c0_g3208;PB_c0_g4527;PB_c0_g6373;PB_c0_g8330;PB…
Biological Process: regulation of multicellular organism growth (GO:0040014);	2	PB_c0_g9548;PB_c0_g9813
Biological Process: regulation of multicellular organismal development (GO:2000026);	4	PB_c0_g15988;PB_c0_g887;PB_c0_g13094;PB_c0_g1044
Biological Process: regulation of nitrogen compound metabolic process (GO:0051171);	1	PB_c0_g3919
Biological Process: regulation of nucleobase-containing compound metabolic process (GO:0019219);	4	PB_c0_g6818;PB_c0_g11788;PB_c0_g13668;PB_c0_g16739
Biological Process: regulation of organelle organization (GO:0033043);	8	PB_c0_g13516;PB_c0_g13151;PB_c0_g11921;PB_c0_g12501;PB_c0_g13140;PB_c0_g7437;PB_c0_g13534;PB_c0_g12830
Biological Process: regulation of pH (GO:0006885);	4	PB_c0_g13499;PB_c0_g14507;PB_c0_g14414;PB_c0_g8533
Biological Process: regulation of pentose-phosphate shunt (GO:0043456);	2	PB_c0_g15063;PB_c0_g15995
Biological Process: regulation of peroxisome size (GO:0044375);	5	PB_c0_g9126;PB_c0_g6168;PB_c0_g5747;PB_c0_g6356;PB_c0_g2974
Biological Process: regulation of phagocytosis (GO:0050764);	1	PB_c0_g12434
Biological Process: regulation of phenylpropanoid metabolic process (GO:2000762);	5	PB_c0_g5989;PB_c0_g4452;PB_c0_g7284;PB_c0_g7471;PB_c0_g4472
Biological Process: regulation of phosphoprotein phosphatase activity (GO:0043666);	1	PB_c0_g7775
Biological Process: regulation of phosphorylation (GO:0042325);	1	PB_c0_g14822
Biological Process: regulation of photomorphogenesis (GO:0010099);	9	PB_c0_g8983;PB_c0_g8944;PB_c0_g4097;PB_c0_g8481;PB_c0_g9392;PB_c0_g8757;PB_c0_g9122;PB_c0_g8952;PB_c0_g8831
Biological Process: regulation of photoperiodism, flowering (GO:2000028);	10	PB_c0_g11264;PB_c0_g6188;PB_c0_g11103;PB_c0_g2789;PB_c0_g1579;PB_c0_g12093;PB_c0_g14884;PB_c0_g8974;PB_c0_g15331;PB_c0_g10216
Biological Process: regulation of photorespiration (GO:0080093);	10	PB_c0_g4104;PB_c0_g3801;PB_c0_g4627;PB_c0_g4251;PB_c0_g4245;PB_c0_g7228;PB_c0_g5368;PB_c0_g2794;PB_c0_g3689;PB_c0_g4771
Biological Process: regulation of photosynthesis (GO:0010109);	4	PB_c0_g130;PB_c0_g2491;PB_c0_g16228;PB_c0_g10950
Biological Process: regulation of photosynthesis, light reaction (GO:0042548);	3	PB_c0_g15678;PB_c0_g7521;PB_c0_g15787
Biological Process: regulation of plant-type hypersensitive response (GO:0010363);	106	PB_c0_g2950;PB_c0_g7228;PB_c0_g15920;PB_c0_g13368;PB_c0_g7143;PB_c0_g16471;PB_c0_g8330;PB_c0_g1004;PB_c0_g2988;PB_c0_g6235;PB_c0_g4527;PB_c0_g50;PB_c0_g48;PB_c0_g8667;PB_c0_g16201;PB_c0_g6699;PB_c0_g2799;PB_c0_g2271;PB_c0_g3841;PB_c0_g3884;PB_c0_g5956;PB_c0_g1355;PB_c0_g7921;PB_c0_g4079;PB_c0_g1364;PB_c0_g12259;PB_c0_g7166;PB_c0_g4594;PB_c0_g2541;PB_c0_g5164;PB_c0_g3801;PB_c0_g4367;PB_c0_g3957;PB…
Biological Process: regulation of pollen tube growth (GO:0080092);	3	PB_c0_g16096;PB_c0_g11383;PB_c0_g12134
Biological Process: regulation of post-embryonic development (GO:0048580);	7	PB_c0_g8453;PB_c0_g15032;PB_c0_g13351;PB_c0_g15980;PB_c0_g14770;PB_c0_g12484;PB_c0_g13037
Biological Process: regulation of post-embryonic root development (GO:2000069);	2	PB_c0_g12110;PB_c0_g12510
Biological Process: regulation of primary metabolic process (GO:0080090);	18	PB_c0_g11618;PB_c0_g6059;PB_c0_g2708;PB_c0_g13905;PB_c0_g673;PB_c0_g470;PB_c0_g14299;PB_c0_g11056;PB_c0_g373;PB_c0_g9183;PB_c0_g451;PB_c0_g13720;PB_c0_g2557;PB_c0_g14027;PB_c0_g13610;PB_c0_g3919;PB_c0_g11948;PB_c0_g13279
Biological Process: regulation of programmed cell death (GO:0043067);	9	PB_c0_g4562;PB_c0_g4155;PB_c0_g8328;PB_c0_g4946;PB_c0_g10517;PB_c0_g5946;PB_c0_g6384;PB_c0_g5318;PB_c0_g4074
Biological Process: regulation of protein catabolic process (GO:0042176);	10	PB_c0_g12759;PB_c0_g261;PB_c0_g12533;PB_c0_g127;PB_c0_g526;PB_c0_g420;PB_c0_g12772;PB_c0_g13072;PB_c0_g1529;PB_c0_g1257
Biological Process: regulation of protein dephosphorylation (GO:0035304);	150	PB_c0_g5368;PB_c0_g4771;PB_c0_g5925;PB_c0_g13773;PB_c0_g13239;PB_c0_g7057;PB_c0_g13585;PB_c0_g3392;PB_c0_g11637;PB_c0_g12207;PB_c0_g2992;PB_c0_g3208;PB_c0_g12731;PB_c0_g9132;PB_c0_g13079;PB_c0_g3249;PB_c0_g434;PB_c0_g4878;PB_c0_g2610;PB_c0_g2439;PB_c0_g1699;PB_c0_g8392;PB_c0_g5251;PB_c0_g3251;PB_c0_g2336;PB_c0_g2980;PB_c0_g4739;PB_c0_g5741;PB_c0_g13851;PB_c0_g8773;PB_c0_g8939;PB_c0_g13312;PB_c0_g…
Biological Process: regulation of protein kinase activity (GO:0045859);	10	PB_c0_g4851;PB_c0_g4236;PB_c0_g3479;PB_c0_g4398;PB_c0_g3933;PB_c0_g4758;PB_c0_g5280;PB_c0_g2768;PB_c0_g3465;PB_c0_g5742
Biological Process: regulation of protein localization (GO:0032880);	30	PB_c0_g13299;PB_c0_g2218;PB_c0_g840;PB_c0_g16422;PB_c0_g15515;PB_c0_g1942;PB_c0_g16565;PB_c0_g13150;PB_c0_g3613;PB_c0_g12787;PB_c0_g9672;PB_c0_g2005;PB_c0_g4390;PB_c0_g5644;PB_c0_g7221;PB_c0_g5084;PB_c0_g9881;PB_c0_g2018;PB_c0_g1665;PB_c0_g4855;PB_c0_g3897;PB_c0_g7866;PB_c0_g4435;PB_c0_g3401;PB_c0_g2600;PB_c0_g9984;PB_c0_g13791;PB_c0_g6361;PB_c0_g2924;PB_c0_g9433
Biological Process: regulation of protein phosphatase type 2A activity (GO:0034047);	15	PB_c0_g13849;PB_c0_g822;PB_c0_g14197;PB_c0_g14822;PB_c0_g10288;PB_c0_g15738;PB_c0_g14089;PB_c0_g15220;PB_c0_g3685;PB_c0_g8236;PB_c0_g9508;PB_c0_g14188;PB_c0_g13939;PB_c0_g15273;PB_c0_g13999
Biological Process: regulation of protein serine/threonine phosphatase activity (GO:0080163);	19	PB_c0_g8206;PB_c0_g8698;PB_c0_g9502;PB_c0_g7392;PB_c0_g6502;PB_c0_g6730;PB_c0_g3205;PB_c0_g6902;PB_c0_g5729;PB_c0_g7533;PB_c0_g8218;PB_c0_g7488;PB_c0_g8231;PB_c0_g7068;PB_c0_g6165;PB_c0_g7686;PB_c0_g9262;PB_c0_g8932;PB_c0_g5943
Biological Process: regulation of protein ubiquitination (GO:0031396);	1	PB_c0_g8387
Biological Process: regulation of proton transport (GO:0010155);	101	PB_c0_g8756;PB_c0_g7935;PB_c0_g7556;PB_c0_g954;PB_c0_g7007;PB_c0_g15576;PB_c0_g1621;PB_c0_g1839;PB_c0_g6583;PB_c0_g3277;PB_c0_g1140;PB_c0_g2133;PB_c0_g9605;PB_c0_g8017;PB_c0_g9134;PB_c0_g12443;PB_c0_g14012;PB_c0_g4479;PB_c0_g10137;PB_c0_g14138;PB_c0_g5626;PB_c0_g13766;PB_c0_g14905;PB_c0_g1717;PB_c0_g2628;PB_c0_g14749;PB_c0_g4275;PB_c0_g10134;PB_c0_g9316;PB_c0_g14868;PB_c0_g722;PB_c0_g8597;PB_c0_g…
Biological Process: regulation of reactive oxygen species metabolic process (GO:2000377);	3	PB_c0_g5616;PB_c0_g1036;PB_c0_g1101
Biological Process: regulation of reproductive process (GO:2000241);	1	PB_c0_g8453
Biological Process: regulation of response to biotic stimulus (GO:0002831);	1	PB_c0_g12902
Biological Process: regulation of response to external stimulus (GO:0032101);	1	PB_c0_g12902
Biological Process: regulation of response to osmotic stress (GO:0047484);	1	PB_c0_g13530
Biological Process: regulation of response to salt stress (GO:1901000);	4	PB_c0_g11495;PB_c0_g11185;PB_c0_g11008;PB_c0_g10516
Biological Process: regulation of response to stimulus (GO:0048583);	13	PB_c0_g12369;PB_c0_g944;PB_c0_g14043;PB_c0_g11005;PB_c0_g8225;PB_c0_g4559;PB_c0_g4695;PB_c0_g5794;PB_c0_g4044;PB_c0_g4780;PB_c0_g7263;PB_c0_g11977;PB_c0_g10517
Biological Process: regulation of root development (GO:2000280);	4	PB_c0_g16810;PB_c0_g1814;PB_c0_g7788;PB_c0_g1675
Biological Process: regulation of root meristem growth (GO:0010082);	4	PB_c0_g15592;PB_c0_g15271;PB_c0_g45;PB_c0_g7054
Biological Process: regulation of root morphogenesis (GO:2000067);	4	PB_c0_g12578;PB_c0_g2833;PB_c0_g6474;PB_c0_g3565
Biological Process: regulation of ruffle assembly (GO:1900027);	6	PB_c0_g16011;PB_c0_g16757;PB_c0_g16295;PB_c0_g16213;PB_c0_g14490;PB_c0_g15293
Biological Process: regulation of salicylic acid mediated signaling pathway (GO:2000031);	1	PB_c0_g12157
Biological Process: regulation of salicylic acid metabolic process (GO:0010337);	2	PB_c0_g14501;PB_c0_g14417
Biological Process: regulation of secondary cell wall biogenesis (GO:2000652);	4	PB_c0_g3634;PB_c0_g2922;PB_c0_g4144;PB_c0_g3371
Biological Process: regulation of seed germination (GO:0010029);	16	PB_c0_g12135;PB_c0_g3989;PB_c0_g1599;PB_c0_g9732;PB_c0_g7373;PB_c0_g1375;PB_c0_g12597;PB_c0_g11893;PB_c0_g3742;PB_c0_g11679;PB_c0_g12224;PB_c0_g8466;PB_c0_g7343;PB_c0_g13226;PB_c0_g10824;PB_c0_g1266
Biological Process: regulation of seedling development (GO:1900140);	11	PB_c0_g1943;PB_c0_g10510;PB_c0_g10752;PB_c0_g10221;PB_c0_g11398;PB_c0_g3493;PB_c0_g10588;PB_c0_g10109;PB_c0_g10236;PB_c0_g13949;PB_c0_g11477
Biological Process: regulation of sequence-specific DNA binding transcription factor activity (GO:0051090);	1	PB_c0_g16183
Biological Process: regulation of sequestering of zinc ion (GO:0061088);	7	PB_c0_g4786;PB_c0_g1310;PB_c0_g3631;PB_c0_g6777;PB_c0_g4767;PB_c0_g2246;PB_c0_g291
Biological Process: regulation of shoot apical meristem development (GO:1902183);	1	PB_c0_g12194
Biological Process: regulation of shoot system development (GO:0048831);	14	PB_c0_g8466;PB_c0_g12224;PB_c0_g13351;PB_c0_g15980;PB_c0_g14770;PB_c0_g15994;PB_c0_g15032;PB_c0_g12135;PB_c0_g15489;PB_c0_g11679;PB_c0_g12484;PB_c0_g7373;PB_c0_g9732;PB_c0_g13037
Biological Process: regulation of signal transduction (GO:0009966);	11	PB_c0_g9508;PB_c0_g11862;PB_c0_g12883;PB_c0_g822;PB_c0_g211;PB_c0_g10369;PB_c0_g556;PB_c0_g16128;PB_c0_g12902;PB_c0_g14212;PB_c0_g12160
Biological Process: regulation of starch biosynthetic process (GO:0010581);	1	PB_c0_g43
Biological Process: regulation of stomatal closure (GO:0090333);	6	PB_c0_g3698;PB_c0_g9813;PB_c0_g10737;PB_c0_g3630;PB_c0_g9548;PB_c0_g4443
Biological Process: regulation of stomatal complex development (GO:2000038);	1	PB_c0_g3208
Biological Process: regulation of stomatal complex patterning (GO:2000037);	1	PB_c0_g3208
Biological Process: regulation of stomatal movement (GO:0010119);	13	PB_c0_g3615;PB_c0_g12765;PB_c0_g13542;PB_c0_g6820;PB_c0_g13954;PB_c0_g12647;PB_c0_g12983;PB_c0_g840;PB_c0_g10769;PB_c0_g13949;PB_c0_g16422;PB_c0_g1101;PB_c0_g1036
Biological Process: regulation of telomere maintenance (GO:0032204);	6	PB_c0_g16378;PB_c0_g11169;PB_c0_g11457;PB_c0_g14823;PB_c0_g10985;PB_c0_g14455
Biological Process: regulation of tetrapyrrole metabolic process (GO:1901401);	10	PB_c0_g4195;PB_c0_g2550;PB_c0_g2307;PB_c0_g3354;PB_c0_g4687;PB_c0_g3155;PB_c0_g3460;PB_c0_g2488;PB_c0_g5942;PB_c0_g2737
Biological Process: regulation of timing of transition from vegetative to reproductive phase (GO:0048510);	5	PB_c0_g9061;PB_c0_g8214;PB_c0_g5035;PB_c0_g4878;PB_c0_g6655
Biological Process: regulation of tocopherol cyclase activity (GO:1902171);	7	PB_c0_g10230;PB_c0_g11668;PB_c0_g13409;PB_c0_g6253;PB_c0_g10296;PB_c0_g14442;PB_c0_g11153
Biological Process: regulation of transcription from RNA polymerase II promoter (GO:0006357);	40	PB_c0_g3762;PB_c0_g12934;PB_c0_g9538;PB_c0_g12741;PB_c0_g15172;PB_c0_g12959;PB_c0_g9061;PB_c0_g9612;PB_c0_g7417;PB_c0_g15812;PB_c0_g7402;PB_c0_g3716;PB_c0_g2848;PB_c0_g7757;PB_c0_g6912;PB_c0_g3572;PB_c0_g3159;PB_c0_g10458;PB_c0_g1738;PB_c0_g2561;PB_c0_g12743;PB_c0_g11030;PB_c0_g3624;PB_c0_g4278;PB_c0_g11869;PB_c0_g2990;PB_c0_g9777;PB_c0_g8214;PB_c0_g4753;PB_c0_g7313;PB_c0_g6102;PB_c0_g3943;PB_c0_…
Biological Process: regulation of transcription from RNA polymerase II promoter in response to salt stress (GO:0061416);	2	PB_c0_g16060;PB_c0_g16175
Biological Process: regulation of transcription, DNA-templated (GO:0006355);	559	PB_c0_g8268;PB_c0_g531;PB_c0_g10397;PB_c0_g1123;PB_c0_g3298;PB_c0_g14425;PB_c0_g10359;PB_c0_g9021;PB_c0_g6618;PB_c0_g14341;PB_c0_g14047;PB_c0_g5010;PB_c0_g3330;PB_c0_g14518;PB_c0_g5626;PB_c0_g3254;PB_c0_g15596;PB_c0_g11291;PB_c0_g912;PB_c0_g3623;PB_c0_g10630;PB_c0_g13566;PB_c0_g7344;PB_c0_g569;PB_c0_g400;PB_c0_g10901;PB_c0_g5946;PB_c0_g7659;PB_c0_g16356;PB_c0_g514;PB_c0_g13197;PB_c0_g1309;PB_c0_g…
Biological Process: regulation of translation (GO:0006417);	19	PB_c0_g5015;PB_c0_g10455;PB_c0_g15847;PB_c0_g3378;PB_c0_g7085;PB_c0_g4346;PB_c0_g5711;PB_c0_g5348;PB_c0_g4617;PB_c0_g11126;PB_c0_g5539;PB_c0_g5741;PB_c0_g12258;PB_c0_g13585;PB_c0_g4335;PB_c0_g11836;PB_c0_g3211;PB_c0_g5925;PB_c0_g11095
Biological Process: regulation of translational fidelity (GO:0006450);	17	PB_c0_g12491;PB_c0_g3407;PB_c0_g12517;PB_c0_g12516;PB_c0_g12106;PB_c0_g11940;PB_c0_g9657;PB_c0_g12577;PB_c0_g13394;PB_c0_g9591;PB_c0_g12395;PB_c0_g4938;PB_c0_g11935;PB_c0_g12057;PB_c0_g12329;PB_c0_g11885;PB_c0_g12636
Biological Process: regulation of translational initiation (GO:0006446);	23	PB_c0_g2641;PB_c0_g12947;PB_c0_g14280;PB_c0_g4458;PB_c0_g16319;PB_c0_g14075;PB_c0_g6001;PB_c0_g2386;PB_c0_g4750;PB_c0_g7478;PB_c0_g12825;PB_c0_g4682;PB_c0_g16180;PB_c0_g13003;PB_c0_g4351;PB_c0_g15605;PB_c0_g2344;PB_c0_g2806;PB_c0_g5431;PB_c0_g1712;PB_c0_g4253;PB_c0_g7750;PB_c0_g4728
Biological Process: regulation of transport (GO:0051049);	1	PB_c0_g16020
Biological Process: regulation of trichome morphogenesis (GO:2000039);	1	PB_c0_g14190
Biological Process: regulation of unidimensional cell growth (GO:0051510);	28	PB_c0_g14077;PB_c0_g14012;PB_c0_g11918;PB_c0_g8395;PB_c0_g9769;PB_c0_g12860;PB_c0_g3930;PB_c0_g9940;PB_c0_g5837;PB_c0_g1735;PB_c0_g13855;PB_c0_g8722;PB_c0_g3198;PB_c0_g13766;PB_c0_g15313;PB_c0_g10008;PB_c0_g8980;PB_c0_g600;PB_c0_g9558;PB_c0_g11062;PB_c0_g9899;PB_c0_g9441;PB_c0_g1944;PB_c0_g854;PB_c0_g8128;PB_c0_g9414;PB_c0_g14506;PB_c0_g9755
Biological Process: regulation of vacuole fusion, non-autophagic (GO:0032889);	2	PB_c0_g13267;PB_c0_g13173
Biological Process: regulation of vernalization response (GO:0010219);	2	PB_c0_g9061;PB_c0_g8214
Biological Process: regulation of vesicle targeting, to, from or within Golgi (GO:0048209);	4	PB_c0_g12461;PB_c0_g13208;PB_c0_g14354;PB_c0_g12862
Biological Process: regulation of vesicle-mediated transport (GO:0060627);	2	PB_c0_g6803;PB_c0_g2356
Biological Process: removal of superoxide radicals (GO:0019430);	11	PB_c0_g43;PB_c0_g7081;PB_c0_g9517;PB_c0_g6982;PB_c0_g5658;PB_c0_g7788;PB_c0_g10101;PB_c0_g9547;PB_c0_g4249;PB_c0_g10034;PB_c0_g4034
Biological Process: reproduction (GO:0000003);	2	PB_c0_g13824;PB_c0_g12220
Biological Process: reproductive process (GO:0022414);	2	PB_c0_g4499;PB_c0_g14032
Biological Process: reproductive structure development (GO:0048608);	16	PB_c0_g6357;PB_c0_g12914;PB_c0_g8524;PB_c0_g11009;PB_c0_g429;PB_c0_g15146;PB_c0_g10834;PB_c0_g8363;PB_c0_g14263;PB_c0_g16054;PB_c0_g13682;PB_c0_g9919;PB_c0_g1660;PB_c0_g13823;PB_c0_g9596;PB_c0_g8453
Biological Process: rescue of stalled ribosome (GO:0072344);	2	PB_c0_g6254;PB_c0_g4290
Biological Process: respiratory burst involved in defense response (GO:0002679);	5	PB_c0_g14417;PB_c0_g14501;PB_c0_g12259;PB_c0_g13309;PB_c0_g7295
Biological Process: respiratory electron transport chain (GO:0022904);	3	PB_c0_g7006;PB_c0_g9619;PB_c0_g6404
Biological Process: response to UV (GO:0009411);	3	PB_c0_g5532;PB_c0_g7765;PB_c0_g6167
Biological Process: response to UV-B (GO:0010224);	31	PB_c0_g10109;PB_c0_g4521;PB_c0_g10588;PB_c0_g11477;PB_c0_g5283;PB_c0_g6590;PB_c0_g4893;PB_c0_g5267;PB_c0_g3493;PB_c0_g11398;PB_c0_g8889;PB_c0_g6714;PB_c0_g10752;PB_c0_g8270;PB_c0_g16106;PB_c0_g9850;PB_c0_g10236;PB_c0_g239;PB_c0_g3208;PB_c0_g13442;PB_c0_g7107;PB_c0_g2125;PB_c0_g9413;PB_c0_g5493;PB_c0_g10221;PB_c0_g15896;PB_c0_g1322;PB_c0_g1943;PB_c0_g6760;PB_c0_g543;PB_c0_g10510
Biological Process: response to abiotic stimulus (GO:0009628);	38	PB_c0_g12484;PB_c0_g2808;PB_c0_g15777;PB_c0_g13950;PB_c0_g3420;PB_c0_g7322;PB_c0_g13105;PB_c0_g4615;PB_c0_g11565;PB_c0_g14770;PB_c0_g13866;PB_c0_g13351;PB_c0_g6814;PB_c0_g4505;PB_c0_g14035;PB_c0_g4655;PB_c0_g14396;PB_c0_g13496;PB_c0_g15980;PB_c0_g6646;PB_c0_g5176;PB_c0_g343;PB_c0_g3056;PB_c0_g9562;PB_c0_g13037;PB_c0_g11727;PB_c0_g883;PB_c0_g3149;PB_c0_g8061;PB_c0_g12861;PB_c0_g13639;PB_c0_g2557;P…
Biological Process: response to abscisic acid (GO:0009737);	86	PB_c0_g2613;PB_c0_g4414;PB_c0_g13473;PB_c0_g4155;PB_c0_g4626;PB_c0_g9237;PB_c0_g13603;PB_c0_g10776;PB_c0_g7285;PB_c0_g8970;PB_c0_g6635;PB_c0_g5612;PB_c0_g2160;PB_c0_g15096;PB_c0_g13949;PB_c0_g6504;PB_c0_g9588;PB_c0_g11865;PB_c0_g3742;PB_c0_g15547;PB_c0_g14716;PB_c0_g3467;PB_c0_g13683;PB_c0_g13515;PB_c0_g12928;PB_c0_g3521;PB_c0_g13309;PB_c0_g4902;PB_c0_g12578;PB_c0_g8784;PB_c0_g12431;PB_c0_g13387;…
Biological Process: response to absence of light (GO:0009646);	14	PB_c0_g16127;PB_c0_g12920;PB_c0_g5033;PB_c0_g14620;PB_c0_g14652;PB_c0_g15003;PB_c0_g7009;PB_c0_g12690;PB_c0_g2716;PB_c0_g12898;PB_c0_g14688;PB_c0_g2537;PB_c0_g15617;PB_c0_g10950
Biological Process: response to acid (GO:0001101);	16	PB_c0_g3029;PB_c0_g4586;PB_c0_g1509;PB_c0_g2006;PB_c0_g1478;PB_c0_g4505;PB_c0_g4610;PB_c0_g4655;PB_c0_g14396;PB_c0_g12710;PB_c0_g12160;PB_c0_g5294;PB_c0_g12883;PB_c0_g9626;PB_c0_g8061;PB_c0_g11862
Biological Process: response to aluminum ion (GO:0010044);	3	PB_c0_g5224;PB_c0_g7502;PB_c0_g15028
Biological Process: response to ammonium ion (GO:0060359);	2	PB_c0_g15647;PB_c0_g16053
Biological Process: response to anoxia (GO:0034059);	1	PB_c0_g2382
Biological Process: response to arsenic-containing substance (GO:0046685);	24	PB_c0_g10871;PB_c0_g4204;PB_c0_g1769;PB_c0_g3110;PB_c0_g120;PB_c0_g8565;PB_c0_g2673;PB_c0_g11756;PB_c0_g11526;PB_c0_g9741;PB_c0_g2829;PB_c0_g2945;PB_c0_g3985;PB_c0_g3389;PB_c0_g6058;PB_c0_g4603;PB_c0_g10812;PB_c0_g3986;PB_c0_g10377;PB_c0_g4025;PB_c0_g2373;PB_c0_g10193;PB_c0_g11118;PB_c0_g4990
Biological Process: response to auxin (GO:0009733);	58	PB_c0_g16644;PB_c0_g13566;PB_c0_g13372;PB_c0_g16685;PB_c0_g14847;PB_c0_g2697;PB_c0_g15825;PB_c0_g5946;PB_c0_g3521;PB_c0_g9742;PB_c0_g13711;PB_c0_g4562;PB_c0_g12359;PB_c0_g13845;PB_c0_g8832;PB_c0_g8328;PB_c0_g10818;PB_c0_g13855;PB_c0_g4946;PB_c0_g16613;PB_c0_g12200;PB_c0_g2759;PB_c0_g13528;PB_c0_g259;PB_c0_g4142;PB_c0_g15707;PB_c0_g13368;PB_c0_g2760;PB_c0_g10799;PB_c0_g14394;PB_c0_g4155;PB_c0_g909…
Biological Process: response to bacterium (GO:0009617);	30	PB_c0_g12839;PB_c0_g14573;PB_c0_g2794;PB_c0_g14311;PB_c0_g14788;PB_c0_g4251;PB_c0_g434;PB_c0_g4245;PB_c0_g4655;PB_c0_g944;PB_c0_g1675;PB_c0_g14043;PB_c0_g11005;PB_c0_g1814;PB_c0_g3801;PB_c0_g12902;PB_c0_g2439;PB_c0_g7228;PB_c0_g5368;PB_c0_g3689;PB_c0_g4771;PB_c0_g8544;PB_c0_g11977;PB_c0_g8181;PB_c0_g4627;PB_c0_g12369;PB_c0_g16810;PB_c0_g48;PB_c0_g12449;PB_c0_g4104
Biological Process: response to biotic stimulus (GO:0009607);	5	PB_c0_g550;PB_c0_g9371;PB_c0_g9973;PB_c0_g9502;PB_c0_g9725
Biological Process: response to blue light (GO:0009637);	118	PB_c0_g2024;PB_c0_g9552;PB_c0_g2026;PB_c0_g4120;PB_c0_g7931;PB_c0_g3630;PB_c0_g9829;PB_c0_g10142;PB_c0_g2336;PB_c0_g4136;PB_c0_g3736;PB_c0_g2067;PB_c0_g722;PB_c0_g6534;PB_c0_g7022;PB_c0_g8597;PB_c0_g16592;PB_c0_g9316;PB_c0_g5847;PB_c0_g16708;PB_c0_g14691;PB_c0_g13986;PB_c0_g1629;PB_c0_g2004;PB_c0_g1828;PB_c0_g11137;PB_c0_g5041;PB_c0_g2415;PB_c0_g6624;PB_c0_g10722;PB_c0_g3698;PB_c0_g7057;PB_c0_g20…
Biological Process: response to brassinosteroid (GO:0009741);	12	PB_c0_g11154;PB_c0_g5644;PB_c0_g9984;PB_c0_g6361;PB_c0_g13791;PB_c0_g9672;PB_c0_g9433;PB_c0_g6377;PB_c0_g14511;PB_c0_g7221;PB_c0_g15515;PB_c0_g9881
Biological Process: response to cadmium ion (GO:0046686);	96	PB_c0_g11930;PB_c0_g1010;PB_c0_g5813;PB_c0_g865;PB_c0_g15419;PB_c0_g3068;PB_c0_g15463;PB_c0_g15318;PB_c0_g3128;PB_c0_g7723;PB_c0_g840;PB_c0_g11633;PB_c0_g2829;PB_c0_g4057;PB_c0_g1142;PB_c0_g3924;PB_c0_g11449;PB_c0_g6664;PB_c0_g4400;PB_c0_g1629;PB_c0_g7102;PB_c0_g1769;PB_c0_g4855;PB_c0_g3416;PB_c0_g7476;PB_c0_g5627;PB_c0_g8306;PB_c0_g5071;PB_c0_g8411;PB_c0_g14237;PB_c0_g11093;PB_c0_g14352;PB_c0_g3…
Biological Process: response to calcium ion (GO:0051592);	2	PB_c0_g16114;PB_c0_g8728
Biological Process: response to carbohydrate (GO:0009743);	19	PB_c0_g470;PB_c0_g13566;PB_c0_g4155;PB_c0_g6059;PB_c0_g13094;PB_c0_g434;PB_c0_g5946;PB_c0_g12710;PB_c0_g373;PB_c0_g5318;PB_c0_g15904;PB_c0_g16654;PB_c0_g4562;PB_c0_g11347;PB_c0_g8328;PB_c0_g12200;PB_c0_g4946;PB_c0_g451;PB_c0_g13368
Biological Process: response to cation stress (GO:0043157);	3	PB_c0_g16053;PB_c0_g5002;PB_c0_g15647
Biological Process: response to chemical (GO:0042221);	13	PB_c0_g16557;PB_c0_g16443;PB_c0_g2685;PB_c0_g13183;PB_c0_g16357;PB_c0_g15396;PB_c0_g4525;PB_c0_g1490;PB_c0_g10145;PB_c0_g9119;PB_c0_g9798;PB_c0_g1516;PB_c0_g2247
Biological Process: response to chitin (GO:0010200);	80	PB_c0_g4102;PB_c0_g3842;PB_c0_g5582;PB_c0_g16810;PB_c0_g7894;PB_c0_g7829;PB_c0_g9552;PB_c0_g6234;PB_c0_g8682;PB_c0_g14501;PB_c0_g16280;PB_c0_g7352;PB_c0_g1995;PB_c0_g8750;PB_c0_g1675;PB_c0_g9008;PB_c0_g1458;PB_c0_g9316;PB_c0_g13986;PB_c0_g16060;PB_c0_g958;PB_c0_g2899;PB_c0_g6373;PB_c0_g1530;PB_c0_g6989;PB_c0_g2077;PB_c0_g1972;PB_c0_g6583;PB_c0_g3363;PB_c0_g1176;PB_c0_g3249;PB_c0_g7485;PB_c0_g8369…
Biological Process: response to chlorate (GO:0010157);	2	PB_c0_g2865;PB_c0_g13361
Biological Process: response to cold (GO:0009409);	113	PB_c0_g434;PB_c0_g694;PB_c0_g3249;PB_c0_g10911;PB_c0_g1839;PB_c0_g1140;PB_c0_g6583;PB_c0_g10630;PB_c0_g5347;PB_c0_g2610;PB_c0_g6437;PB_c0_g16685;PB_c0_g10201;PB_c0_g356;PB_c0_g8153;PB_c0_g11165;PB_c0_g6989;PB_c0_g2301;PB_c0_g6373;PB_c0_g3208;PB_c0_g9227;PB_c0_g11007;PB_c0_g1717;PB_c0_g9450;PB_c0_g16286;PB_c0_g1473;PB_c0_g6167;PB_c0_g722;PB_c0_g1629;PB_c0_g1995;PB_c0_g11081;PB_c0_g11137;PB_c0_g875…
Biological Process: response to continuous far red light stimulus by the high-irradiance response system (GO:0010201);	13	PB_c0_g10871;PB_c0_g13566;PB_c0_g2945;PB_c0_g13368;PB_c0_g11756;PB_c0_g11118;PB_c0_g11526;PB_c0_g10812;PB_c0_g120;PB_c0_g8565;PB_c0_g4025;PB_c0_g10377;PB_c0_g10193
Biological Process: response to copper ion (GO:0046688);	3	PB_c0_g4767;PB_c0_g6777;PB_c0_g2246
Biological Process: response to cyclopentenone (GO:0010583);	14	PB_c0_g15084;PB_c0_g2613;PB_c0_g7828;PB_c0_g14935;PB_c0_g1706;PB_c0_g11148;PB_c0_g10315;PB_c0_g4396;PB_c0_g1458;PB_c0_g15012;PB_c0_g8209;PB_c0_g3842;PB_c0_g3868;PB_c0_g3272
Biological Process: response to cytokinin (GO:0009735);	28	PB_c0_g15646;PB_c0_g13502;PB_c0_g14643;PB_c0_g9370;PB_c0_g3521;PB_c0_g7383;PB_c0_g15308;PB_c0_g14945;PB_c0_g15825;PB_c0_g2666;PB_c0_g2204;PB_c0_g15592;PB_c0_g2610;PB_c0_g15271;PB_c0_g4571;PB_c0_g15318;PB_c0_g3078;PB_c0_g15463;PB_c0_g6969;PB_c0_g13600;PB_c0_g9019;PB_c0_g3930;PB_c0_g13418;PB_c0_g1937;PB_c0_g14404;PB_c0_g45;PB_c0_g1047;PB_c0_g3198
Biological Process: response to desiccation (GO:0009269);	9	PB_c0_g3589;PB_c0_g4950;PB_c0_g4092;PB_c0_g8735;PB_c0_g8640;PB_c0_g4666;PB_c0_g7826;PB_c0_g4549;PB_c0_g9870
Biological Process: response to endogenous stimulus (GO:0009719);	10	PB_c0_g12449;PB_c0_g9349;PB_c0_g15137;PB_c0_g470;PB_c0_g6059;PB_c0_g451;PB_c0_g14311;PB_c0_g12839;PB_c0_g12240;PB_c0_g373
Biological Process: response to endoplasmic reticulum stress (GO:0034976);	64	PB_c0_g10285;PB_c0_g7224;PB_c0_g11256;PB_c0_g2373;PB_c0_g14180;PB_c0_g1944;PB_c0_g11062;PB_c0_g2830;PB_c0_g2025;PB_c0_g15171;PB_c0_g15412;PB_c0_g1479;PB_c0_g4001;PB_c0_g854;PB_c0_g979;PB_c0_g4367;PB_c0_g15984;PB_c0_g3957;PB_c0_g1735;PB_c0_g16406;PB_c0_g13624;PB_c0_g600;PB_c0_g2566;PB_c0_g10413;PB_c0_g8487;PB_c0_g1921;PB_c0_g4526;PB_c0_g2434;PB_c0_g3389;PB_c0_g4571;PB_c0_g5953;PB_c0_g3110;PB_c0_g3…
Biological Process: response to ethylene (GO:0009723);	56	PB_c0_g16810;PB_c0_g2440;PB_c0_g15012;PB_c0_g15229;PB_c0_g12157;PB_c0_g2570;PB_c0_g3243;PB_c0_g14657;PB_c0_g14534;PB_c0_g4301;PB_c0_g7285;PB_c0_g4381;PB_c0_g13816;PB_c0_g11148;PB_c0_g1378;PB_c0_g2691;PB_c0_g2327;PB_c0_g1814;PB_c0_g4403;PB_c0_g2101;PB_c0_g782;PB_c0_g4509;PB_c0_g5745;PB_c0_g1675;PB_c0_g4968;PB_c0_g6290;PB_c0_g14935;PB_c0_g13161;PB_c0_g15354;PB_c0_g3366;PB_c0_g4018;PB_c0_g13026;PB_c…
Biological Process: response to external stimulus (GO:0009605);	9	PB_c0_g13351;PB_c0_g10302;PB_c0_g11960;PB_c0_g10720;PB_c0_g13289;PB_c0_g13227;PB_c0_g12727;PB_c0_g12220;PB_c0_g12746
Biological Process: response to extracellular stimulus (GO:0009991);	3	PB_c0_g1675;PB_c0_g16810;PB_c0_g1814
Biological Process: response to far red light (GO:0010218);	106	PB_c0_g12983;PB_c0_g16522;PB_c0_g11472;PB_c0_g7166;PB_c0_g4594;PB_c0_g997;PB_c0_g3025;PB_c0_g2271;PB_c0_g4678;PB_c0_g3884;PB_c0_g5956;PB_c0_g5380;PB_c0_g323;PB_c0_g2141;PB_c0_g1004;PB_c0_g8330;PB_c0_g1047;PB_c0_g4527;PB_c0_g8350;PB_c0_g14666;PB_c0_g2370;PB_c0_g4328;PB_c0_g1131;PB_c0_g10056;PB_c0_g6552;PB_c0_g462;PB_c0_g9823;PB_c0_g8934;PB_c0_g10886;PB_c0_g289;PB_c0_g2092;PB_c0_g2081;PB_c0_g2203;P…
Biological Process: response to freezing (GO:0050826);	25	PB_c0_g10276;PB_c0_g10687;PB_c0_g4621;PB_c0_g14823;PB_c0_g4097;PB_c0_g13434;PB_c0_g3210;PB_c0_g4142;PB_c0_g9019;PB_c0_g2760;PB_c0_g15390;PB_c0_g4016;PB_c0_g5002;PB_c0_g15598;PB_c0_g12693;PB_c0_g3229;PB_c0_g10403;PB_c0_g4188;PB_c0_g12646;PB_c0_g2211;PB_c0_g13631;PB_c0_g13546;PB_c0_g9370;PB_c0_g12928;PB_c0_g2344
Biological Process: response to fructose (GO:0009750);	96	PB_c0_g16625;PB_c0_g11199;PB_c0_g2497;PB_c0_g2370;PB_c0_g16788;PB_c0_g76;PB_c0_g6661;PB_c0_g4798;PB_c0_g4654;PB_c0_g4439;PB_c0_g1047;PB_c0_g2844;PB_c0_g16035;PB_c0_g5084;PB_c0_g2795;PB_c0_g997;PB_c0_g4390;PB_c0_g11679;PB_c0_g1863;PB_c0_g10914;PB_c0_g9152;PB_c0_g1364;PB_c0_g5710;PB_c0_g2920;PB_c0_g6957;PB_c0_g11990;PB_c0_g12224;PB_c0_g10803;PB_c0_g12578;PB_c0_g4626;PB_c0_g4744;PB_c0_g1507;PB_c0_g1…
Biological Process: response to fungus (GO:0009620);	15	PB_c0_g3108;PB_c0_g12449;PB_c0_g16698;PB_c0_g12902;PB_c0_g122;PB_c0_g16767;PB_c0_g782;PB_c0_g10818;PB_c0_g14311;PB_c0_g4053;PB_c0_g16631;PB_c0_g15367;PB_c0_g12839;PB_c0_g10799;PB_c0_g12559
Biological Process: response to gamma radiation (GO:0010332);	10	PB_c0_g14943;PB_c0_g10985;PB_c0_g10582;PB_c0_g1948;PB_c0_g14455;PB_c0_g11169;PB_c0_g1970;PB_c0_g16378;PB_c0_g11457;PB_c0_g14823
Biological Process: response to gibberellin (GO:0009739);	4	PB_c0_g16301;PB_c0_g13949;PB_c0_g410;PB_c0_g7285
Biological Process: response to glucose (GO:0009749);	35	PB_c0_g1030;PB_c0_g1507;PB_c0_g12135;PB_c0_g2026;PB_c0_g3200;PB_c0_g2067;PB_c0_g2203;PB_c0_g722;PB_c0_g255;PB_c0_g1629;PB_c0_g2092;PB_c0_g5275;PB_c0_g2004;PB_c0_g1828;PB_c0_g15388;PB_c0_g2415;PB_c0_g1951;PB_c0_g2370;PB_c0_g8350;PB_c0_g1047;PB_c0_g2628;PB_c0_g2141;PB_c0_g1717;PB_c0_g997;PB_c0_g3025;PB_c0_g11679;PB_c0_g1140;PB_c0_g2133;PB_c0_g15359;PB_c0_g12578;PB_c0_g1839;PB_c0_g1621;PB_c0_g12224;…
Biological Process: response to gravity (GO:0009629);	2	PB_c0_g12746;PB_c0_g12727
Biological Process: response to heat (GO:0009408);	88	PB_c0_g6424;PB_c0_g3059;PB_c0_g4968;PB_c0_g1308;PB_c0_g1581;PB_c0_g15889;PB_c0_g1286;PB_c0_g3009;PB_c0_g11333;PB_c0_g12894;PB_c0_g7343;PB_c0_g15388;PB_c0_g16465;PB_c0_g3807;PB_c0_g13299;PB_c0_g13150;PB_c0_g11836;PB_c0_g11181;PB_c0_g6861;PB_c0_g250;PB_c0_g8935;PB_c0_g210;PB_c0_g11540;PB_c0_g16146;PB_c0_g4381;PB_c0_g7178;PB_c0_g5571;PB_c0_g365;PB_c0_g3588;PB_c0_g668;PB_c0_g16171;PB_c0_g16761;PB_c0_…
Biological Process: response to herbicide (GO:0009635);	9	PB_c0_g14540;PB_c0_g7577;PB_c0_g16337;PB_c0_g9258;PB_c0_g4132;PB_c0_g16249;PB_c0_g132;PB_c0_g5183;PB_c0_g15039
Biological Process: response to high light intensity (GO:0009644);	117	PB_c0_g2004;PB_c0_g1828;PB_c0_g7217;PB_c0_g16590;PB_c0_g3807;PB_c0_g7343;PB_c0_g15388;PB_c0_g2415;PB_c0_g1078;PB_c0_g1308;PB_c0_g722;PB_c0_g8597;PB_c0_g9316;PB_c0_g12765;PB_c0_g1819;PB_c0_g13986;PB_c0_g7495;PB_c0_g1683;PB_c0_g1629;PB_c0_g1013;PB_c0_g1459;PB_c0_g9829;PB_c0_g7178;PB_c0_g6672;PB_c0_g5571;PB_c0_g3736;PB_c0_g6890;PB_c0_g2067;PB_c0_g13997;PB_c0_g9552;PB_c0_g2026;PB_c0_g1772;PB_c0_g7931…
Biological Process: response to hormone (GO:0009725);	25	PB_c0_g10517;PB_c0_g4655;PB_c0_g12994;PB_c0_g14396;PB_c0_g12710;PB_c0_g4505;PB_c0_g12902;PB_c0_g3029;PB_c0_g13089;PB_c0_g9626;PB_c0_g1777;PB_c0_g13950;PB_c0_g14817;PB_c0_g13565;PB_c0_g8524;PB_c0_g3420;PB_c0_g13866;PB_c0_g2557;PB_c0_g13628;PB_c0_g14677;PB_c0_g13024;PB_c0_g8363;PB_c0_g13216;PB_c0_g13639;PB_c0_g13495
Biological Process: response to hydrogen peroxide (GO:0042542);	84	PB_c0_g15641;PB_c0_g7446;PB_c0_g4919;PB_c0_g8487;PB_c0_g10413;PB_c0_g600;PB_c0_g13624;PB_c0_g5953;PB_c0_g11472;PB_c0_g4571;PB_c0_g2434;PB_c0_g3349;PB_c0_g12020;PB_c0_g3582;PB_c0_g10774;PB_c0_g189;PB_c0_g11062;PB_c0_g1944;PB_c0_g2620;PB_c0_g14180;PB_c0_g11256;PB_c0_g7224;PB_c0_g16597;PB_c0_g16665;PB_c0_g10285;PB_c0_g10886;PB_c0_g854;PB_c0_g773;PB_c0_g29;PB_c0_g16509;PB_c0_g5323;PB_c0_g16622;PB_c0_…
Biological Process: response to hypoxia (GO:0001666);	37	PB_c0_g12480;PB_c0_g11646;PB_c0_g13291;PB_c0_g2295;PB_c0_g5946;PB_c0_g16220;PB_c0_g13592;PB_c0_g11130;PB_c0_g3742;PB_c0_g15244;PB_c0_g12724;PB_c0_g6723;PB_c0_g13384;PB_c0_g13210;PB_c0_g14899;PB_c0_g7001;PB_c0_g10692;PB_c0_g4562;PB_c0_g3208;PB_c0_g15179;PB_c0_g8328;PB_c0_g4946;PB_c0_g5191;PB_c0_g5318;PB_c0_g12740;PB_c0_g14433;PB_c0_g4155;PB_c0_g14802;PB_c0_g16280;PB_c0_g3957;PB_c0_g13760;PB_c0_g43…
Biological Process: response to insect (GO:0009625);	3	PB_c0_g14796;PB_c0_g13949;PB_c0_g14666
Biological Process: response to ionizing radiation (GO:0010212);	3	PB_c0_g10623;PB_c0_g12633;PB_c0_g4646
Biological Process: response to iron ion (GO:0010039);	13	PB_c0_g14007;PB_c0_g884;PB_c0_g5985;PB_c0_g8437;PB_c0_g12200;PB_c0_g13680;PB_c0_g1475;PB_c0_g5498;PB_c0_g1760;PB_c0_g13710;PB_c0_g5758;PB_c0_g13951;PB_c0_g11347
Biological Process: response to jasmonic acid (GO:0009753);	17	PB_c0_g7263;PB_c0_g14305;PB_c0_g2808;PB_c0_g1058;PB_c0_g15367;PB_c0_g7285;PB_c0_g4381;PB_c0_g15707;PB_c0_g3149;PB_c0_g14534;PB_c0_g2570;PB_c0_g12559;PB_c0_g3647;PB_c0_g15825;PB_c0_g4968;PB_c0_g782;PB_c0_g5887
Biological Process: response to karrikin (GO:0080167);	6	PB_c0_g1306;PB_c0_g10086;PB_c0_g419;PB_c0_g4277;PB_c0_g1228;PB_c0_g7285
Biological Process: response to lead ion (GO:0010288);	1	PB_c0_g3742
Biological Process: response to light intensity (GO:0009642);	7	PB_c0_g10353;PB_c0_g11073;PB_c0_g10293;PB_c0_g9239;PB_c0_g10520;PB_c0_g11603;PB_c0_g11291
Biological Process: response to light stimulus (GO:0009416);	141	PB_c0_g7228;PB_c0_g4451;PB_c0_g5469;PB_c0_g16700;PB_c0_g2930;PB_c0_g3520;PB_c0_g7161;PB_c0_g7129;PB_c0_g4383;PB_c0_g3801;PB_c0_g9948;PB_c0_g10127;PB_c0_g7965;PB_c0_g3590;PB_c0_g4215;PB_c0_g3852;PB_c0_g8155;PB_c0_g2488;PB_c0_g14655;PB_c0_g7497;PB_c0_g4627;PB_c0_g4245;PB_c0_g6786;PB_c0_g6415;PB_c0_g7627;PB_c0_g3074;PB_c0_g6998;PB_c0_g6447;PB_c0_g4106;PB_c0_g7094;PB_c0_g3328;PB_c0_g3485;PB_c0_g5368;…
Biological Process: response to lipid hydroperoxide (GO:0006982);	4	PB_c0_g5493;PB_c0_g5283;PB_c0_g5267;PB_c0_g4893
Biological Process: response to low light intensity stimulus (GO:0009645);	1	PB_c0_g6969
Biological Process: response to manganese ion (GO:0010042);	3	PB_c0_g6777;PB_c0_g4767;PB_c0_g2246
Biological Process: response to mannitol (GO:0010555);	2	PB_c0_g12578;PB_c0_g6474
Biological Process: response to mechanical stimulus (GO:0009612);	13	PB_c0_g8944;PB_c0_g1315;PB_c0_g867;PB_c0_g8983;PB_c0_g8757;PB_c0_g1270;PB_c0_g9122;PB_c0_g1176;PB_c0_g8952;PB_c0_g8831;PB_c0_g9392;PB_c0_g8481;PB_c0_g6077
Biological Process: response to microbial phytotoxin (GO:0010188);	6	PB_c0_g11603;PB_c0_g10520;PB_c0_g11291;PB_c0_g11073;PB_c0_g10353;PB_c0_g10293
Biological Process: response to misfolded protein (GO:0051788);	83	PB_c0_g2666;PB_c0_g739;PB_c0_g6545;PB_c0_g7102;PB_c0_g10008;PB_c0_g3797;PB_c0_g4105;PB_c0_g5758;PB_c0_g3078;PB_c0_g7083;PB_c0_g2544;PB_c0_g3530;PB_c0_g3929;PB_c0_g7487;PB_c0_g9940;PB_c0_g1937;PB_c0_g9558;PB_c0_g2344;PB_c0_g9441;PB_c0_g13882;PB_c0_g8980;PB_c0_g13995;PB_c0_g6673;PB_c0_g7557;PB_c0_g3283;PB_c0_g3271;PB_c0_g650;PB_c0_g8306;PB_c0_g8395;PB_c0_g5262;PB_c0_g3198;PB_c0_g1678;PB_c0_g14404;P…
Biological Process: response to molecule of bacterial origin (GO:0002237);	26	PB_c0_g10932;PB_c0_g1943;PB_c0_g6780;PB_c0_g13304;PB_c0_g10510;PB_c0_g10221;PB_c0_g12292;PB_c0_g14796;PB_c0_g10769;PB_c0_g10236;PB_c0_g11549;PB_c0_g13949;PB_c0_g13338;PB_c0_g14666;PB_c0_g10311;PB_c0_g10752;PB_c0_g12594;PB_c0_g1364;PB_c0_g11155;PB_c0_g12794;PB_c0_g11398;PB_c0_g3493;PB_c0_g10588;PB_c0_g10109;PB_c0_g10533;PB_c0_g11477
Biological Process: response to molecule of fungal origin (GO:0002238);	7	PB_c0_g9087;PB_c0_g8247;PB_c0_g10002;PB_c0_g6986;PB_c0_g9804;PB_c0_g3473;PB_c0_g8547
Biological Process: response to molecule of oomycetes origin (GO:0002240);	6	PB_c0_g5946;PB_c0_g4155;PB_c0_g4562;PB_c0_g4946;PB_c0_g8328;PB_c0_g5318
Biological Process: response to nematode (GO:0009624);	18	PB_c0_g5786;PB_c0_g5938;PB_c0_g11359;PB_c0_g6118;PB_c0_g12223;PB_c0_g10968;PB_c0_g10724;PB_c0_g5123;PB_c0_g5005;PB_c0_g11274;PB_c0_g11562;PB_c0_g12138;PB_c0_g11815;PB_c0_g11658;PB_c0_g8728;PB_c0_g5017;PB_c0_g15135;PB_c0_g15134
Biological Process: response to nitrate (GO:0010167);	15	PB_c0_g510;PB_c0_g7921;PB_c0_g15063;PB_c0_g979;PB_c0_g12591;PB_c0_g6986;PB_c0_g2085;PB_c0_g1479;PB_c0_g798;PB_c0_g8369;PB_c0_g8195;PB_c0_g9156;PB_c0_g15995;PB_c0_g5276;PB_c0_g2623
Biological Process: response to non-ionic osmotic stress (GO:0010335);	4	PB_c0_g5267;PB_c0_g4893;PB_c0_g5283;PB_c0_g5493
Biological Process: response to nutrient (GO:0007584);	1	PB_c0_g15167
Biological Process: response to organic substance (GO:0010033);	25	PB_c0_g13871;PB_c0_g12160;PB_c0_g13531;PB_c0_g13720;PB_c0_g14027;PB_c0_g12883;PB_c0_g614;PB_c0_g4826;PB_c0_g11862;PB_c0_g12847;PB_c0_g5470;PB_c0_g5472;PB_c0_g13279;PB_c0_g13625;PB_c0_g13899;PB_c0_g2361;PB_c0_g3560;PB_c0_g13905;PB_c0_g14299;PB_c0_g9429;PB_c0_g295;PB_c0_g13646;PB_c0_g5459;PB_c0_g1792;PB_c0_g12240
Biological Process: response to osmotic stress (GO:0006970);	35	PB_c0_g4571;PB_c0_g11005;PB_c0_g11893;PB_c0_g11242;PB_c0_g6835;PB_c0_g9434;PB_c0_g10770;PB_c0_g6588;PB_c0_g12369;PB_c0_g10923;PB_c0_g1599;PB_c0_g3989;PB_c0_g14305;PB_c0_g10367;PB_c0_g5846;PB_c0_g11387;PB_c0_g11977;PB_c0_g15396;PB_c0_g5745;PB_c0_g7990;PB_c0_g10824;PB_c0_g14043;PB_c0_g944;PB_c0_g509;PB_c0_g13226;PB_c0_g10525;PB_c0_g10433;PB_c0_g11523;PB_c0_g2869;PB_c0_g1375;PB_c0_g12597;PB_c0_g7;PB…
Biological Process: response to other organism (GO:0051707);	3	PB_c0_g11948;PB_c0_g11787;PB_c0_g11056
Biological Process: response to oxidative stress (GO:0006979);	77	PB_c0_g5910;PB_c0_g15766;PB_c0_g5246;PB_c0_g4754;PB_c0_g3665;PB_c0_g5483;PB_c0_g16742;PB_c0_g5290;PB_c0_g7764;PB_c0_g6272;PB_c0_g5563;PB_c0_g5882;PB_c0_g4464;PB_c0_g5570;PB_c0_g5048;PB_c0_g4647;PB_c0_g4820;PB_c0_g5276;PB_c0_g9562;PB_c0_g5529;PB_c0_g4549;PB_c0_g5708;PB_c0_g7926;PB_c0_g8927;PB_c0_g15687;PB_c0_g8434;PB_c0_g4166;PB_c0_g4895;PB_c0_g200;PB_c0_g8167;PB_c0_g7545;PB_c0_g5898;PB_c0_g8847;P…
Biological Process: response to oxygen-containing compound (GO:1901700);	36	PB_c0_g14299;PB_c0_g4586;PB_c0_g9429;PB_c0_g295;PB_c0_g13905;PB_c0_g3029;PB_c0_g4655;PB_c0_g14396;PB_c0_g1478;PB_c0_g4505;PB_c0_g14027;PB_c0_g5294;PB_c0_g13866;PB_c0_g13720;PB_c0_g13531;PB_c0_g12160;PB_c0_g9626;PB_c0_g13625;PB_c0_g13899;PB_c0_g12883;PB_c0_g13950;PB_c0_g14924;PB_c0_g3420;PB_c0_g3560;PB_c0_g10517;PB_c0_g2006;PB_c0_g1509;PB_c0_g13646;PB_c0_g4610;PB_c0_g2557;PB_c0_g13871;PB_c0_g13639…
Biological Process: response to ozone (GO:0010193);	1	PB_c0_g6098
Biological Process: response to pH (GO:0009268);	1	PB_c0_g782
Biological Process: response to paraquat (GO:1901562);	2	PB_c0_g9019;PB_c0_g9370
Biological Process: response to photooxidative stress (GO:0080183);	3	PB_c0_g3658;PB_c0_g14921;PB_c0_g7100
Biological Process: response to potassium ion (GO:0035864);	2	PB_c0_g11832;PB_c0_g1428
Biological Process: response to radiation (GO:0009314);	1	PB_c0_g2301
Biological Process: response to reactive oxygen species (GO:0000302);	20	PB_c0_g1760;PB_c0_g8082;PB_c0_g1475;PB_c0_g4435;PB_c0_g13680;PB_c0_g9867;PB_c0_g1082;PB_c0_g14007;PB_c0_g14351;PB_c0_g13951;PB_c0_g5758;PB_c0_g13710;PB_c0_g5498;PB_c0_g14281;PB_c0_g3613;PB_c0_g5985;PB_c0_g884;PB_c0_g6008;PB_c0_g395;PB_c0_g14171
Biological Process: response to red light (GO:0010114);	89	PB_c0_g1717;PB_c0_g10134;PB_c0_g2628;PB_c0_g16182;PB_c0_g10137;PB_c0_g2899;PB_c0_g4097;PB_c0_g2468;PB_c0_g2077;PB_c0_g3698;PB_c0_g7057;PB_c0_g9779;PB_c0_g2610;PB_c0_g9605;PB_c0_g4443;PB_c0_g1839;PB_c0_g4216;PB_c0_g1621;PB_c0_g1140;PB_c0_g3277;PB_c0_g2133;PB_c0_g6583;PB_c0_g3363;PB_c0_g2603;PB_c0_g14962;PB_c0_g2067;PB_c0_g3736;PB_c0_g4136;PB_c0_g9829;PB_c0_g10142;PB_c0_g2336;PB_c0_g3630;PB_c0_g793…
Biological Process: response to red or far red light (GO:0009639);	16	PB_c0_g6059;PB_c0_g16453;PB_c0_g470;PB_c0_g15644;PB_c0_g373;PB_c0_g13227;PB_c0_g13289;PB_c0_g451;PB_c0_g15930;PB_c0_g5583;PB_c0_g9607;PB_c0_g6444;PB_c0_g2712;PB_c0_g13125;PB_c0_g16791;PB_c0_g15762
Biological Process: response to salicylic acid (GO:0009751);	18	PB_c0_g7285;PB_c0_g1818;PB_c0_g1116;PB_c0_g7620;PB_c0_g8997;PB_c0_g5072;PB_c0_g1923;PB_c0_g834;PB_c0_g994;PB_c0_g15753;PB_c0_g1284;PB_c0_g1488;PB_c0_g4030;PB_c0_g6258;PB_c0_g1008;PB_c0_g963;PB_c0_g1061;PB_c0_g1348
Biological Process: response to salt stress (GO:0009651);	180	PB_c0_g3401;PB_c0_g14414;PB_c0_g2161;PB_c0_g9339;PB_c0_g9223;PB_c0_g10769;PB_c0_g14854;PB_c0_g4724;PB_c0_g795;PB_c0_g16107;PB_c0_g1755;PB_c0_g7883;PB_c0_g95;PB_c0_g1835;PB_c0_g12516;PB_c0_g8527;PB_c0_g2637;PB_c0_g4155;PB_c0_g2202;PB_c0_g3439;PB_c0_g6661;PB_c0_g16788;PB_c0_g7735;PB_c0_g13368;PB_c0_g2497;PB_c0_g7047;PB_c0_g13963;PB_c0_g4950;PB_c0_g8328;PB_c0_g4946;PB_c0_g16613;PB_c0_g13683;PB_c0_g9…
Biological Process: response to selenium ion (GO:0010269);	3	PB_c0_g1760;PB_c0_g884;PB_c0_g1475
Biological Process: response to singlet oxygen (GO:0000304);	3	PB_c0_g14250;PB_c0_g14059;PB_c0_g13739
Biological Process: response to starvation (GO:0042594);	17	PB_c0_g69;PB_c0_g13412;PB_c0_g12466;PB_c0_g12343;PB_c0_g4611;PB_c0_g13478;PB_c0_g13664;PB_c0_g12353;PB_c0_g12631;PB_c0_g13371;PB_c0_g12331;PB_c0_g11216;PB_c0_g10828;PB_c0_g11670;PB_c0_g12837;PB_c0_g11707;PB_c0_g6233
Biological Process: response to stimulus (GO:0050896);	77	PB_c0_g9946;PB_c0_g10418;PB_c0_g12306;PB_c0_g10200;PB_c0_g4719;PB_c0_g12144;PB_c0_g9581;PB_c0_g11024;PB_c0_g8046;PB_c0_g5957;PB_c0_g11663;PB_c0_g7679;PB_c0_g3406;PB_c0_g3635;PB_c0_g7512;PB_c0_g9919;PB_c0_g7648;PB_c0_g11191;PB_c0_g10344;PB_c0_g525;PB_c0_g15549;PB_c0_g2943;PB_c0_g13188;PB_c0_g8027;PB_c0_g8996;PB_c0_g5724;PB_c0_g7932;PB_c0_g8617;PB_c0_g10427;PB_c0_g10465;PB_c0_g11303;PB_c0_g5960;PB_…
Biological Process: response to stress (GO:0006950);	97	PB_c0_g13279;PB_c0_g11857;PB_c0_g14343;PB_c0_g3149;PB_c0_g12847;PB_c0_g6182;PB_c0_g8970;PB_c0_g4695;PB_c0_g9303;PB_c0_g4559;PB_c0_g8234;PB_c0_g8917;PB_c0_g13871;PB_c0_g15032;PB_c0_g14023;PB_c0_g9596;PB_c0_g7995;PB_c0_g13898;PB_c0_g14628;PB_c0_g9967;PB_c0_g13646;PB_c0_g7317;PB_c0_g5554;PB_c0_g11787;PB_c0_g6828;PB_c0_g9087;PB_c0_g15471;PB_c0_g8294;PB_c0_g13625;PB_c0_g9354;PB_c0_g12484;PB_c0_g2808;P…
Biological Process: response to strigolactone (GO:1902347);	1	PB_c0_g11751
Biological Process: response to sucrose (GO:0009744);	105	PB_c0_g9823;PB_c0_g462;PB_c0_g5884;PB_c0_g6590;PB_c0_g1951;PB_c0_g16266;PB_c0_g10056;PB_c0_g289;PB_c0_g34;PB_c0_g4056;PB_c0_g9850;PB_c0_g2092;PB_c0_g6462;PB_c0_g2203;PB_c0_g8889;PB_c0_g15216;PB_c0_g6541;PB_c0_g1784;PB_c0_g175;PB_c0_g16246;PB_c0_g1030;PB_c0_g1507;PB_c0_g12647;PB_c0_g7138;PB_c0_g2920;PB_c0_g12983;PB_c0_g8921;PB_c0_g1364;PB_c0_g12578;PB_c0_g7166;PB_c0_g7903;PB_c0_g6957;PB_c0_g6980;P…
Biological Process: response to sulfur dioxide (GO:0010477);	3	PB_c0_g3719;PB_c0_g3446;PB_c0_g3227
Biological Process: response to superoxide (GO:0000303);	21	PB_c0_g12200;PB_c0_g4946;PB_c0_g8328;PB_c0_g1375;PB_c0_g11347;PB_c0_g4562;PB_c0_g16654;PB_c0_g3989;PB_c0_g1599;PB_c0_g10019;PB_c0_g13368;PB_c0_g10824;PB_c0_g16685;PB_c0_g13566;PB_c0_g4155;PB_c0_g15904;PB_c0_g11893;PB_c0_g5318;PB_c0_g5946;PB_c0_g434;PB_c0_g13466
Biological Process: response to symbiotic fungus (GO:0009610);	18	PB_c0_g6673;PB_c0_g16590;PB_c0_g4883;PB_c0_g10353;PB_c0_g5335;PB_c0_g11603;PB_c0_g16597;PB_c0_g10293;PB_c0_g4925;PB_c0_g4968;PB_c0_g11291;PB_c0_g1530;PB_c0_g6691;PB_c0_g7053;PB_c0_g10520;PB_c0_g4381;PB_c0_g14324;PB_c0_g11073
Biological Process: response to temperature stimulus (GO:0009266);	47	PB_c0_g7421;PB_c0_g10914;PB_c0_g8369;PB_c0_g4390;PB_c0_g7784;PB_c0_g10803;PB_c0_g11990;PB_c0_g8683;PB_c0_g10527;PB_c0_g7921;PB_c0_g8091;PB_c0_g8306;PB_c0_g14352;PB_c0_g318;PB_c0_g15876;PB_c0_g11093;PB_c0_g8411;PB_c0_g7268;PB_c0_g5262;PB_c0_g6983;PB_c0_g7047;PB_c0_g11199;PB_c0_g16625;PB_c0_g9151;PB_c0_g5084;PB_c0_g7078;PB_c0_g4855;PB_c0_g12200;PB_c0_g16613;PB_c0_g11449;PB_c0_g6545;PB_c0_g7883;PB_c…
Biological Process: response to toxic substance (GO:0009636);	3	PB_c0_g12597;PB_c0_g13226;PB_c0_g773
Biological Process: response to very low fluence red light stimulus (GO:0010203);	11	PB_c0_g120;PB_c0_g10812;PB_c0_g10193;PB_c0_g4025;PB_c0_g8565;PB_c0_g10377;PB_c0_g11118;PB_c0_g11756;PB_c0_g11526;PB_c0_g2945;PB_c0_g10871
Biological Process: response to virus (GO:0009615);	2	PB_c0_g10776;PB_c0_g13567
Biological Process: response to water deprivation (GO:0009414);	83	PB_c0_g1101;PB_c0_g7428;PB_c0_g1036;PB_c0_g7343;PB_c0_g2040;PB_c0_g3435;PB_c0_g5745;PB_c0_g1471;PB_c0_g8597;PB_c0_g7814;PB_c0_g4968;PB_c0_g5010;PB_c0_g15705;PB_c0_g5805;PB_c0_g11209;PB_c0_g4085;PB_c0_g14534;PB_c0_g14894;PB_c0_g11604;PB_c0_g3312;PB_c0_g2865;PB_c0_g7254;PB_c0_g16327;PB_c0_g4381;PB_c0_g3298;PB_c0_g2673;PB_c0_g14077;PB_c0_g15947;PB_c0_g3658;PB_c0_g3644;PB_c0_g11492;PB_c0_g10444;PB_c0…
Biological Process: response to wounding (GO:0009611);	52	PB_c0_g15501;PB_c0_g6738;PB_c0_g10962;PB_c0_g11531;PB_c0_g4855;PB_c0_g15299;PB_c0_g10179;PB_c0_g15367;PB_c0_g258;PB_c0_g10727;PB_c0_g9793;PB_c0_g12301;PB_c0_g7074;PB_c0_g13214;PB_c0_g4571;PB_c0_g13683;PB_c0_g2697;PB_c0_g14440;PB_c0_g1176;PB_c0_g14703;PB_c0_g4390;PB_c0_g7638;PB_c0_g6077;PB_c0_g10318;PB_c0_g537;PB_c0_g10323;PB_c0_g15454;PB_c0_g11340;PB_c0_g2570;PB_c0_g14534;PB_c0_g662;PB_c0_g2783;P…
Biological Process: response to xenobiotic stimulus (GO:0009410);	5	PB_c0_g14952;PB_c0_g10359;PB_c0_g15585;PB_c0_g15751;PB_c0_g15213
Biological Process: response to zinc ion (GO:0010043);	7	PB_c0_g4767;PB_c0_g6777;PB_c0_g3631;PB_c0_g2246;PB_c0_g291;PB_c0_g4786;PB_c0_g1310
Biological Process: retrograde protein transport, ER to cytosol (GO:0030970);	1	PB_c0_g4919
Biological Process: retrograde transport, endosome to Golgi (GO:0042147);	6	PB_c0_g12126;PB_c0_g13373;PB_c0_g13559;PB_c0_g13500;PB_c0_g8051;PB_c0_g13184
Biological Process: retrograde transport, vesicle recycling within Golgi (GO:0000301);	1	PB_c0_g6816
Biological Process: retrograde vesicle-mediated transport, Golgi to ER (GO:0006890);	32	PB_c0_g10438;PB_c0_g10292;PB_c0_g10576;PB_c0_g10578;PB_c0_g10579;PB_c0_g5764;PB_c0_g11401;PB_c0_g6816;PB_c0_g10453;PB_c0_g10836;PB_c0_g8616;PB_c0_g10691;PB_c0_g15796;PB_c0_g1035;PB_c0_g13199;PB_c0_g6888;PB_c0_g2703;PB_c0_g7876;PB_c0_g13402;PB_c0_g10214;PB_c0_g11496;PB_c0_g6043;PB_c0_g10485;PB_c0_g6602;PB_c0_g10275;PB_c0_g12648;PB_c0_g5428;PB_c0_g6060;PB_c0_g10399;PB_c0_g4748;PB_c0_g5923;PB_c0_g10…
Biological Process: riboflavin biosynthetic process (GO:0009231);	10	PB_c0_g15952;PB_c0_g8111;PB_c0_g1619;PB_c0_g7960;PB_c0_g16229;PB_c0_g7401;PB_c0_g16169;PB_c0_g15584;PB_c0_g15319;PB_c0_g7714
Biological Process: ribonucleoprotein complex assembly (GO:0022618);	1	PB_c0_g14104
Biological Process: ribonucleoside monophosphate biosynthetic process (GO:0009156);	3	PB_c0_g2367;PB_c0_g42;PB_c0_g2354
Biological Process: ribosomal large subunit assembly (GO:0000027);	44	PB_c0_g8186;PB_c0_g8762;PB_c0_g10068;PB_c0_g2647;PB_c0_g16173;PB_c0_g3700;PB_c0_g8319;PB_c0_g10036;PB_c0_g5756;PB_c0_g8887;PB_c0_g4117;PB_c0_g9799;PB_c0_g8322;PB_c0_g10029;PB_c0_g8317;PB_c0_g9897;PB_c0_g10126;PB_c0_g9803;PB_c0_g8500;PB_c0_g9780;PB_c0_g9985;PB_c0_g9934;PB_c0_g9187;PB_c0_g7704;PB_c0_g3922;PB_c0_g5384;PB_c0_g9756;PB_c0_g8194;PB_c0_g9801;PB_c0_g7796;PB_c0_g8045;PB_c0_g8629;PB_c0_g978…
Biological Process: ribosomal large subunit biogenesis (GO:0042273);	13	PB_c0_g5961;PB_c0_g2621;PB_c0_g3239;PB_c0_g6147;PB_c0_g8211;PB_c0_g6736;PB_c0_g3052;PB_c0_g4259;PB_c0_g6776;PB_c0_g6054;PB_c0_g6954;PB_c0_g10119;PB_c0_g7169
Biological Process: ribosomal large subunit export from nucleus (GO:0000055);	3	PB_c0_g8211;PB_c0_g2621;PB_c0_g3052
Biological Process: ribosomal protein import into nucleus (GO:0006610);	20	PB_c0_g11726;PB_c0_g10887;PB_c0_g12882;PB_c0_g11733;PB_c0_g12496;PB_c0_g10641;PB_c0_g11518;PB_c0_g12326;PB_c0_g12698;PB_c0_g12312;PB_c0_g11183;PB_c0_g11301;PB_c0_g10434;PB_c0_g15204;PB_c0_g10431;PB_c0_g12829;PB_c0_g11933;PB_c0_g10515;PB_c0_g10925;PB_c0_g10789
Biological Process: ribosomal small subunit assembly (GO:0000028);	28	PB_c0_g8381;PB_c0_g9818;PB_c0_g8995;PB_c0_g9727;PB_c0_g9640;PB_c0_g9708;PB_c0_g5651;PB_c0_g5988;PB_c0_g8624;PB_c0_g9527;PB_c0_g9163;PB_c0_g5637;PB_c0_g7983;PB_c0_g1836;PB_c0_g9887;PB_c0_g4770;PB_c0_g9397;PB_c0_g8394;PB_c0_g6210;PB_c0_g8583;PB_c0_g14934;PB_c0_g9972;PB_c0_g9269;PB_c0_g9304;PB_c0_g6483;PB_c0_g9573;PB_c0_g9862;PB_c0_g7743
Biological Process: ribosomal small subunit biogenesis (GO:0042274);	11	PB_c0_g7227;PB_c0_g8012;PB_c0_g7206;PB_c0_g8978;PB_c0_g8356;PB_c0_g9574;PB_c0_g7936;PB_c0_g9427;PB_c0_g7318;PB_c0_g16653;PB_c0_g8737
Biological Process: ribosomal subunit export from nucleus (GO:0000054);	4	PB_c0_g7456;PB_c0_g7151;PB_c0_g5885;PB_c0_g8452
Biological Process: ribosome assembly (GO:0042255);	1	PB_c0_g7958
Biological Process: ribosome biogenesis (GO:0042254);	44	PB_c0_g8149;PB_c0_g7647;PB_c0_g9752;PB_c0_g4477;PB_c0_g6681;PB_c0_g4427;PB_c0_g8281;PB_c0_g8001;PB_c0_g8734;PB_c0_g4935;PB_c0_g9790;PB_c0_g8564;PB_c0_g2984;PB_c0_g10856;PB_c0_g4560;PB_c0_g11448;PB_c0_g8885;PB_c0_g5168;PB_c0_g13408;PB_c0_g16466;PB_c0_g10396;PB_c0_g4747;PB_c0_g7414;PB_c0_g15130;PB_c0_g7202;PB_c0_g8256;PB_c0_g9545;PB_c0_g10947;PB_c0_g8465;PB_c0_g15476;PB_c0_g8646;PB_c0_g10657;PB_c0_…
Biological Process: ribosome disassembly (GO:0032790);	9	PB_c0_g11637;PB_c0_g13773;PB_c0_g13819;PB_c0_g13655;PB_c0_g14058;PB_c0_g3185;PB_c0_g12791;PB_c0_g13793;PB_c0_g13851
Biological Process: root cap development (GO:0048829);	2	PB_c0_g13309;PB_c0_g13855
Biological Process: root development (GO:0048364);	25	PB_c0_g13703;PB_c0_g6385;PB_c0_g13222;PB_c0_g15486;PB_c0_g12575;PB_c0_g2788;PB_c0_g13418;PB_c0_g13238;PB_c0_g14957;PB_c0_g11816;PB_c0_g2267;PB_c0_g7651;PB_c0_g11495;PB_c0_g15359;PB_c0_g11185;PB_c0_g15662;PB_c0_g3283;PB_c0_g11552;PB_c0_g12007;PB_c0_g11008;PB_c0_g5915;PB_c0_g10516;PB_c0_g10231;PB_c0_g13502;PB_c0_g10737
Biological Process: root epidermal cell differentiation (GO:0010053);	2	PB_c0_g8782;PB_c0_g8437
Biological Process: root hair cell development (GO:0080147);	4	PB_c0_g4390;PB_c0_g4066;PB_c0_g4855;PB_c0_g4131
Biological Process: root hair cell differentiation (GO:0048765);	43	PB_c0_g4142;PB_c0_g16812;PB_c0_g11387;PB_c0_g2922;PB_c0_g2760;PB_c0_g3575;PB_c0_g11154;PB_c0_g10118;PB_c0_g10367;PB_c0_g1476;PB_c0_g14354;PB_c0_g11694;PB_c0_g13208;PB_c0_g9434;PB_c0_g6392;PB_c0_g3371;PB_c0_g13046;PB_c0_g7471;PB_c0_g3634;PB_c0_g4530;PB_c0_g2834;PB_c0_g14512;PB_c0_g10428;PB_c0_g12461;PB_c0_g11339;PB_c0_g12877;PB_c0_g6140;PB_c0_g4144;PB_c0_g3530;PB_c0_g11536;PB_c0_g12696;PB_c0_g1076…
Biological Process: root hair cell tip growth (GO:0048768);	2	PB_c0_g9548;PB_c0_g9813
Biological Process: root hair elongation (GO:0048767);	82	PB_c0_g1151;PB_c0_g4211;PB_c0_g10588;PB_c0_g11990;PB_c0_g10803;PB_c0_g4149;PB_c0_g2204;PB_c0_g10914;PB_c0_g5380;PB_c0_g12787;PB_c0_g14678;PB_c0_g16613;PB_c0_g2023;PB_c0_g2018;PB_c0_g239;PB_c0_g16625;PB_c0_g11199;PB_c0_g2600;PB_c0_g10221;PB_c0_g3930;PB_c0_g2202;PB_c0_g11398;PB_c0_g2218;PB_c0_g2637;PB_c0_g14643;PB_c0_g1835;PB_c0_g12777;PB_c0_g1755;PB_c0_g2030;PB_c0_g7866;PB_c0_g16107;PB_c0_g14842;P…
Biological Process: root meristem growth (GO:0010449);	1	PB_c0_g7601
Biological Process: root meristem specification (GO:0010071);	1	PB_c0_g13855
Biological Process: root morphogenesis (GO:0010015);	17	PB_c0_g10919;PB_c0_g14246;PB_c0_g3128;PB_c0_g104;PB_c0_g7191;PB_c0_g14146;PB_c0_g14952;PB_c0_g15585;PB_c0_g2831;PB_c0_g15213;PB_c0_g9978;PB_c0_g710;PB_c0_g2669;PB_c0_g3303;PB_c0_g6780;PB_c0_g15396;PB_c0_g11027
Biological Process: salicylic acid biosynthetic process (GO:0009697);	91	PB_c0_g6373;PB_c0_g3208;PB_c0_g2899;PB_c0_g9450;PB_c0_g11291;PB_c0_g1530;PB_c0_g16338;PB_c0_g8544;PB_c0_g2077;PB_c0_g6989;PB_c0_g3834;PB_c0_g15848;PB_c0_g6583;PB_c0_g6437;PB_c0_g3363;PB_c0_g3249;PB_c0_g7399;PB_c0_g8369;PB_c0_g11603;PB_c0_g4102;PB_c0_g7894;PB_c0_g7829;PB_c0_g9552;PB_c0_g11073;PB_c0_g8682;PB_c0_g16280;PB_c0_g5162;PB_c0_g6234;PB_c0_g7352;PB_c0_g1995;PB_c0_g16590;PB_c0_g8750;PB_c0_g9…
Biological Process: salicylic acid mediated signaling pathway (GO:0009863);	28	PB_c0_g14886;PB_c0_g5946;PB_c0_g2096;PB_c0_g3357;PB_c0_g13466;PB_c0_g14440;PB_c0_g16597;PB_c0_g260;PB_c0_g11893;PB_c0_g5318;PB_c0_g7638;PB_c0_g4756;PB_c0_g4155;PB_c0_g16590;PB_c0_g10727;PB_c0_g9793;PB_c0_g10824;PB_c0_g10019;PB_c0_g3989;PB_c0_g1599;PB_c0_g258;PB_c0_g1375;PB_c0_g10962;PB_c0_g10323;PB_c0_g4562;PB_c0_g4946;PB_c0_g8328;PB_c0_g11340
Biological Process: second-messenger-mediated signaling (GO:0019932);	3	PB_c0_g7268;PB_c0_g6945;PB_c0_g8515
Biological Process: secondary cell wall biogenesis (GO:0009834);	15	PB_c0_g15272;PB_c0_g10914;PB_c0_g11449;PB_c0_g11093;PB_c0_g16044;PB_c0_g1835;PB_c0_g11199;PB_c0_g10803;PB_c0_g15047;PB_c0_g11990;PB_c0_g13967;PB_c0_g11633;PB_c0_g11930;PB_c0_g15648;PB_c0_g10527
Biological Process: secondary growth (GO:0080117);	7	PB_c0_g1375;PB_c0_g12597;PB_c0_g13226;PB_c0_g3989;PB_c0_g1599;PB_c0_g10824;PB_c0_g11893
Biological Process: secondary metabolic process (GO:0019748);	40	PB_c0_g2794;PB_c0_g4799;PB_c0_g4251;PB_c0_g2648;PB_c0_g4245;PB_c0_g7094;PB_c0_g15771;PB_c0_g3232;PB_c0_g15640;PB_c0_g6634;PB_c0_g1699;PB_c0_g453;PB_c0_g9102;PB_c0_g4355;PB_c0_g6234;PB_c0_g3251;PB_c0_g6782;PB_c0_g2260;PB_c0_g4627;PB_c0_g2339;PB_c0_g365;PB_c0_g4068;PB_c0_g6713;PB_c0_g4104;PB_c0_g418;PB_c0_g3713;PB_c0_g2832;PB_c0_g4474;PB_c0_g1274;PB_c0_g3801;PB_c0_g7228;PB_c0_g6989;PB_c0_g5368;PB_c…
Biological Process: secondary metabolite biosynthetic process (GO:0044550);	66	PB_c0_g1882;PB_c0_g725;PB_c0_g16129;PB_c0_g999;PB_c0_g12728;PB_c0_g573;PB_c0_g654;PB_c0_g1282;PB_c0_g680;PB_c0_g828;PB_c0_g16773;PB_c0_g9474;PB_c0_g144;PB_c0_g4091;PB_c0_g931;PB_c0_g16132;PB_c0_g7574;PB_c0_g1414;PB_c0_g91;PB_c0_g7482;PB_c0_g39;PB_c0_g1179;PB_c0_g1155;PB_c0_g1265;PB_c0_g2286;PB_c0_g557;PB_c0_g15837;PB_c0_g1210;PB_c0_g101;PB_c0_g695;PB_c0_g16647;PB_c0_g560;PB_c0_g1133;PB_c0_g1652;P…
Biological Process: secondary shoot formation (GO:0010223);	7	PB_c0_g7699;PB_c0_g6937;PB_c0_g6328;PB_c0_g6738;PB_c0_g6196;PB_c0_g6601;PB_c0_g7074
Biological Process: secretion by cell (GO:0032940);	4	PB_c0_g10393;PB_c0_g5522;PB_c0_g6757;PB_c0_g6407
Biological Process: seed coat development (GO:0010214);	6	PB_c0_g11840;PB_c0_g13769;PB_c0_g2420;PB_c0_g1407;PB_c0_g9156;PB_c0_g13391
Biological Process: seed development (GO:0048316);	6	PB_c0_g14672;PB_c0_g7897;PB_c0_g2301;PB_c0_g15078;PB_c0_g14766;PB_c0_g11920
Biological Process: seed dormancy process (GO:0010162);	36	PB_c0_g14823;PB_c0_g13434;PB_c0_g15805;PB_c0_g15390;PB_c0_g12693;PB_c0_g3229;PB_c0_g4188;PB_c0_g13631;PB_c0_g2211;PB_c0_g5434;PB_c0_g13546;PB_c0_g10276;PB_c0_g10687;PB_c0_g12995;PB_c0_g15573;PB_c0_g4097;PB_c0_g10808;PB_c0_g8784;PB_c0_g3210;PB_c0_g15141;PB_c0_g4142;PB_c0_g15885;PB_c0_g14201;PB_c0_g2760;PB_c0_g4016;PB_c0_g16685;PB_c0_g876;PB_c0_g15598;PB_c0_g3742;PB_c0_g10403;PB_c0_g12646;PB_c0_g23…
Biological Process: seed germination (GO:0009845);	54	PB_c0_g1043;PB_c0_g2218;PB_c0_g3229;PB_c0_g12693;PB_c0_g15642;PB_c0_g13819;PB_c0_g13546;PB_c0_g1416;PB_c0_g11874;PB_c0_g2211;PB_c0_g13631;PB_c0_g3185;PB_c0_g2005;PB_c0_g4188;PB_c0_g5977;PB_c0_g13851;PB_c0_g14823;PB_c0_g1789;PB_c0_g15390;PB_c0_g13655;PB_c0_g2924;PB_c0_g14534;PB_c0_g13434;PB_c0_g1942;PB_c0_g1361;PB_c0_g15598;PB_c0_g4571;PB_c0_g4016;PB_c0_g16685;PB_c0_g12928;PB_c0_g2344;PB_c0_g11013…
Biological Process: seed maturation (GO:0010431);	21	PB_c0_g14994;PB_c0_g11242;PB_c0_g11646;PB_c0_g13291;PB_c0_g10770;PB_c0_g9370;PB_c0_g12461;PB_c0_g12862;PB_c0_g10692;PB_c0_g16812;PB_c0_g12877;PB_c0_g6023;PB_c0_g9019;PB_c0_g11694;PB_c0_g14824;PB_c0_g16212;PB_c0_g13208;PB_c0_g3;PB_c0_g10923;PB_c0_g1476;PB_c0_g14354
Biological Process: seed morphogenesis (GO:0048317);	1	PB_c0_g12277
Biological Process: selenium compound metabolic process (GO:0001887);	3	PB_c0_g1760;PB_c0_g1475;PB_c0_g884
Biological Process: selenocysteinyl-tRNA(Sec) biosynthetic process (GO:0097056);	1	PB_c0_g1567
Biological Process: sepal development (GO:0048442);	2	PB_c0_g9061;PB_c0_g8214
Biological Process: sepal formation (GO:0048453);	5	PB_c0_g15529;PB_c0_g10853;PB_c0_g14409;PB_c0_g15350;PB_c0_g5532
Biological Process: sequestering of actin monomers (GO:0042989);	3	PB_c0_g9924;PB_c0_g9417;PB_c0_g9522
Biological Process: serine family amino acid biosynthetic process (GO:0009070);	2	PB_c0_g3507;PB_c0_g3778
Biological Process: serine family amino acid metabolic process (GO:0009069);	11	PB_c0_g12611;PB_c0_g6059;PB_c0_g451;PB_c0_g13538;PB_c0_g13269;PB_c0_g470;PB_c0_g373;PB_c0_g5260;PB_c0_g656;PB_c0_g6156;PB_c0_g16701
Biological Process: seryl-tRNA aminoacylation (GO:0006434);	2	PB_c0_g1567;PB_c0_g795
Biological Process: sexual reproduction (GO:0019953);	2	PB_c0_g4538;PB_c0_g4963
Biological Process: shade avoidance (GO:0009641);	3	PB_c0_g1897;PB_c0_g14666;PB_c0_g14796
Biological Process: shikimate biosynthetic process (GO:0033587);	6	PB_c0_g9733;PB_c0_g3792;PB_c0_g2343;PB_c0_g8654;PB_c0_g2362;PB_c0_g2461
Biological Process: shikimate metabolic process (GO:0019632);	7	PB_c0_g6156;PB_c0_g15505;PB_c0_g4799;PB_c0_g4068;PB_c0_g16530;PB_c0_g6713;PB_c0_g16701
Biological Process: shoot system development (GO:0048367);	11	PB_c0_g5682;PB_c0_g13502;PB_c0_g2267;PB_c0_g12212;PB_c0_g13238;PB_c0_g13418;PB_c0_g13823;PB_c0_g11663;PB_c0_g13293;PB_c0_g15662;PB_c0_g13222
Biological Process: shoot system morphogenesis (GO:0010016);	7	PB_c0_g2608;PB_c0_g3172;PB_c0_g5724;PB_c0_g11618;PB_c0_g4676;PB_c0_g15486;PB_c0_g12007
Biological Process: short-chain fatty acid metabolic process (GO:0046459);	2	PB_c0_g1765;PB_c0_g2567
Biological Process: short-day photoperiodism, flowering (GO:0048575);	3	PB_c0_g13434;PB_c0_g13631;PB_c0_g13546
Biological Process: sialic acid transport (GO:0015739);	1	PB_c0_g4212
Biological Process: sialylation (GO:0097503);	2	PB_c0_g16061;PB_c0_g1273
Biological Process: signal peptide processing (GO:0006465);	7	PB_c0_g8942;PB_c0_g1028;PB_c0_g8572;PB_c0_g11985;PB_c0_g14748;PB_c0_g9298;PB_c0_g14720
Biological Process: signal transduction (GO:0007165);	135	PB_c0_g13612;PB_c0_g4645;PB_c0_g15137;PB_c0_g10318;PB_c0_g736;PB_c0_g2752;PB_c0_g13939;PB_c0_g11630;PB_c0_g2382;PB_c0_g8061;PB_c0_g15978;PB_c0_g102;PB_c0_g771;PB_c0_g13701;PB_c0_g1104;PB_c0_g13422;PB_c0_g1792;PB_c0_g11531;PB_c0_g12199;PB_c0_g1462;PB_c0_g14770;PB_c0_g8806;PB_c0_g13950;PB_c0_g12046;PB_c0_g11594;PB_c0_g1526;PB_c0_g15980;PB_c0_g195;PB_c0_g14311;PB_c0_g15220;PB_c0_g962;PB_c0_g4838;PB_…
Biological Process: signal transduction by phosphorylation (GO:0023014);	72	PB_c0_g12754;PB_c0_g11756;PB_c0_g1933;PB_c0_g120;PB_c0_g10305;PB_c0_g10871;PB_c0_g10445;PB_c0_g10923;PB_c0_g11118;PB_c0_g11690;PB_c0_g10770;PB_c0_g10812;PB_c0_g13779;PB_c0_g12212;PB_c0_g11893;PB_c0_g11679;PB_c0_g12701;PB_c0_g10193;PB_c0_g11127;PB_c0_g7981;PB_c0_g6224;PB_c0_g13868;PB_c0_g12224;PB_c0_g12983;PB_c0_g12968;PB_c0_g10536;PB_c0_g12647;PB_c0_g4108;PB_c0_g15811;PB_c0_g13000;PB_c0_g10626;PB…
Biological Process: signaling (GO:0023052);	1	PB_c0_g15559
Biological Process: simple leaf morphogenesis (GO:0060776);	3	PB_c0_g2032;PB_c0_g1247;PB_c0_g886
Biological Process: single organism reproductive process (GO:0044702);	11	PB_c0_g13823;PB_c0_g9596;PB_c0_g429;PB_c0_g6357;PB_c0_g8524;PB_c0_g12914;PB_c0_g16054;PB_c0_g13682;PB_c0_g10834;PB_c0_g8363;PB_c0_g13523
Biological Process: single organism signaling (GO:0044700);	3	PB_c0_g3919;PB_c0_g12220;PB_c0_g1777
Biological Process: single-multicellular organism process (GO:0044707);	2	PB_c0_g4550;PB_c0_g13794
Biological Process: single-organism biosynthetic process (GO:0044711);	21	PB_c0_g12590;PB_c0_g11631;PB_c0_g11039;PB_c0_g4939;PB_c0_g12185;PB_c0_g11445;PB_c0_g11159;PB_c0_g9603;PB_c0_g8441;PB_c0_g9350;PB_c0_g7325;PB_c0_g9217;PB_c0_g14066;PB_c0_g7390;PB_c0_g9403;PB_c0_g7501;PB_c0_g11612;PB_c0_g10429;PB_c0_g9789;PB_c0_g11569;PB_c0_g7787
Biological Process: single-organism carbohydrate metabolic process (GO:0044723);	18	PB_c0_g3990;PB_c0_g13151;PB_c0_g9789;PB_c0_g15396;PB_c0_g16290;PB_c0_g4927;PB_c0_g16386;PB_c0_g3683;PB_c0_g14377;PB_c0_g16506;PB_c0_g14955;PB_c0_g13140;PB_c0_g8708;PB_c0_g15483;PB_c0_g9603;PB_c0_g7316;PB_c0_g3639;PB_c0_g3997
Biological Process: single-organism catabolic process (GO:0044712);	2	PB_c0_g13351;PB_c0_g14677
Biological Process: single-organism cellular localization (GO:1902580);	5	PB_c0_g12369;PB_c0_g14043;PB_c0_g944;PB_c0_g11005;PB_c0_g11977
Biological Process: single-organism cellular process (GO:0044763);	135	PB_c0_g5051;PB_c0_g14263;PB_c0_g1590;PB_c0_g13871;PB_c0_g15331;PB_c0_g10000;PB_c0_g11697;PB_c0_g14066;PB_c0_g11727;PB_c0_g1641;PB_c0_g8708;PB_c0_g2804;PB_c0_g14955;PB_c0_g7498;PB_c0_g411;PB_c0_g11039;PB_c0_g11068;PB_c0_g3639;PB_c0_g7130;PB_c0_g14884;PB_c0_g13646;PB_c0_g7799;PB_c0_g8839;PB_c0_g5294;PB_c0_g1971;PB_c0_g15930;PB_c0_g3683;PB_c0_g15762;PB_c0_g13625;PB_c0_g8444;PB_c0_g2826;PB_c0_g8549;P…
Biological Process: single-organism developmental process (GO:0044767);	15	PB_c0_g3275;PB_c0_g7155;PB_c0_g16701;PB_c0_g6156;PB_c0_g4550;PB_c0_g11727;PB_c0_g5389;PB_c0_g10268;PB_c0_g11916;PB_c0_g7744;PB_c0_g5861;PB_c0_g10506;PB_c0_g13057;PB_c0_g12208;PB_c0_g7824
Biological Process: single-organism intracellular transport (GO:1902582);	10	PB_c0_g11005;PB_c0_g944;PB_c0_g14043;PB_c0_g3177;PB_c0_g11448;PB_c0_g12369;PB_c0_g11977;PB_c0_g10254;PB_c0_g1565;PB_c0_g10657
Biological Process: single-organism membrane organization (GO:0044802);	4	PB_c0_g470;PB_c0_g373;PB_c0_g451;PB_c0_g6059
Biological Process: single-organism metabolic process (GO:0044710);	40	PB_c0_g10529;PB_c0_g10241;PB_c0_g3457;PB_c0_g13668;PB_c0_g9596;PB_c0_g6848;PB_c0_g10517;PB_c0_g14884;PB_c0_g12240;PB_c0_g7437;PB_c0_g8796;PB_c0_g5308;PB_c0_g8770;PB_c0_g13428;PB_c0_g15331;PB_c0_g5429;PB_c0_g10000;PB_c0_g8892;PB_c0_g10723;PB_c0_g1191;PB_c0_g14263;PB_c0_g15137;PB_c0_g5984;PB_c0_g13334;PB_c0_g13718;PB_c0_g16150;PB_c0_g5382;PB_c0_g14825;PB_c0_g7610;PB_c0_g16739;PB_c0_g475;PB_c0_g8549…
Biological Process: single-organism organelle organization (GO:1902589);	16	PB_c0_g1193;PB_c0_g13516;PB_c0_g14032;PB_c0_g13872;PB_c0_g8894;PB_c0_g12220;PB_c0_g12830;PB_c0_g15656;PB_c0_g11171;PB_c0_g12141;PB_c0_g13237;PB_c0_g13450;PB_c0_g3301;PB_c0_g14407;PB_c0_g9596;PB_c0_g4499
Biological Process: single-organism process (GO:0044699);	50	PB_c0_g14850;PB_c0_g3911;PB_c0_g11532;PB_c0_g6073;PB_c0_g3815;PB_c0_g10541;PB_c0_g6033;PB_c0_g14809;PB_c0_g7957;PB_c0_g13825;PB_c0_g6459;PB_c0_g12244;PB_c0_g2695;PB_c0_g11411;PB_c0_g3635;PB_c0_g8388;PB_c0_g15581;PB_c0_g3048;PB_c0_g10729;PB_c0_g3151;PB_c0_g8049;PB_c0_g4989;PB_c0_g3679;PB_c0_g6481;PB_c0_g4934;PB_c0_g14939;PB_c0_g5234;PB_c0_g9321;PB_c0_g6653;PB_c0_g9383;PB_c0_g5733;PB_c0_g1197;PB_c0…
Biological Process: single-organism transport (GO:0044765);	19	PB_c0_g4011;PB_c0_g3056;PB_c0_g11435;PB_c0_g1958;PB_c0_g442;PB_c0_g14127;PB_c0_g4667;PB_c0_g7498;PB_c0_g16609;PB_c0_g1971;PB_c0_g13351;PB_c0_g1973;PB_c0_g13548;PB_c0_g1925;PB_c0_g9798;PB_c0_g4640;PB_c0_g15396;PB_c0_g10145;PB_c0_g2319
Biological Process: singlet oxygen-mediated programmed cell death (GO:0010343);	6	PB_c0_g14053;PB_c0_g14012;PB_c0_g14077;PB_c0_g15313;PB_c0_g14506;PB_c0_g13766
Biological Process: sister chromatid cohesion (GO:0007062);	29	PB_c0_g13631;PB_c0_g15030;PB_c0_g4188;PB_c0_g10403;PB_c0_g12928;PB_c0_g940;PB_c0_g12461;PB_c0_g13733;PB_c0_g16378;PB_c0_g12862;PB_c0_g14062;PB_c0_g14455;PB_c0_g374;PB_c0_g10808;PB_c0_g13434;PB_c0_g16812;PB_c0_g12877;PB_c0_g11832;PB_c0_g10985;PB_c0_g3;PB_c0_g13208;PB_c0_g10276;PB_c0_g11694;PB_c0_g11169;PB_c0_g14354;PB_c0_g14823;PB_c0_g1476;PB_c0_g1428;PB_c0_g11457
Biological Process: small GTPase mediated signal transduction (GO:0007264);	79	PB_c0_g7519;PB_c0_g7260;PB_c0_g7578;PB_c0_g7439;PB_c0_g7575;PB_c0_g7712;PB_c0_g6961;PB_c0_g7052;PB_c0_g3008;PB_c0_g7427;PB_c0_g8243;PB_c0_g6972;PB_c0_g8344;PB_c0_g8168;PB_c0_g6186;PB_c0_g7695;PB_c0_g6963;PB_c0_g9264;PB_c0_g7841;PB_c0_g6592;PB_c0_g7977;PB_c0_g6840;PB_c0_g7456;PB_c0_g8032;PB_c0_g8567;PB_c0_g4539;PB_c0_g6757;PB_c0_g8308;PB_c0_g2448;PB_c0_g8008;PB_c0_g7151;PB_c0_g7827;PB_c0_g7929;PB_…
Biological Process: small molecule biosynthetic process (GO:0044283);	1	PB_c0_g4525
Biological Process: small molecule metabolic process (GO:0044281);	16	PB_c0_g15644;PB_c0_g4939;PB_c0_g6308;PB_c0_g14955;PB_c0_g7325;PB_c0_g16453;PB_c0_g7501;PB_c0_g15762;PB_c0_g16290;PB_c0_g14066;PB_c0_g7390;PB_c0_g16791;PB_c0_g16506;PB_c0_g7787;PB_c0_g10083;PB_c0_g15930
Biological Process: sodium ion homeostasis (GO:0055078);	3	PB_c0_g11913;PB_c0_g12023;PB_c0_g11299
Biological Process: sodium ion transmembrane transport (GO:0035725);	7	PB_c0_g14414;PB_c0_g8533;PB_c0_g16486;PB_c0_g180;PB_c0_g16604;PB_c0_g16776;PB_c0_g14507
Biological Process: sodium ion transport (GO:0006814);	14	PB_c0_g16418;PB_c0_g146;PB_c0_g8728;PB_c0_g16616;PB_c0_g14254;PB_c0_g16788;PB_c0_g16516;PB_c0_g16196;PB_c0_g16114;PB_c0_g16024;PB_c0_g15890;PB_c0_g16577;PB_c0_g16405;PB_c0_g16035
Biological Process: somatic cell DNA recombination (GO:0016444);	5	PB_c0_g10808;PB_c0_g11540;PB_c0_g15529;PB_c0_g15350;PB_c0_g14823
Biological Process: somatic stem cell maintenance (GO:0035019);	1	PB_c0_g12194
Biological Process: specification of floral organ identity (GO:0010093);	4	PB_c0_g1895;PB_c0_g12646;PB_c0_g12693;PB_c0_g8784
Biological Process: specification of floral organ number (GO:0048833);	2	PB_c0_g8214;PB_c0_g9061
Biological Process: specification of organ position (GO:0010159);	1	PB_c0_g8784
Biological Process: spermidine biosynthetic process (GO:0008295);	33	PB_c0_g5260;PB_c0_g3947;PB_c0_g991;PB_c0_g4808;PB_c0_g612;PB_c0_g16394;PB_c0_g3749;PB_c0_g16500;PB_c0_g16272;PB_c0_g13796;PB_c0_g6215;PB_c0_g542;PB_c0_g2453;PB_c0_g16359;PB_c0_g13156;PB_c0_g16042;PB_c0_g2931;PB_c0_g474;PB_c0_g163;PB_c0_g8868;PB_c0_g4059;PB_c0_g951;PB_c0_g15502;PB_c0_g496;PB_c0_g16324;PB_c0_g13328;PB_c0_g16404;PB_c0_g153;PB_c0_g850;PB_c0_g16438;PB_c0_g16502;PB_c0_g16200;PB_c0_g165…
Biological Process: spermine biosynthetic process (GO:0006597);	21	PB_c0_g16500;PB_c0_g612;PB_c0_g8868;PB_c0_g474;PB_c0_g991;PB_c0_g163;PB_c0_g16502;PB_c0_g16544;PB_c0_g16200;PB_c0_g2453;PB_c0_g850;PB_c0_g16359;PB_c0_g16438;PB_c0_g16042;PB_c0_g496;PB_c0_g16324;PB_c0_g16404;PB_c0_g16272;PB_c0_g951;PB_c0_g6215;PB_c0_g15502
Biological Process: sphingoid biosynthetic process (GO:0046520);	10	PB_c0_g3552;PB_c0_g4476;PB_c0_g4327;PB_c0_g6683;PB_c0_g212;PB_c0_g392;PB_c0_g3473;PB_c0_g7408;PB_c0_g3459;PB_c0_g245
Biological Process: sphingolipid catabolic process (GO:0030149);	1	PB_c0_g357
Biological Process: sphingolipid metabolic process (GO:0006665);	3	PB_c0_g188;PB_c0_g16416;PB_c0_g3467
Biological Process: spindle assembly (GO:0051225);	3	PB_c0_g16462;PB_c0_g6695;PB_c0_g14190
Biological Process: spindle assembly involved in mitosis (GO:0090307);	1	PB_c0_g11410
Biological Process: spliceosomal complex assembly (GO:0000245);	19	PB_c0_g502;PB_c0_g10224;PB_c0_g8802;PB_c0_g16682;PB_c0_g6846;PB_c0_g10447;PB_c0_g13662;PB_c0_g9639;PB_c0_g10596;PB_c0_g359;PB_c0_g79;PB_c0_g8359;PB_c0_g351;PB_c0_g16332;PB_c0_g5223;PB_c0_g9979;PB_c0_g12147;PB_c0_g9443;PB_c0_g179
Biological Process: spliceosomal complex disassembly (GO:0000390);	3	PB_c0_g6490;PB_c0_g11421;PB_c0_g12068
Biological Process: spliceosomal snRNP assembly (GO:0000387);	4	PB_c0_g7239;PB_c0_g8359;PB_c0_g410;PB_c0_g16301
Biological Process: spliceosomal tri-snRNP complex assembly (GO:0000244);	11	PB_c0_g12613;PB_c0_g10597;PB_c0_g12570;PB_c0_g11950;PB_c0_g10675;PB_c0_g13564;PB_c0_g12771;PB_c0_g11353;PB_c0_g10566;PB_c0_g10892;PB_c0_g6006
Biological Process: stamen development (GO:0048443);	27	PB_c0_g133;PB_c0_g4295;PB_c0_g3575;PB_c0_g10932;PB_c0_g10118;PB_c0_g12292;PB_c0_g6140;PB_c0_g14796;PB_c0_g14666;PB_c0_g6144;PB_c0_g11549;PB_c0_g8214;PB_c0_g10311;PB_c0_g9061;PB_c0_g10881;PB_c0_g5380;PB_c0_g6392;PB_c0_g12594;PB_c0_g5847;PB_c0_g10428;PB_c0_g4530;PB_c0_g4213;PB_c0_g12794;PB_c0_g14847;PB_c0_g11155;PB_c0_g5041;PB_c0_g10533
Biological Process: starch biosynthetic process (GO:0019252);	190	PB_c0_g12472;PB_c0_g10958;PB_c0_g5210;PB_c0_g9620;PB_c0_g4136;PB_c0_g9043;PB_c0_g3016;PB_c0_g871;PB_c0_g3958;PB_c0_g16708;PB_c0_g8006;PB_c0_g8659;PB_c0_g6057;PB_c0_g6556;PB_c0_g14970;PB_c0_g14875;PB_c0_g15106;PB_c0_g10689;PB_c0_g1316;PB_c0_g7823;PB_c0_g14433;PB_c0_g2468;PB_c0_g15230;PB_c0_g1208;PB_c0_g4207;PB_c0_g16205;PB_c0_g16182;PB_c0_g6781;PB_c0_g14058;PB_c0_g3998;PB_c0_g11130;PB_c0_g954;PB_c…
Biological Process: starch catabolic process (GO:0005983);	20	PB_c0_g4798;PB_c0_g4626;PB_c0_g16360;PB_c0_g14010;PB_c0_g10958;PB_c0_g4439;PB_c0_g1557;PB_c0_g10253;PB_c0_g15208;PB_c0_g15688;PB_c0_g4654;PB_c0_g5612;PB_c0_g6611;PB_c0_g10424;PB_c0_g10298;PB_c0_g15814;PB_c0_g1850;PB_c0_g10689;PB_c0_g15404;PB_c0_g14875
Biological Process: starch metabolic process (GO:0005982);	33	PB_c0_g7056;PB_c0_g5775;PB_c0_g10886;PB_c0_g14135;PB_c0_g11137;PB_c0_g10919;PB_c0_g10722;PB_c0_g16402;PB_c0_g5162;PB_c0_g6682;PB_c0_g10745;PB_c0_g10237;PB_c0_g16212;PB_c0_g13538;PB_c0_g16107;PB_c0_g11646;PB_c0_g13291;PB_c0_g12480;PB_c0_g11472;PB_c0_g10630;PB_c0_g6437;PB_c0_g10201;PB_c0_g318;PB_c0_g11027;PB_c0_g14805;PB_c0_g14377;PB_c0_g16625;PB_c0_g11165;PB_c0_g4831;PB_c0_g10692;PB_c0_g15304;PB_c…
Biological Process: stem cell division (GO:0017145);	2	PB_c0_g12510;PB_c0_g12110
Biological Process: stem cell fate determination (GO:0048867);	5	PB_c0_g10570;PB_c0_g10555;PB_c0_g11002;PB_c0_g11659;PB_c0_g11222
Biological Process: stem vascular tissue pattern formation (GO:0010222);	1	PB_c0_g5586
Biological Process: steroid biosynthetic process (GO:0006694);	3	PB_c0_g3517;PB_c0_g4892;PB_c0_g4194
Biological Process: steroid metabolic process (GO:0008202);	2	PB_c0_g15947;PB_c0_g15965
Biological Process: sterol biosynthetic process (GO:0016126);	52	PB_c0_g810;PB_c0_g11930;PB_c0_g15919;PB_c0_g10488;PB_c0_g3848;PB_c0_g3473;PB_c0_g3322;PB_c0_g16418;PB_c0_g4549;PB_c0_g10343;PB_c0_g14246;PB_c0_g2202;PB_c0_g1457;PB_c0_g11633;PB_c0_g245;PB_c0_g1153;PB_c0_g4476;PB_c0_g13234;PB_c0_g1755;PB_c0_g570;PB_c0_g13832;PB_c0_g212;PB_c0_g11449;PB_c0_g1910;PB_c0_g2639;PB_c0_g392;PB_c0_g15470;PB_c0_g4950;PB_c0_g16035;PB_c0_g888;PB_c0_g7408;PB_c0_g146;PB_c0_g111…
Biological Process: sterol metabolic process (GO:0016125);	12	PB_c0_g543;PB_c0_g14766;PB_c0_g133;PB_c0_g5390;PB_c0_g11840;PB_c0_g1322;PB_c0_g15078;PB_c0_g2115;PB_c0_g619;PB_c0_g1866;PB_c0_g14672;PB_c0_g239
Biological Process: stomatal closure (GO:0090332);	2	PB_c0_g3467;PB_c0_g13805
Biological Process: stomatal complex development (GO:0010374);	1	PB_c0_g434
Biological Process: stomatal complex morphogenesis (GO:0010103);	84	PB_c0_g3689;PB_c0_g4771;PB_c0_g5368;PB_c0_g2077;PB_c0_g10699;PB_c0_g7882;PB_c0_g12292;PB_c0_g8700;PB_c0_g14796;PB_c0_g8146;PB_c0_g16297;PB_c0_g6781;PB_c0_g16134;PB_c0_g2603;PB_c0_g3363;PB_c0_g3249;PB_c0_g14847;PB_c0_g6449;PB_c0_g10533;PB_c0_g6422;PB_c0_g16194;PB_c0_g8591;PB_c0_g5293;PB_c0_g7600;PB_c0_g11477;PB_c0_g1943;PB_c0_g10932;PB_c0_g12472;PB_c0_g7032;PB_c0_g10236;PB_c0_g4104;PB_c0_g10752;PB…
Biological Process: stomatal complex patterning (GO:0010375);	4	PB_c0_g11242;PB_c0_g7156;PB_c0_g10770;PB_c0_g10923
Biological Process: stomatal lineage progression (GO:0010440);	8	PB_c0_g16017;PB_c0_g1330;PB_c0_g4183;PB_c0_g10474;PB_c0_g2179;PB_c0_g8482;PB_c0_g12324;PB_c0_g11228
Biological Process: stomatal movement (GO:0010118);	15	PB_c0_g157;PB_c0_g14796;PB_c0_g772;PB_c0_g782;PB_c0_g13716;PB_c0_g16521;PB_c0_g14506;PB_c0_g14666;PB_c0_g13766;PB_c0_g14012;PB_c0_g15167;PB_c0_g15313;PB_c0_g14077;PB_c0_g16427;PB_c0_g14894
Biological Process: stress-activated protein kinase signaling cascade (GO:0031098);	28	PB_c0_g1397;PB_c0_g11029;PB_c0_g5054;PB_c0_g12701;PB_c0_g12212;PB_c0_g14617;PB_c0_g14115;PB_c0_g13779;PB_c0_g16677;PB_c0_g13868;PB_c0_g14415;PB_c0_g3092;PB_c0_g7250;PB_c0_g3699;PB_c0_g5195;PB_c0_g1933;PB_c0_g14001;PB_c0_g1857;PB_c0_g6579;PB_c0_g13000;PB_c0_g7665;PB_c0_g14373;PB_c0_g13580;PB_c0_g14174;PB_c0_g12551;PB_c0_g5629;PB_c0_g14182;PB_c0_g14897
Biological Process: strigolactone biosynthetic process (GO:1901601);	7	PB_c0_g6328;PB_c0_g6937;PB_c0_g7699;PB_c0_g6196;PB_c0_g6738;PB_c0_g7074;PB_c0_g6601
Biological Process: suberin biosynthetic process (GO:0010345);	7	PB_c0_g11117;PB_c0_g2732;PB_c0_g11604;PB_c0_g11412;PB_c0_g11209;PB_c0_g10444;PB_c0_g11492
Biological Process: succinate metabolic process (GO:0006105);	5	PB_c0_g3390;PB_c0_g2921;PB_c0_g3777;PB_c0_g1796;PB_c0_g2961
Biological Process: succinyl-CoA metabolic process (GO:0006104);	5	PB_c0_g3390;PB_c0_g2961;PB_c0_g3777;PB_c0_g2921;PB_c0_g1796
Biological Process: sucrose biosynthetic process (GO:0005986);	15	PB_c0_g2541;PB_c0_g2404;PB_c0_g4439;PB_c0_g5612;PB_c0_g1305;PB_c0_g4654;PB_c0_g3295;PB_c0_g3249;PB_c0_g4798;PB_c0_g12148;PB_c0_g2950;PB_c0_g1617;PB_c0_g3062;PB_c0_g12249;PB_c0_g4626
Biological Process: sucrose catabolic process (GO:0005987);	1	PB_c0_g14805
Biological Process: sucrose metabolic process (GO:0005985);	17	PB_c0_g2610;PB_c0_g13362;PB_c0_g13454;PB_c0_g1853;PB_c0_g12740;PB_c0_g1101;PB_c0_g1036;PB_c0_g4678;PB_c0_g12724;PB_c0_g11646;PB_c0_g13291;PB_c0_g15179;PB_c0_g16212;PB_c0_g11774;PB_c0_g2468;PB_c0_g10692;PB_c0_g1131
Biological Process: sucrose transport (GO:0015770);	15	PB_c0_g13820;PB_c0_g16282;PB_c0_g3137;PB_c0_g137;PB_c0_g2438;PB_c0_g15577;PB_c0_g7510;PB_c0_g16448;PB_c0_g7262;PB_c0_g16560;PB_c0_g3678;PB_c0_g9364;PB_c0_g15900;PB_c0_g6696;PB_c0_g15770
Biological Process: sugar mediated signaling pathway (GO:0010182);	43	PB_c0_g9793;PB_c0_g15598;PB_c0_g5710;PB_c0_g4016;PB_c0_g5015;PB_c0_g2344;PB_c0_g12928;PB_c0_g14440;PB_c0_g12646;PB_c0_g10403;PB_c0_g7638;PB_c0_g4097;PB_c0_g10962;PB_c0_g14558;PB_c0_g5539;PB_c0_g10687;PB_c0_g10276;PB_c0_g5711;PB_c0_g12510;PB_c0_g2760;PB_c0_g4335;PB_c0_g16277;PB_c0_g4142;PB_c0_g14588;PB_c0_g3210;PB_c0_g258;PB_c0_g12693;PB_c0_g3229;PB_c0_g4346;PB_c0_g13546;PB_c0_g13631;PB_c0_g2211;P…
Biological Process: sulfate assimilation (GO:0000103);	41	PB_c0_g5920;PB_c0_g1125;PB_c0_g9394;PB_c0_g8928;PB_c0_g9796;PB_c0_g9909;PB_c0_g1950;PB_c0_g4038;PB_c0_g4252;PB_c0_g9824;PB_c0_g10122;PB_c0_g10063;PB_c0_g9043;PB_c0_g9989;PB_c0_g8622;PB_c0_g5805;PB_c0_g10025;PB_c0_g9118;PB_c0_g9620;PB_c0_g9800;PB_c0_g8302;PB_c0_g8590;PB_c0_g15180;PB_c0_g3096;PB_c0_g5315;PB_c0_g196;PB_c0_g5964;PB_c0_g9280;PB_c0_g6075;PB_c0_g10024;PB_c0_g8820;PB_c0_g9152;PB_c0_g9265…
Biological Process: sulfate reduction (GO:0019419);	9	PB_c0_g806;PB_c0_g9478;PB_c0_g6844;PB_c0_g777;PB_c0_g2749;PB_c0_g1384;PB_c0_g2223;PB_c0_g1007;PB_c0_g2317
Biological Process: sulfate transmembrane transport (GO:1902358);	5	PB_c0_g12385;PB_c0_g14226;PB_c0_g14241;PB_c0_g14794;PB_c0_g13883
Biological Process: sulfate transport (GO:0008272);	3	PB_c0_g12135;PB_c0_g12224;PB_c0_g11679
Biological Process: sulfide oxidation, using siroheme sulfite reductase (GO:0019424);	1	PB_c0_g14352
Biological Process: sulfur amino acid biosynthetic process (GO:0000097);	1	PB_c0_g8909
Biological Process: sulfur amino acid metabolic process (GO:0000096);	27	PB_c0_g4251;PB_c0_g4245;PB_c0_g16701;PB_c0_g6156;PB_c0_g3261;PB_c0_g3713;PB_c0_g2794;PB_c0_g373;PB_c0_g15640;PB_c0_g470;PB_c0_g3801;PB_c0_g6059;PB_c0_g15771;PB_c0_g7094;PB_c0_g3786;PB_c0_g7228;PB_c0_g5368;PB_c0_g1699;PB_c0_g5260;PB_c0_g3689;PB_c0_g4771;PB_c0_g15659;PB_c0_g4104;PB_c0_g13538;PB_c0_g4627;PB_c0_g451;PB_c0_g365
Biological Process: sulfur compound biosynthetic process (GO:0044272);	25	PB_c0_g365;PB_c0_g451;PB_c0_g4627;PB_c0_g4104;PB_c0_g1699;PB_c0_g15659;PB_c0_g4771;PB_c0_g3689;PB_c0_g7228;PB_c0_g5368;PB_c0_g3786;PB_c0_g6059;PB_c0_g7094;PB_c0_g15771;PB_c0_g470;PB_c0_g9217;PB_c0_g3801;PB_c0_g15640;PB_c0_g3713;PB_c0_g2794;PB_c0_g373;PB_c0_g6156;PB_c0_g4251;PB_c0_g4245;PB_c0_g16701
Biological Process: sulfur compound metabolic process (GO:0006790);	5	PB_c0_g5002;PB_c0_g295;PB_c0_g9429;PB_c0_g15187;PB_c0_g9875
Biological Process: superoxide metabolic process (GO:0006801);	5	PB_c0_g8892;PB_c0_g7610;PB_c0_g8807;PB_c0_g5937;PB_c0_g5857
Biological Process: symbiont intracellular protein transport in host (GO:0030581);	3	PB_c0_g15775;PB_c0_g16471;PB_c0_g16201
Biological Process: synapsis (GO:0007129);	7	PB_c0_g16353;PB_c0_g11202;PB_c0_g16378;PB_c0_g11205;PB_c0_g10808;PB_c0_g12394;PB_c0_g14455
Biological Process: syncytium formation (GO:0006949);	1	PB_c0_g5065
Biological Process: synergid death (GO:0010198);	1	PB_c0_g668
Biological Process: system development (GO:0048731);	10	PB_c0_g3120;PB_c0_g883;PB_c0_g3019;PB_c0_g559;PB_c0_g4582;PB_c0_g4451;PB_c0_g5688;PB_c0_g15102;PB_c0_g13216;PB_c0_g3520
Biological Process: systemic acquired resistance (GO:0009627);	39	PB_c0_g7748;PB_c0_g5323;PB_c0_g4417;PB_c0_g3200;PB_c0_g5571;PB_c0_g8862;PB_c0_g12449;PB_c0_g2085;PB_c0_g12591;PB_c0_g3717;PB_c0_g260;PB_c0_g2222;PB_c0_g3613;PB_c0_g2025;PB_c0_g2830;PB_c0_g4001;PB_c0_g5275;PB_c0_g13530;PB_c0_g1479;PB_c0_g979;PB_c0_g15388;PB_c0_g8544;PB_c0_g8181;PB_c0_g5755;PB_c0_g4435;PB_c0_g510;PB_c0_g1530;PB_c0_g2375;PB_c0_g2566;PB_c0_g12839;PB_c0_g1921;PB_c0_g6868;PB_c0_g14788;…
Biological Process: systemic acquired resistance, salicylic acid mediated signaling pathway (GO:0009862);	87	PB_c0_g3957;PB_c0_g6782;PB_c0_g4367;PB_c0_g16265;PB_c0_g9683;PB_c0_g2883;PB_c0_g14417;PB_c0_g4627;PB_c0_g3295;PB_c0_g4251;PB_c0_g4245;PB_c0_g2081;PB_c0_g8992;PB_c0_g7419;PB_c0_g14573;PB_c0_g2794;PB_c0_g3062;PB_c0_g1398;PB_c0_g8934;PB_c0_g2404;PB_c0_g1814;PB_c0_g289;PB_c0_g3839;PB_c0_g13368;PB_c0_g7228;PB_c0_g2950;PB_c0_g562;PB_c0_g4527;PB_c0_g48;PB_c0_g8667;PB_c0_g1004;PB_c0_g8330;PB_c0_g2988;PB_…
Biological Process: tRNA 3'-trailer cleavage, endonucleolytic (GO:0034414);	2	PB_c0_g16790;PB_c0_g12300
Biological Process: tRNA N2-guanine methylation (GO:0002940);	1	PB_c0_g14813
Biological Process: tRNA aminoacylation for protein translation (GO:0006418);	6	PB_c0_g2596;PB_c0_g14969;PB_c0_g4929;PB_c0_g3091;PB_c0_g2748;PB_c0_g1903
Biological Process: tRNA dihydrouridine synthesis (GO:0002943);	3	PB_c0_g1319;PB_c0_g14118;PB_c0_g1231
Biological Process: tRNA metabolic process (GO:0006399);	15	PB_c0_g14715;PB_c0_g7255;PB_c0_g613;PB_c0_g14967;PB_c0_g6298;PB_c0_g15418;PB_c0_g12974;PB_c0_g6686;PB_c0_g7854;PB_c0_g5189;PB_c0_g16372;PB_c0_g9413;PB_c0_g6626;PB_c0_g14691;PB_c0_g1483
Biological Process: tRNA methylation (GO:0030488);	5	PB_c0_g634;PB_c0_g13379;PB_c0_g5098;PB_c0_g3242;PB_c0_g2741
Biological Process: tRNA methylthiolation (GO:0035600);	3	PB_c0_g15292;PB_c0_g15576;PB_c0_g15855
Biological Process: tRNA modification (GO:0006400);	16	PB_c0_g16025;PB_c0_g4745;PB_c0_g10273;PB_c0_g12586;PB_c0_g84;PB_c0_g1212;PB_c0_g14765;PB_c0_g12775;PB_c0_g5661;PB_c0_g10742;PB_c0_g14874;PB_c0_g12806;PB_c0_g10215;PB_c0_g12816;PB_c0_g16059;PB_c0_g1551
Biological Process: tRNA processing (GO:0008033);	15	PB_c0_g4065;PB_c0_g6520;PB_c0_g5804;PB_c0_g16545;PB_c0_g2980;PB_c0_g13067;PB_c0_g15829;PB_c0_g2409;PB_c0_g2300;PB_c0_g59;PB_c0_g10682;PB_c0_g215;PB_c0_g2149;PB_c0_g2466;PB_c0_g16806
Biological Process: tRNA pseudouridine synthesis (GO:0031119);	2	PB_c0_g11502;PB_c0_g3582
Biological Process: tRNA re-export from nucleus (GO:0071528);	1	PB_c0_g10687
Biological Process: tRNA splicing, via endonucleolytic cleavage and ligation (GO:0006388);	3	PB_c0_g2422;PB_c0_g11345;PB_c0_g11111
Biological Process: tRNA thio-modification (GO:0034227);	1	PB_c0_g6351
Biological Process: tRNA wobble position uridine thiolation (GO:0002143);	1	PB_c0_g1297
Biological Process: tRNA wobble uridine modification (GO:0002098);	1	PB_c0_g6351
Biological Process: telomere maintenance (GO:0000723);	3	PB_c0_g11303;PB_c0_g11788;PB_c0_g2301
Biological Process: telomere maintenance in response to DNA damage (GO:0043247);	6	PB_c0_g11457;PB_c0_g14823;PB_c0_g10985;PB_c0_g16378;PB_c0_g11169;PB_c0_g14455
Biological Process: temperature compensation of the circadian clock (GO:0010378);	10	PB_c0_g10886;PB_c0_g11472;PB_c0_g9227;PB_c0_g10237;PB_c0_g10630;PB_c0_g11137;PB_c0_g10201;PB_c0_g11007;PB_c0_g10722;PB_c0_g11165
Biological Process: termination of RNA polymerase II transcription (GO:0006369);	3	PB_c0_g8214;PB_c0_g9061;PB_c0_g2824
Biological Process: terpenoid biosynthetic process (GO:0016114);	4	PB_c0_g15853;PB_c0_g7264;PB_c0_g7742;PB_c0_g3736
Biological Process: tetrahydrobiopterin biosynthetic process (GO:0006729);	4	PB_c0_g7390;PB_c0_g7325;PB_c0_g7787;PB_c0_g7501
Biological Process: tetrahydrofolate biosynthetic process (GO:0046654);	1	PB_c0_g14849
Biological Process: tetrahydrofolate interconversion (GO:0035999);	25	PB_c0_g3077;PB_c0_g7399;PB_c0_g15646;PB_c0_g16101;PB_c0_g7383;PB_c0_g15748;PB_c0_g15308;PB_c0_g15298;PB_c0_g16329;PB_c0_g899;PB_c0_g15908;PB_c0_g16124;PB_c0_g15848;PB_c0_g3834;PB_c0_g15463;PB_c0_g15318;PB_c0_g14754;PB_c0_g952;PB_c0_g15888;PB_c0_g15151;PB_c0_g16338;PB_c0_g16553;PB_c0_g15966;PB_c0_g257;PB_c0_g15795
Biological Process: tetrahydrofolylpolyglutamate biosynthetic process (GO:0046901);	3	PB_c0_g16305;PB_c0_g15983;PB_c0_g15261
Biological Process: tetrahydrofolylpolyglutamate metabolic process (GO:0046900);	1	PB_c0_g5146
Biological Process: thiamine biosynthetic process (GO:0009228);	8	PB_c0_g15064;PB_c0_g4833;PB_c0_g15853;PB_c0_g4570;PB_c0_g13079;PB_c0_g4479;PB_c0_g9597;PB_c0_g4922
Biological Process: thigmotropism (GO:0009652);	1	PB_c0_g6474
Biological Process: threonine biosynthetic process (GO:0009088);	2	PB_c0_g11;PB_c0_g342
Biological Process: threonine catabolic process (GO:0006567);	2	PB_c0_g908;PB_c0_g689
Biological Process: threonyl-tRNA aminoacylation (GO:0006435);	5	PB_c0_g15237;PB_c0_g14755;PB_c0_g14839;PB_c0_g14461;PB_c0_g14881
Biological Process: threonylcarbamoyladenosine metabolic process (GO:0070525);	2	PB_c0_g8178;PB_c0_g6971
Biological Process: thylakoid membrane organization (GO:0010027);	213	PB_c0_g13655;PB_c0_g1136;PB_c0_g6537;PB_c0_g12258;PB_c0_g2488;PB_c0_g14931;PB_c0_g16053;PB_c0_g8646;PB_c0_g7255;PB_c0_g14715;PB_c0_g3081;PB_c0_g14737;PB_c0_g6382;PB_c0_g6875;PB_c0_g12974;PB_c0_g3184;PB_c0_g6850;PB_c0_g8643;PB_c0_g2705;PB_c0_g13819;PB_c0_g4329;PB_c0_g3732;PB_c0_g580;PB_c0_g698;PB_c0_g12517;PB_c0_g14550;PB_c0_g3876;PB_c0_g4778;PB_c0_g14378;PB_c0_g73;PB_c0_g7301;PB_c0_g1131;PB_c0_g7…
Biological Process: tissue development (GO:0009888);	24	PB_c0_g11005;PB_c0_g16378;PB_c0_g14043;PB_c0_g944;PB_c0_g12001;PB_c0_g15980;PB_c0_g15032;PB_c0_g15030;PB_c0_g12087;PB_c0_g11457;PB_c0_g13351;PB_c0_g16389;PB_c0_g11169;PB_c0_g12369;PB_c0_g14770;PB_c0_g10985;PB_c0_g12481;PB_c0_g13019;PB_c0_g11977;PB_c0_g12220;PB_c0_g12484;PB_c0_g13037;PB_c0_g374;PB_c0_g11468
Biological Process: toxin catabolic process (GO:0009407);	82	PB_c0_g7102;PB_c0_g10008;PB_c0_g9508;PB_c0_g739;PB_c0_g7348;PB_c0_g2666;PB_c0_g8070;PB_c0_g1458;PB_c0_g3078;PB_c0_g9543;PB_c0_g3868;PB_c0_g8209;PB_c0_g4105;PB_c0_g14570;PB_c0_g1706;PB_c0_g11148;PB_c0_g7351;PB_c0_g2544;PB_c0_g12877;PB_c0_g1937;PB_c0_g8781;PB_c0_g3842;PB_c0_g8054;PB_c0_g7828;PB_c0_g13995;PB_c0_g9211;PB_c0_g8959;PB_c0_g8980;PB_c0_g15006;PB_c0_g7719;PB_c0_g8508;PB_c0_g8142;PB_c0_g753…
Biological Process: transcription elongation from RNA polymerase II promoter (GO:0006368);	15	PB_c0_g4698;PB_c0_g10638;PB_c0_g8585;PB_c0_g13117;PB_c0_g2995;PB_c0_g10225;PB_c0_g10974;PB_c0_g13634;PB_c0_g10598;PB_c0_g15107;PB_c0_g1109;PB_c0_g11239;PB_c0_g1085;PB_c0_g10294;PB_c0_g4988
Biological Process: transcription factor TFIIIB complex assembly (GO:0070217);	4	PB_c0_g6973;PB_c0_g4482;PB_c0_g3676;PB_c0_g4286
Biological Process: transcription factor import into nucleus (GO:0042991);	8	PB_c0_g11976;PB_c0_g8376;PB_c0_g8601;PB_c0_g8093;PB_c0_g7453;PB_c0_g8199;PB_c0_g8131;PB_c0_g7247
Biological Process: transcription from RNA polymerase I promoter (GO:0006360);	6	PB_c0_g10563;PB_c0_g10653;PB_c0_g10664;PB_c0_g6819;PB_c0_g7718;PB_c0_g2393
Biological Process: transcription from RNA polymerase II promoter (GO:0006366);	28	PB_c0_g7718;PB_c0_g8291;PB_c0_g13508;PB_c0_g14203;PB_c0_g11943;PB_c0_g14965;PB_c0_g4740;PB_c0_g14062;PB_c0_g10472;PB_c0_g11115;PB_c0_g5606;PB_c0_g11101;PB_c0_g14735;PB_c0_g6770;PB_c0_g5063;PB_c0_g1139;PB_c0_g7553;PB_c0_g2954;PB_c0_g7375;PB_c0_g12795;PB_c0_g13297;PB_c0_g10695;PB_c0_g3840;PB_c0_g2256;PB_c0_g14983;PB_c0_g6417;PB_c0_g13069;PB_c0_g10219
Biological Process: transcription from RNA polymerase III promoter (GO:0006383);	6	PB_c0_g10663;PB_c0_g10909;PB_c0_g7718;PB_c0_g5998;PB_c0_g349;PB_c0_g10945
Biological Process: transcription from plastid promoter (GO:0042793);	88	PB_c0_g10452;PB_c0_g12719;PB_c0_g1483;PB_c0_g4335;PB_c0_g5711;PB_c0_g4921;PB_c0_g8330;PB_c0_g7873;PB_c0_g7347;PB_c0_g7355;PB_c0_g5035;PB_c0_g2847;PB_c0_g12791;PB_c0_g2799;PB_c0_g3261;PB_c0_g13793;PB_c0_g3884;PB_c0_g2188;PB_c0_g5015;PB_c0_g13177;PB_c0_g10455;PB_c0_g12895;PB_c0_g12258;PB_c0_g6537;PB_c0_g13655;PB_c0_g10102;PB_c0_g1136;PB_c0_g2705;PB_c0_g6875;PB_c0_g4617;PB_c0_g12974;PB_c0_g3184;PB_c…
Biological Process: transcription initiation from RNA polymerase II promoter (GO:0006367);	12	PB_c0_g13903;PB_c0_g7913;PB_c0_g4790;PB_c0_g8366;PB_c0_g16479;PB_c0_g13614;PB_c0_g691;PB_c0_g660;PB_c0_g16536;PB_c0_g6067;PB_c0_g15422;PB_c0_g9198
Biological Process: transcription initiation from RNA polymerase III promoter (GO:0006384);	3	PB_c0_g6052;PB_c0_g16048;PB_c0_g6123
Biological Process: transcription, DNA-templated (GO:0006351);	114	PB_c0_g11060;PB_c0_g9183;PB_c0_g3067;PB_c0_g12276;PB_c0_g14659;PB_c0_g6203;PB_c0_g11600;PB_c0_g2154;PB_c0_g14760;PB_c0_g11506;PB_c0_g9500;PB_c0_g10705;PB_c0_g4865;PB_c0_g16110;PB_c0_g1692;PB_c0_g15522;PB_c0_g1059;PB_c0_g1185;PB_c0_g4473;PB_c0_g7702;PB_c0_g10538;PB_c0_g2900;PB_c0_g5803;PB_c0_g15168;PB_c0_g10523;PB_c0_g16557;PB_c0_g10712;PB_c0_g2845;PB_c0_g16794;PB_c0_g16357;PB_c0_g15712;PB_c0_g151…
Biological Process: transcription, RNA-templated (GO:0001172);	6	PB_c0_g10876;PB_c0_g671;PB_c0_g11056;PB_c0_g7462;PB_c0_g11948;PB_c0_g12319
Biological Process: transcytosis (GO:0045056);	1	PB_c0_g13125
Biological Process: transition metal ion transport (GO:0000041);	7	PB_c0_g4396;PB_c0_g5793;PB_c0_g8466;PB_c0_g14849;PB_c0_g7828;PB_c0_g7373;PB_c0_g9732
Biological Process: translation (GO:0006412);	343	PB_c0_g8699;PB_c0_g8035;PB_c0_g9709;PB_c0_g10010;PB_c0_g9655;PB_c0_g8352;PB_c0_g12820;PB_c0_g9975;PB_c0_g3599;PB_c0_g9037;PB_c0_g9124;PB_c0_g7869;PB_c0_g7411;PB_c0_g9879;PB_c0_g6605;PB_c0_g7179;PB_c0_g9835;PB_c0_g9911;PB_c0_g9799;PB_c0_g9983;PB_c0_g1984;PB_c0_g7358;PB_c0_g9818;PB_c0_g5813;PB_c0_g8465;PB_c0_g9958;PB_c0_g9528;PB_c0_g8309;PB_c0_g9514;PB_c0_g9739;PB_c0_g8864;PB_c0_g8385;PB_c0_g10026;…
Biological Process: translational elongation (GO:0006414);	75	PB_c0_g10151;PB_c0_g2650;PB_c0_g6690;PB_c0_g7698;PB_c0_g583;PB_c0_g8079;PB_c0_g10130;PB_c0_g1403;PB_c0_g13259;PB_c0_g13218;PB_c0_g7777;PB_c0_g2502;PB_c0_g13281;PB_c0_g13793;PB_c0_g12791;PB_c0_g83;PB_c0_g6289;PB_c0_g10088;PB_c0_g14141;PB_c0_g10165;PB_c0_g2254;PB_c0_g13655;PB_c0_g2266;PB_c0_g6896;PB_c0_g516;PB_c0_g3256;PB_c0_g8646;PB_c0_g5120;PB_c0_g5828;PB_c0_g7243;PB_c0_g13819;PB_c0_g16417;PB_c0_…
Biological Process: translational frameshifting (GO:0006452);	9	PB_c0_g9066;PB_c0_g9169;PB_c0_g9067;PB_c0_g9939;PB_c0_g9109;PB_c0_g8520;PB_c0_g8998;PB_c0_g8840;PB_c0_g8340
Biological Process: translational initiation (GO:0006413);	122	PB_c0_g13893;PB_c0_g9001;PB_c0_g9270;PB_c0_g6119;PB_c0_g15042;PB_c0_g8340;PB_c0_g11612;PB_c0_g6600;PB_c0_g4169;PB_c0_g12443;PB_c0_g7088;PB_c0_g1223;PB_c0_g14905;PB_c0_g6230;PB_c0_g9067;PB_c0_g11569;PB_c0_g11316;PB_c0_g6054;PB_c0_g8998;PB_c0_g12654;PB_c0_g12185;PB_c0_g13734;PB_c0_g694;PB_c0_g8756;PB_c0_g13789;PB_c0_g9939;PB_c0_g6345;PB_c0_g9941;PB_c0_g9790;PB_c0_g1092;PB_c0_g9169;PB_c0_g6792;PB_c0…
Biological Process: translational termination (GO:0006415);	6	PB_c0_g16199;PB_c0_g1254;PB_c0_g845;PB_c0_g1440;PB_c0_g1449;PB_c0_g15425
Biological Process: transmembrane receptor protein serine/threonine kinase signaling pathway (GO:0007178);	1	PB_c0_g12858
Biological Process: transmembrane receptor protein tyrosine kinase signaling pathway (GO:0007169);	1	PB_c0_g11608
Biological Process: transmembrane transport (GO:0055085);	201	PB_c0_g13429;PB_c0_g13136;PB_c0_g11418;PB_c0_g644;PB_c0_g10890;PB_c0_g4900;PB_c0_g8901;PB_c0_g7910;PB_c0_g2594;PB_c0_g16334;PB_c0_g13446;PB_c0_g16800;PB_c0_g6121;PB_c0_g12479;PB_c0_g12030;PB_c0_g11860;PB_c0_g14395;PB_c0_g10983;PB_c0_g13410;PB_c0_g5847;PB_c0_g1340;PB_c0_g13878;PB_c0_g15721;PB_c0_g11108;PB_c0_g15720;PB_c0_g8310;PB_c0_g1608;PB_c0_g16455;PB_c0_g2684;PB_c0_g15727;PB_c0_g4577;PB_c0_g15…
Biological Process: transport (GO:0006810);	112	PB_c0_g9531;PB_c0_g4629;PB_c0_g15480;PB_c0_g356;PB_c0_g4783;PB_c0_g9019;PB_c0_g5030;PB_c0_g5278;PB_c0_g14685;PB_c0_g1996;PB_c0_g4579;PB_c0_g14156;PB_c0_g14370;PB_c0_g182;PB_c0_g2846;PB_c0_g16514;PB_c0_g15860;PB_c0_g7272;PB_c0_g9370;PB_c0_g8469;PB_c0_g5951;PB_c0_g10205;PB_c0_g6319;PB_c0_g14469;PB_c0_g13355;PB_c0_g16318;PB_c0_g15782;PB_c0_g16040;PB_c0_g14801;PB_c0_g15472;PB_c0_g13283;PB_c0_g6616;PB…
Biological Process: transport of virus in host, cell to cell (GO:0046740);	6	PB_c0_g11951;PB_c0_g10970;PB_c0_g12073;PB_c0_g10999;PB_c0_g13029;PB_c0_g10913
Biological Process: transport of virus in multicellular host (GO:0046739);	1	PB_c0_g9296
Biological Process: trehalose biosynthetic process (GO:0005992);	15	PB_c0_g14049;PB_c0_g521;PB_c0_g12738;PB_c0_g12944;PB_c0_g2297;PB_c0_g12800;PB_c0_g15063;PB_c0_g12867;PB_c0_g12768;PB_c0_g13016;PB_c0_g13014;PB_c0_g529;PB_c0_g12909;PB_c0_g15995;PB_c0_g12524
Biological Process: tricarboxylic acid cycle (GO:0006099);	66	PB_c0_g12569;PB_c0_g16326;PB_c0_g15573;PB_c0_g16087;PB_c0_g15885;PB_c0_g14201;PB_c0_g4771;PB_c0_g3689;PB_c0_g5368;PB_c0_g6327;PB_c0_g1367;PB_c0_g12628;PB_c0_g12946;PB_c0_g876;PB_c0_g5655;PB_c0_g3706;PB_c0_g3390;PB_c0_g12686;PB_c0_g12932;PB_c0_g4104;PB_c0_g12528;PB_c0_g3777;PB_c0_g320;PB_c0_g6208;PB_c0_g781;PB_c0_g14777;PB_c0_g2793;PB_c0_g16131;PB_c0_g298;PB_c0_g4095;PB_c0_g4326;PB_c0_g1552;PB_c0_…
Biological Process: tricarboxylic acid transmembrane transport (GO:0035674);	5	PB_c0_g5627;PB_c0_g5813;PB_c0_g4887;PB_c0_g5116;PB_c0_g4302
Biological Process: trichoblast differentiation (GO:0010054);	1	PB_c0_g3743
Biological Process: trichome branching (GO:0010091);	7	PB_c0_g520;PB_c0_g2516;PB_c0_g4828;PB_c0_g9587;PB_c0_g10040;PB_c0_g16787;PB_c0_g14190
Biological Process: trichome differentiation (GO:0010026);	1	PB_c0_g1407
Biological Process: trichome morphogenesis (GO:0010090);	58	PB_c0_g12862;PB_c0_g11949;PB_c0_g509;PB_c0_g12693;PB_c0_g7990;PB_c0_g11114;PB_c0_g5847;PB_c0_g11523;PB_c0_g5989;PB_c0_g10433;PB_c0_g13031;PB_c0_g10525;PB_c0_g13813;PB_c0_g10247;PB_c0_g10488;PB_c0_g4225;PB_c0_g3;PB_c0_g12269;PB_c0_g11843;PB_c0_g11339;PB_c0_g12877;PB_c0_g10343;PB_c0_g6140;PB_c0_g4144;PB_c0_g12696;PB_c0_g11536;PB_c0_g10802;PB_c0_g7471;PB_c0_g3634;PB_c0_g4530;PB_c0_g11205;PB_c0_g1451…
Biological Process: triglyceride biosynthetic process (GO:0019432);	10	PB_c0_g8389;PB_c0_g30;PB_c0_g3999;PB_c0_g1101;PB_c0_g1036;PB_c0_g1175;PB_c0_g657;PB_c0_g2060;PB_c0_g1638;PB_c0_g2822
Biological Process: triglyceride homeostasis (GO:0070328);	2	PB_c0_g3842;PB_c0_g1458
Biological Process: triglyceride metabolic process (GO:0006641);	2	PB_c0_g591;PB_c0_g15755
Biological Process: triglyceride mobilization (GO:0006642);	1	PB_c0_g3897
Biological Process: triose phosphate transmembrane transport (GO:0035436);	8	PB_c0_g1639;PB_c0_g2316;PB_c0_g3577;PB_c0_g3287;PB_c0_g1938;PB_c0_g3669;PB_c0_g2588;PB_c0_g5251
Biological Process: tropism (GO:0009606);	1	PB_c0_g11565
Biological Process: tryptophan biosynthetic process (GO:0000162);	7	PB_c0_g3411;PB_c0_g3717;PB_c0_g1921;PB_c0_g143;PB_c0_g3318;PB_c0_g227;PB_c0_g3245
Biological Process: tryptophan catabolic process (GO:0006569);	28	PB_c0_g3717;PB_c0_g1921;PB_c0_g2751;PB_c0_g2697;PB_c0_g304;PB_c0_g13309;PB_c0_g10482;PB_c0_g948;PB_c0_g2268;PB_c0_g9774;PB_c0_g6989;PB_c0_g16040;PB_c0_g5157;PB_c0_g10452;PB_c0_g6234;PB_c0_g10102;PB_c0_g6782;PB_c0_g2243;PB_c0_g9620;PB_c0_g23;PB_c0_g3184;PB_c0_g16018;PB_c0_g3897;PB_c0_g6143;PB_c0_g639;PB_c0_g6373;PB_c0_g9043;PB_c0_g6713
Biological Process: tryptophan catabolic process to kynurenine (GO:0019441);	3	PB_c0_g7413;PB_c0_g4981;PB_c0_g4230
Biological Process: tryptophan transport (GO:0015827);	4	PB_c0_g1281;PB_c0_g12186;PB_c0_g7513;PB_c0_g11404
Biological Process: tryptophanyl-tRNA aminoacylation (GO:0006436);	1	PB_c0_g2840
Biological Process: tubulin complex assembly (GO:0007021);	1	PB_c0_g8308
Biological Process: tyrosine biosynthetic process (GO:0006571);	2	PB_c0_g7845;PB_c0_g7412
Biological Process: tyrosine catabolic process (GO:0006572);	7	PB_c0_g2351;PB_c0_g2539;PB_c0_g1477;PB_c0_g2463;PB_c0_g1912;PB_c0_g2274;PB_c0_g1813
Biological Process: tyrosine metabolic process (GO:0006570);	7	PB_c0_g964;PB_c0_g3960;PB_c0_g4445;PB_c0_g12074;PB_c0_g417;PB_c0_g175;PB_c0_g12470
[truncated: 1,910 more rows]

## Sheet: COG
#Gene name	COG id	COG class defination	Function code	Functional categories	Function class defination
PB_c0_g13534	COG0515	Serine/threonine protein kinase	[RTKL]	--	--
PB_c0_g13544	COG3158	K+ transporter	[P]	METABOLISM	Inorganic ion transport and metabolism
PB_c0_g13548	COG1132	ABC-type multidrug transport system, ATPase and permease components	[V]	CELLULAR PROCESSES AND SIGNALING	Defense mechanisms
PB_c0_g13549	COG5277	Actin and related proteins	[Z]	CELLULAR PROCESSES AND SIGNALING	Cytoskeleton
PB_c0_g1355	COG0515	Serine/threonine protein kinase	[RTKL]	--	--
PB_c0_g13554	COG0724	RNA-binding proteins (RRM domain)	[R]	POORLY CHARACTERIZED	General function prediction only
PB_c0_g13557	COG2319	FOG: WD40 repeat	[R]	POORLY CHARACTERIZED	General function prediction only
PB_c0_g1356	COG0515	Serine/threonine protein kinase	[RTKL]	--	--
PB_c0_g13560	COG0515	Serine/threonine protein kinase	[RTKL]	--	--
PB_c0_g13561	COG0553	Superfamily II DNA/RNA helicases, SNF2 family	[KL]	--	--
PB_c0_g13564	COG5178	U5 snRNP spliceosome subunit	[A]	INFORMATION STORAGE AND PROCESSING	RNA processing and modification
PB_c0_g13571	COG3158	K+ transporter	[P]	METABOLISM	Inorganic ion transport and metabolism
PB_c0_g13576	COG0515	Serine/threonine protein kinase	[RTKL]	--	--
PB_c0_g13577	COG1193	Mismatch repair ATPase (MutS family)	[L]	INFORMATION STORAGE AND PROCESSING	Replication, recombination and repair
PB_c0_g13578	COG0666	FOG: Ankyrin repeat	[R]	POORLY CHARACTERIZED	General function prediction only
PB_c0_g13579	COG0515	Serine/threonine protein kinase	[RTKL]	--	--
PB_c0_g1358	COG0761	Penicillin tolerance protein	[IM]	--	--
PB_c0_g13580	COG0515	Serine/threonine protein kinase	[RTKL]	--	--
PB_c0_g13581	COG1226	Kef-type K+ transport systems, predicted NAD-binding component	[P]	METABOLISM	Inorganic ion transport and metabolism
PB_c0_g13582	COG0652	Peptidyl-prolyl cis-trans isomerase (rotamase) - cyclophilin family	[O]	CELLULAR PROCESSES AND SIGNALING	Posttranslational modification, protein turnover, chaperones
PB_c0_g13583	COG0464	ATPases of the AAA+ class	[O]	CELLULAR PROCESSES AND SIGNALING	Posttranslational modification, protein turnover, chaperones
PB_c0_g13585	COG0457	FOG: TPR repeat	[R]	POORLY CHARACTERIZED	General function prediction only
PB_c0_g13587	COG1960	Acyl-CoA dehydrogenases	[I]	METABOLISM	Lipid transport and metabolism
PB_c0_g13588	COG0143	Methionyl-tRNA synthetase	[J]	INFORMATION STORAGE AND PROCESSING	Translation, ribosomal structure and biogenesis
PB_c0_g13590	COG1866	Phosphoenolpyruvate carboxykinase (ATP)	[C]	METABOLISM	Energy production and conversion
PB_c0_g13591	COG5158	Proteins involved in synaptic transmission and general secretion, Sec1 family	[U]	CELLULAR PROCESSES AND SIGNALING	Intracellular trafficking, secretion, and vesicular transport
PB_c0_g13592	COG0438	Glycosyltransferase	[M]	CELLULAR PROCESSES AND SIGNALING	Cell wall/membrane/envelope biogenesis
PB_c0_g13594	COG2319	FOG: WD40 repeat	[R]	POORLY CHARACTERIZED	General function prediction only
PB_c0_g13597	COG0515	Serine/threonine protein kinase	[RTKL]	--	--
PB_c0_g13598	COG0464	ATPases of the AAA+ class	[O]	CELLULAR PROCESSES AND SIGNALING	Posttranslational modification, protein turnover, chaperones
PB_c0_g13600	COG4775	Outer membrane protein/protective antigen OMA87	[M]	CELLULAR PROCESSES AND SIGNALING	Cell wall/membrane/envelope biogenesis
PB_c0_g13602	COG1874	Beta-galactosidase	[G]	METABOLISM	Carbohydrate transport and metabolism
PB_c0_g13603	COG0572	Uridine kinase	[F]	METABOLISM	Nucleotide transport and metabolism
PB_c0_g13604	COG0515	Serine/threonine protein kinase	[RTKL]	--	--
PB_c0_g13607	COG0515	Serine/threonine protein kinase	[RTKL]	--	--
PB_c0_g13609	COG0464	ATPases of the AAA+ class	[O]	CELLULAR PROCESSES AND SIGNALING	Posttranslational modification, protein turnover, chaperones
PB_c0_g13613	COG0515	Serine/threonine protein kinase	[RTKL]	--	--
PB_c0_g13614	COG1061	DNA or RNA helicases of superfamily II	[KL]	--	--
PB_c0_g13618	COG0464	ATPases of the AAA+ class	[O]	CELLULAR PROCESSES AND SIGNALING	Posttranslational modification, protein turnover, chaperones
PB_c0_g13622	COG0515	Serine/threonine protein kinase	[RTKL]	--	--
PB_c0_g13623	COG5210	GTPase-activating protein	[R]	POORLY CHARACTERIZED	General function prediction only
PB_c0_g13624	COG0326	Molecular chaperone, HSP90 family	[O]	CELLULAR PROCESSES AND SIGNALING	Posttranslational modification, protein turnover, chaperones
PB_c0_g13627	COG0620	Methionine synthase II (cobalamin-independent)	[E]	METABOLISM	Amino acid transport and metabolism
PB_c0_g13629	COG1287	Uncharacterized membrane protein, required for N-linked glycosylation	[R]	POORLY CHARACTERIZED	General function prediction only
PB_c0_g13630	COG0026	Phosphoribosylaminoimidazole carboxylase (NCAIR synthetase)	[F]	METABOLISM	Nucleotide transport and metabolism
PB_c0_g13631	COG5647	Cullin, a subunit of E3 ubiquitin ligase	[O]	CELLULAR PROCESSES AND SIGNALING	Posttranslational modification, protein turnover, chaperones
PB_c0_g13636	COG0515	Serine/threonine protein kinase	[RTKL]	--	--
PB_c0_g13638	COG0531	Amino acid transporters	[E]	METABOLISM	Amino acid transport and metabolism
PB_c0_g1364	COG0004	Ammonia permease	[P]	METABOLISM	Inorganic ion transport and metabolism
PB_c0_g13643	COG0415	Deoxyribodipyrimidine photolyase	[L]	INFORMATION STORAGE AND PROCESSING	Replication, recombination and repair
PB_c0_g13644	COG0515	Serine/threonine protein kinase	[RTKL]	--	--
PB_c0_g13645	COG0464	ATPases of the AAA+ class	[O]	CELLULAR PROCESSES AND SIGNALING	Posttranslational modification, protein turnover, chaperones
PB_c0_g13647	COG1184	Translation initiation factor 2B subunit, eIF-2B alpha/beta/delta family	[J]	INFORMATION STORAGE AND PROCESSING	Translation, ribosomal structure and biogenesis
PB_c0_g13649	COG1404	Subtilisin-like serine proteases	[O]	CELLULAR PROCESSES AND SIGNALING	Posttranslational modification, protein turnover, chaperones
PB_c0_g13650	COG5647	Cullin, a subunit of E3 ubiquitin ligase	[O]	CELLULAR PROCESSES AND SIGNALING	Posttranslational modification, protein turnover, chaperones
PB_c0_g13655	COG0480	Translation elongation factors (GTPases)	[J]	INFORMATION STORAGE AND PROCESSING	Translation, ribosomal structure and biogenesis
PB_c0_g1366	COG5107	Pre-mRNA 3'-end processing (cleavage and polyadenylation) factor	[A]	INFORMATION STORAGE AND PROCESSING	RNA processing and modification
PB_c0_g13660	COG0026	Phosphoribosylaminoimidazole carboxylase (NCAIR synthetase)	[F]	METABOLISM	Nucleotide transport and metabolism
PB_c0_g13662	COG0457	FOG: TPR repeat	[R]	POORLY CHARACTERIZED	General function prediction only
PB_c0_g13664	COG0317	Guanosine polyphosphate pyrophosphohydrolases/synthetases	[TK]	--	--
PB_c0_g13665	COG1404	Subtilisin-like serine proteases	[O]	CELLULAR PROCESSES AND SIGNALING	Posttranslational modification, protein turnover, chaperones
PB_c0_g13669	COG0515	Serine/threonine protein kinase	[RTKL]	--	--
PB_c0_g1367	COG0538	Isocitrate dehydrogenases	[C]	METABOLISM	Energy production and conversion
[truncated: 6,919 more rows]
