# Supplementary material for: Transcriptome sequencing and whole genome expression profiling of hexaploid sweetpotato under salt stress
Source: BMC Genomics. 2020 Mar 4;21:197. doi: 10.1186/s12864-020-6524-1 (PMC7057664; doi:10.1186/s12864-020-6524-1)
Supplement: Supplementary file 4 — Additional file 4. KEGG different pathways including unigenes belonging for different pathways. [file 12864_2020_6524_MOESM4_ESM.xlsx]

## Sheet: KEGG-all
#pathway	pathway_id	Gene_number	Gene_id	KOs
Glycolysis / Gluconeogenesis	ko00010	134	PB_c0_g1081;PB_c0_g1131;PB_c0_g1238;PB_c0_g1315;PB_c0_g13366;PB_c0_g1342;PB_c0_g13590;PB_c0_g13781;PB_c0_g1381;PB_c0_g14181;PB_c0_g14198;PB_c0_g1431;PB_c0_g14388;PB_c0_g1452;PB_c0_g14604;PB_c0_g14824;PB_c0_g14914;PB_c0_g14994;PB_c0_g15063;PB_c0_g15072;PB_c0_g15378;PB_c0_g15419;PB_c0_g15460;PB_c0_g15531;PB_c0_g15568;PB_c0_g15587;PB_c0_g15618;PB_c0_g15788;PB_c0_g15833;PB_c0_g15995;PB_c0_g16051;PB_c…	K00873+K03841+K00873+K00128+K01610+K01689+K01610+K00128+K01623+K01895+K01895+K01689+K01610+K00162+K01835+K00873+K01810+K00873+K01835+K01803+K01835+K01610+K00873+K00850+K01835+K01835+K00873+K00873+K01835+K01835+K00627+K01810+K00128+K00134+K00873+K00927+K00128+K00128+K00128+K00927+K00134+K00161+K00128+K00128+K00927+K00927+K00134+K01623+K01623+K00162+K00162+K00121+K01623+K01623+K03841+K00927+K00161+…
Citrate cycle (TCA cycle)	ko00020	64	PB_c0_g11347;PB_c0_g11934;PB_c0_g12200;PB_c0_g12414;PB_c0_g12451;PB_c0_g12528;PB_c0_g12541;PB_c0_g12569;PB_c0_g12628;PB_c0_g12922;PB_c0_g12976;PB_c0_g13359;PB_c0_g13366;PB_c0_g13590;PB_c0_g1367;PB_c0_g14388;PB_c0_g1452;PB_c0_g14777;PB_c0_g15121;PB_c0_g15419;PB_c0_g1552;PB_c0_g16051;PB_c0_g16326;PB_c0_g16566;PB_c0_g1796;PB_c0_g1954;PB_c0_g1962;PB_c0_g198;PB_c0_g2178;PB_c0_g2181;PB_c0_g2306;PB_c0_g…	K01681+K01681+K01681+K00164+K01681+K00164+K01681+K00164+K00164+K01681+K01681+K01681+K01610+K01610+K00031+K01610+K00162+K00030+K01648+K01610+K00031+K00627+K01647+K00658+K01900+K00031+K00161+K01647+K00162+K00162+K01648+K00161+K00030+K00030+K00026+K01647+K01648+K01899+K01648+K01899+K00658+K00161+K00030+K00030+K01899+K00026+K01647+K01647+K00026+K00026+K00026+K01610+K00382+K00026+K00026+K01610+K00235+…
Pentose phosphate pathway	ko00030	72	PB_c0_g1131;PB_c0_g13721;PB_c0_g1381;PB_c0_g13913;PB_c0_g14604;PB_c0_g14914;PB_c0_g15063;PB_c0_g15284;PB_c0_g15378;PB_c0_g15531;PB_c0_g15568;PB_c0_g15587;PB_c0_g15833;PB_c0_g15995;PB_c0_g16058;PB_c0_g16106;PB_c0_g16227;PB_c0_g16300;PB_c0_g16638;PB_c0_g16785;PB_c0_g2039;PB_c0_g2128;PB_c0_g2156;PB_c0_g2237;PB_c0_g2284;PB_c0_g2312;PB_c0_g2341;PB_c0_g2354;PB_c0_g2367;PB_c0_g2456;PB_c0_g2468;PB_c0_g25…	K03841+K00615+K01623+K00615+K01835+K01810+K01835+K00036+K01835+K00850+K01835+K01835+K01835+K01835+K00036+K01810+K00033+K00036+K00033+K00033+K00615+K01623+K01623+K00852+K01623+K01623+K03841+K00948+K00948+K00852+K03841+K01623+K00033+K03841+K03841+K03841+K01623+K01623+K01623+K01623+K01623+K00850+K00850+K01623+K01623+K01623+K01623+K00131+K01623+K00948+K00131+K03841+K01623+K01807+K00131+K01623+K00615+…
Pentose and glucuronate interconversions	ko00040	31	PB_c0_g1315;PB_c0_g13781;PB_c0_g15473;PB_c0_g15527;PB_c0_g15689;PB_c0_g15830;PB_c0_g15899;PB_c0_g16158;PB_c0_g16245;PB_c0_g1647;PB_c0_g16662;PB_c0_g16712;PB_c0_g16751;PB_c0_g16777;PB_c0_g1939;PB_c0_g2043;PB_c0_g2047;PB_c0_g2546;PB_c0_g3124;PB_c0_g35;PB_c0_g3609;PB_c0_g3904;PB_c0_g4470;PB_c0_g524;PB_c0_g528;PB_c0_g584;PB_c0_g5868;PB_c0_g617;PB_c0_g7382;PB_c0_g852;PB_c0_g867;	K00128+K00128+K01051+K01051+K01051+K01051+K01805+K01728+K00854+K00128+K00128+K01051+K00128+K00128+K01051+K00128+K00128+K01051+K01728+K00963+K01728+K01728+K16190+K00012+K01805+K01051+K00963+K00963+K01728+K01805+K00128
Fructose and mannose metabolism	ko00051	60	PB_c0_g1131;PB_c0_g1381;PB_c0_g13943;PB_c0_g15072;PB_c0_g15291;PB_c0_g15531;PB_c0_g15899;PB_c0_g1763;PB_c0_g1905;PB_c0_g1987;PB_c0_g2128;PB_c0_g2156;PB_c0_g2207;PB_c0_g2284;PB_c0_g2312;PB_c0_g2315;PB_c0_g2341;PB_c0_g2468;PB_c0_g2503;PB_c0_g2610;PB_c0_g2712;PB_c0_g2763;PB_c0_g2828;PB_c0_g2886;PB_c0_g2902;PB_c0_g3016;PB_c0_g3038;PB_c0_g3066;PB_c0_g330;PB_c0_g3569;PB_c0_g37;PB_c0_g3794;PB_c0_g3796;P…	K03841+K01623+K01103+K01803+K00895+K00850+K01805+K01809+K01809+K00966+K01623+K01623+K00966+K01623+K01623+K01103+K03841+K03841+K01623+K03841+K03841+K03841+K01623+K01623+K01623+K00966+K01623+K01623+K00850+K00966+K00850+K01623+K01623+K01623+K01803+K01623+K01623+K03841+K01623+K01623+K00847+K17497+K01623+K01805+K01803+K03841+K01803+K00844+K01803+K01803+K01623+K01623+K01803+K01623+K17497+K01623+K01809+…
Galactose metabolism	ko00052	38	PB_c0_g11122;PB_c0_g11835;PB_c0_g1191;PB_c0_g12313;PB_c0_g12488;PB_c0_g12531;PB_c0_g12649;PB_c0_g13483;PB_c0_g13497;PB_c0_g13536;PB_c0_g13615;PB_c0_g14079;PB_c0_g14604;PB_c0_g14829;PB_c0_g14842;PB_c0_g15063;PB_c0_g15378;PB_c0_g15531;PB_c0_g15568;PB_c0_g15587;PB_c0_g15833;PB_c0_g15995;PB_c0_g1853;PB_c0_g1998;PB_c0_g2023;PB_c0_g2057;PB_c0_g2132;PB_c0_g3060;PB_c0_g330;PB_c0_g3302;PB_c0_g35;PB_c0_g37…	K01190+K06617+K01784+K01190+K01190+K01190+K01190+K06617+K06617+K06617+K06617+K06617+K01835+K01193+K07407+K01835+K01835+K00850+K01835+K01835+K01835+K01835+K01193+K01784+K07407+K07407+K06617+K07407+K00850+K01785+K00963+K00850+K01785+K00965+K01193+K00844+K00963+K00963
Ascorbate and aldarate metabolism	ko00053	42	PB_c0_g1142;PB_c0_g1315;PB_c0_g13781;PB_c0_g14665;PB_c0_g14786;PB_c0_g14821;PB_c0_g14828;PB_c0_g14920;PB_c0_g14936;PB_c0_g15045;PB_c0_g15111;PB_c0_g15191;PB_c0_g15364;PB_c0_g15459;PB_c0_g16320;PB_c0_g1647;PB_c0_g16483;PB_c0_g16662;PB_c0_g16751;PB_c0_g16777;PB_c0_g16789;PB_c0_g2043;PB_c0_g2047;PB_c0_g2775;PB_c0_g2848;PB_c0_g3572;PB_c0_g3665;PB_c0_g3688;PB_c0_g4449;PB_c0_g4470;PB_c0_g450;PB_c0_g506…	K08232+K00128+K00128+K14190+K14190+K14190+K14190+K14190+K14190+K14190+K14190+K14190+K14190+K08232+K14190+K00128+K14190+K00128+K00128+K00128+K08232+K00128+K00128+K08232+K10046+K10046+K00434+K00434+K00469+K16190+K08232+K00434+K00469+K00012+K08232+K17744+K00434+K00434+K00434+K10046+K00434+K00128
Fatty acid biosynthesis	ko00061	26	PB_c0_g10194;PB_c0_g10441;PB_c0_g11195;PB_c0_g11700;PB_c0_g1222;PB_c0_g12245;PB_c0_g12562;PB_c0_g13023;PB_c0_g14009;PB_c0_g14121;PB_c0_g14324;PB_c0_g14430;PB_c0_g15117;PB_c0_g1534;PB_c0_g15640;PB_c0_g15659;PB_c0_g15771;PB_c0_g16072;PB_c0_g16717;PB_c0_g1761;PB_c0_g4157;PB_c0_g565;PB_c0_g570;PB_c0_g6080;PB_c0_g6282;PB_c0_g801;	K11262+K01963+K11262+K01897+K11262+K11262+K01963+K11262+K11262+K01897+K01897+K01897+K01963+K03921+K09458+K09458+K09458+K01961+K10781+K03921+K10782+K09458+K00648+K02160+K00059+K03921
Fatty acid elongation	ko00062	11	PB_c0_g1087;PB_c0_g1112;PB_c0_g15454;PB_c0_g15470;PB_c0_g16067;PB_c0_g16470;PB_c0_g3459;PB_c0_g441;PB_c0_g4476;PB_c0_g6683;PB_c0_g877;	K01068+K01068+K15397+K15397+K15397+K15397+K10258+K15397+K10251+K10251+K15397
Fatty acid degradation	ko00071	31	PB_c0_g11700;PB_c0_g1227;PB_c0_g1315;PB_c0_g13587;PB_c0_g13781;PB_c0_g14121;PB_c0_g14324;PB_c0_g14383;PB_c0_g14389;PB_c0_g14430;PB_c0_g14623;PB_c0_g1647;PB_c0_g16662;PB_c0_g16751;PB_c0_g16777;PB_c0_g1765;PB_c0_g2043;PB_c0_g2047;PB_c0_g2272;PB_c0_g2350;PB_c0_g2567;PB_c0_g2765;PB_c0_g2878;PB_c0_g3010;PB_c0_g3824;PB_c0_g4431;PB_c0_g4517;PB_c0_g4537;PB_c0_g5339;PB_c0_g739;PB_c0_g867;	K01897+K07513+K00128+K00249+K00128+K01897+K01897+K00232+K00232+K01897+K00232+K00128+K00128+K00128+K00128+K00232+K00128+K00128+K00121+K07513+K00232+K00001+K00121+K00121+K00001+K00121+K00232+K00121+K00121+K07513+K00128
Synthesis and degradation of ketone bodies	ko00072	6	PB_c0_g1232;PB_c0_g16112;PB_c0_g16531;PB_c0_g1732;PB_c0_g2868;PB_c0_g532;	K01640+K01641+K01641+K01640+K01640+K01641
Cutin, suberine and wax biosynthesis	ko00073	6	PB_c0_g14224;PB_c0_g14903;PB_c0_g15238;PB_c0_g15664;PB_c0_g16586;PB_c0_g983;	K15404+K15404+K15404+K15398+K15398+K13407
Steroid biosynthesis	ko00100	17	PB_c0_g11164;PB_c0_g12432;PB_c0_g12576;PB_c0_g1301;PB_c0_g13832;PB_c0_g1413;PB_c0_g15947;PB_c0_g15949;PB_c0_g1749;PB_c0_g1947;PB_c0_g2265;PB_c0_g3322;PB_c0_g5420;PB_c0_g5561;PB_c0_g889;PB_c0_g9327;PB_c0_g953;	K14674+K14674+K01853+K00801+K01853+K00801+K09828+K00511+K00801+K00801+K00801+K00227+K00801+K00801+K00801+K00213+K00801
Ubiquinone and other terpenoid-quinone biosynthesis	ko00130	21	PB_c0_g1396;PB_c0_g1437;PB_c0_g15896;PB_c0_g16271;PB_c0_g16678;PB_c0_g1912;PB_c0_g2165;PB_c0_g2258;PB_c0_g2274;PB_c0_g2416;PB_c0_g2463;PB_c0_g3235;PB_c0_g3737;PB_c0_g4518;PB_c0_g4781;PB_c0_g4966;PB_c0_g5024;PB_c0_g5439;PB_c0_g5588;PB_c0_g6071;PB_c0_g8889;	K00457+K12502+K01904+K01904+K01904+K00457+K12502+K05928+K00457+K00815+K00457+K14759+K05928+K12502+K05928+K05928+K00487+K12502+K01661+K01661+K01904
Oxidative phosphorylation	ko00190	125	PB_c0_g10282;PB_c0_g10388;PB_c0_g10503;PB_c0_g10504;PB_c0_g10822;PB_c0_g10967;PB_c0_g11330;PB_c0_g11409;PB_c0_g11989;PB_c0_g12167;PB_c0_g12304;PB_c0_g12737;PB_c0_g12760;PB_c0_g12802;PB_c0_g12812;PB_c0_g12834;PB_c0_g12868;PB_c0_g12891;PB_c0_g12905;PB_c0_g12939;PB_c0_g13169;PB_c0_g13336;PB_c0_g1334;PB_c0_g13444;PB_c0_g13446;PB_c0_g13621;PB_c0_g14110;PB_c0_g14366;PB_c0_g14370;PB_c0_g14543;PB_c0_g146…	K05579+K02110+K02110+K02111+K00412+K05575+K05575+K02111+K03881+K05575+K05582+K01535+K01535+K01535+K01535+K01535+K03881+K01535+K02111+K01535+K02111+K02154+K05577+K01507+K01507+K01535+K02145+K02145+K05579+K02145+K02111+K02145+K01535+K02112+K05575+K05575+K02112+K05582+K02132+K02133+K02133+K02133+K02112+K02132+K03966+K02111+K02147+K01535+K03881+K03953+K02152+K02146+K05582+K05577+K02146+K02115+K02115+…
Photosynthesis	ko00195	199	PB_c0_g10022;PB_c0_g10032;PB_c0_g10041;PB_c0_g10048;PB_c0_g10056;PB_c0_g10071;PB_c0_g10079;PB_c0_g10106;PB_c0_g10115;PB_c0_g10129;PB_c0_g10134;PB_c0_g10135;PB_c0_g10143;PB_c0_g10147;PB_c0_g10150;PB_c0_g10155;PB_c0_g10169;PB_c0_g10174;PB_c0_g10212;PB_c0_g10388;PB_c0_g10503;PB_c0_g10504;PB_c0_g10682;PB_c0_g10699;PB_c0_g1074;PB_c0_g10809;PB_c0_g10811;PB_c0_g10902;PB_c0_g11112;PB_c0_g11409;PB_c0_g117…	K02638+K02639+K02639+K02639+K03541+K03541+K02693+K03541+K02693+K08905+K03541+K08905+K08905+K02639+K14332+K02693+K02698+K02698+K02704+K02110+K02110+K02111+K02703+K02639+K03541+K02634+K02705+K02705+K02634+K02111+K02690+K02705+K02704+K02705+K02704+K02111+K02704+K02705+K02712+K02111+K02705+K02704+K03541+K02689+K02704+K02111+K02112+K02112+K02689+K02704+K02112+K02704+K02703+K02705+K02111+K02704+K02640+…
Photosynthesis - antenna proteins	ko00196	107	PB_c0_g10127;PB_c0_g13997;PB_c0_g15216;PB_c0_g16246;PB_c0_g1901;PB_c0_g3166;PB_c0_g3485;PB_c0_g4056;PB_c0_g4100;PB_c0_g5469;PB_c0_g5600;PB_c0_g5643;PB_c0_g6259;PB_c0_g6273;PB_c0_g6337;PB_c0_g6396;PB_c0_g6415;PB_c0_g6433;PB_c0_g6447;PB_c0_g6462;PB_c0_g6482;PB_c0_g6528;PB_c0_g6547;PB_c0_g6555;PB_c0_g6574;PB_c0_g6608;PB_c0_g6614;PB_c0_g6633;PB_c0_g6636;PB_c0_g6643;PB_c0_g6660;PB_c0_g6672;PB_c0_g6756…	K08913+K08916+K08916+K08916+K08917+K08916+K08913+K08916+K08909+K08909+K14172+K08909+K08915+K08915+K08910+K08909+K08915+K08912+K08915+K08916+K08909+K08912+K08916+K08910+K08909+K08909+K08909+K08910+K08909+K08909+K08909+K08907+K08909+K08909+K08909+K08915+K08907+K08914+K08909+K08916+K08909+K08915+K08907+K08912+K08914+K08909+K08915+K08913+K08907+K08913+K08914+K08912+K08917+K08910+K08912+K08912+K08912+…
Purine metabolism	ko00230	107	PB_c0_g1020;PB_c0_g10219;PB_c0_g10472;PB_c0_g10663;PB_c0_g10664;PB_c0_g10695;PB_c0_g10712;PB_c0_g10793;PB_c0_g1081;PB_c0_g10909;PB_c0_g10945;PB_c0_g11087;PB_c0_g11101;PB_c0_g11115;PB_c0_g1125;PB_c0_g11305;PB_c0_g11375;PB_c0_g11506;PB_c0_g1162;PB_c0_g1185;PB_c0_g11943;PB_c0_g1207;PB_c0_g1218;PB_c0_g1238;PB_c0_g12810;PB_c0_g12928;PB_c0_g13222;PB_c0_g13238;PB_c0_g13508;PB_c0_g13630;PB_c0_g13660;PB_c…	K00942+K03010+K03010+K03021+K03002+K03010+K03046+K02324+K00873+K03018+K03021+K02335+K03006+K03006+K13811+K02335+K02335+K03046+K00942+K03040+K03010+K02083+K02083+K00873+K00962+K01490+K00939+K00939+K03010+K11808+K11808+K03787+K01835+K01510+K00873+K00106+K00873+K01835+K01835+K01952+K00873+K01835+K14641+K01835+K00873+K00764+K00873+K00764+K01835+K01835+K01939+K01939+K01939+K00764+K00873+K14641+K01939+…
Caffeine metabolism	ko00232	9	PB_c0_g1494;PB_c0_g21;PB_c0_g2876;PB_c0_g3133;PB_c0_g3724;PB_c0_g5103;PB_c0_g5221;PB_c0_g5881;PB_c0_g6554;	K00106+K00106+K00106+K00106+K00106+K00365+K00365+K00106+K00106
Pyrimidine metabolism	ko00240	67	PB_c0_g10219;PB_c0_g10472;PB_c0_g10481;PB_c0_g10547;PB_c0_g10663;PB_c0_g10664;PB_c0_g10684;PB_c0_g10695;PB_c0_g10712;PB_c0_g10793;PB_c0_g10909;PB_c0_g10945;PB_c0_g11087;PB_c0_g11101;PB_c0_g11115;PB_c0_g11253;PB_c0_g11305;PB_c0_g11375;PB_c0_g11506;PB_c0_g11563;PB_c0_g1185;PB_c0_g11943;PB_c0_g12810;PB_c0_g13508;PB_c0_g13929;PB_c0_g13983;PB_c0_g13992;PB_c0_g14336;PB_c0_g14743;PB_c0_g14752;PB_c0_g148…	K03010+K03010+K01955+K01955+K03021+K03002+K01955+K03010+K03046+K02324+K03018+K03021+K02335+K03006+K03006+K01955+K02335+K02335+K03046+K01955+K03040+K03010+K00962+K03010+K01937+K01937+K03787+K01937+K01510+K01937+K13998+K01955+K14641+K14641+K03005+K01431+K01956+K03023+K01937+K00384+K00384+K00384+K03011+K03011+K09903+K00761+K03787+K03011+K03018+K03015+K03022+K03012+K03006+K03040+K03013+K00940+K03006+…
Alanine, aspartate and glutamate metabolism	ko00250	68	PB_c0_g1047;PB_c0_g10481;PB_c0_g10547;PB_c0_g10684;PB_c0_g11253;PB_c0_g11563;PB_c0_g11566;PB_c0_g11729;PB_c0_g13774;PB_c0_g13952;PB_c0_g14052;PB_c0_g14557;PB_c0_g14620;PB_c0_g14652;PB_c0_g14688;PB_c0_g14883;PB_c0_g15003;PB_c0_g15382;PB_c0_g15497;PB_c0_g15617;PB_c0_g15750;PB_c0_g15800;PB_c0_g15817;PB_c0_g1589;PB_c0_g15981;PB_c0_g16037;PB_c0_g16127;PB_c0_g16146;PB_c0_g16171;PB_c0_g16240;PB_c0_g1626…	K01915+K01955+K01955+K01955+K01955+K01955+K00264+K00264+K00262+K00278+K00278+K00820+K01953+K01953+K01953+K00820+K01953+K01955+K00820+K01953+K00764+K00264+K00764+K14272+K00814+K17761+K01953+K17761+K17761+K01939+K00814+K01939+K01939+K00827+K14272+K01580+K00764+K14272+K01939+K01915+K01915+K01755+K14454+K01915+K01915+K01915+K14272+K14272+K01915+K00261+K00830+K01956+K14272+K00827+K00764+K01940+K01953+…
Glycine, serine and threonine metabolism	ko00260	67	PB_c0_g1075;PB_c0_g11;PB_c0_g11919;PB_c0_g12279;PB_c0_g12661;PB_c0_g12756;PB_c0_g12822;PB_c0_g12854;PB_c0_g12997;PB_c0_g13432;PB_c0_g13977;PB_c0_g143;PB_c0_g14710;PB_c0_g14754;PB_c0_g1482;PB_c0_g15151;PB_c0_g15748;PB_c0_g15795;PB_c0_g15848;PB_c0_g1589;PB_c0_g15908;PB_c0_g15912;PB_c0_g15924;PB_c0_g15966;PB_c0_g16101;PB_c0_g16124;PB_c0_g16311;PB_c0_g16329;PB_c0_g1648;PB_c0_g16532;PB_c0_g16687;PB_c0…	K00130+K01733+K00281+K00281+K00281+K00281+K00281+K00281+K12524+K00276+K00276+K06001+K00928+K00600+K15918+K00600+K00600+K00600+K00600+K14272+K00600+K01754+K01733+K00600+K00600+K00600+K00281+K00600+K00827+K14272+K14272+K15893+K14272+K06001+K14272+K00600+K00605+K00130+K00605+K00605+K00830+K00605+K01733+K00130+K00600+K14272+K15893+K00827+K00382+K00130+K00600+K00605+K00600+K14272+K14272+K15634+K00830+…
Cysteine and methionine metabolism	ko00270	72	PB_c0_g1076;PB_c0_g1088;PB_c0_g12266;PB_c0_g1250;PB_c0_g12997;PB_c0_g13627;PB_c0_g13675;PB_c0_g13775;PB_c0_g14710;PB_c0_g16152;PB_c0_g163;PB_c0_g16544;PB_c0_g16805;PB_c0_g1694;PB_c0_g1743;PB_c0_g1937;PB_c0_g1966;PB_c0_g2031;PB_c0_g2187;PB_c0_g2416;PB_c0_g2484;PB_c0_g2487;PB_c0_g2562;PB_c0_g2563;PB_c0_g2739;PB_c0_g2794;PB_c0_g2927;PB_c0_g2993;PB_c0_g3121;PB_c0_g3142;PB_c0_g3377;PB_c0_g3518;PB_c0_g…	K00789+K01760+K00558+K00789+K12524+K00549+K00549+K00549+K00928+K01739+K01611+K01611+K01251+K00789+K00789+K14454+K01760+K00899+K01011+K00815+K00789+K08963+K00789+K00789+K01738+K00026+K00789+K01738+K01738+K00899+K01738+K01738+K00026+K00640+K01251+K01011+K00789+K05933+K00026+K00026+K00026+K13034+K05933+K01738+K16054+K00026+K05933+K13034+K05933+K00789+K05933+K00797+K01738+K00026+K01738+K05933+K16054+…
Valine, leucine and isoleucine degradation	ko00280	42	PB_c0_g11682;PB_c0_g1227;PB_c0_g1232;PB_c0_g1283;PB_c0_g1315;PB_c0_g13587;PB_c0_g13781;PB_c0_g14194;PB_c0_g15545;PB_c0_g15766;PB_c0_g16112;PB_c0_g1647;PB_c0_g16531;PB_c0_g16662;PB_c0_g16731;PB_c0_g16751;PB_c0_g16777;PB_c0_g1732;PB_c0_g1784;PB_c0_g2043;PB_c0_g2047;PB_c0_g2061;PB_c0_g2350;PB_c0_g2413;PB_c0_g2537;PB_c0_g2716;PB_c0_g2849;PB_c0_g2868;PB_c0_g3418;PB_c0_g3637;PB_c0_g3948;PB_c0_g4119;PB_…	K01969+K07513+K01640+K00166+K00128+K00249+K00128+K00166+K01969+K00140+K01641+K00128+K01641+K00128+K00826+K00128+K00128+K01640+K00253+K00128+K00128+K00166+K07513+K00166+K00166+K00166+K00826+K01640+K00167+K00826+K00167+K05605+K00167+K05605+K00382+K01969+K01641+K07513+K09699+K00128+K00382+K00382
Valine, leucine and isoleucine biosynthesis	ko00290	16	PB_c0_g1302;PB_c0_g13963;PB_c0_g14540;PB_c0_g14876;PB_c0_g15039;PB_c0_g15075;PB_c0_g15149;PB_c0_g15416;PB_c0_g15583;PB_c0_g15831;PB_c0_g15912;PB_c0_g16731;PB_c0_g2849;PB_c0_g341;PB_c0_g3637;PB_c0_g95;	K01653+K01703+K01652+K01649+K01652+K01649+K01649+K00053+K01649+K00053+K01754+K00826+K00826+K00052+K00826+K01703
Lysine biosynthesis	ko00300	12	PB_c0_g1089;PB_c0_g12997;PB_c0_g1398;PB_c0_g1439;PB_c0_g14710;PB_c0_g3681;PB_c0_g4269;PB_c0_g4336;PB_c0_g4468;PB_c0_g4656;PB_c0_g5333;PB_c0_g562;	K10206+K12524+K10206+K01586+K00928+K00215+K01714+K01778+K01714+K01714+K01714+K10206
Lysine degradation	ko00310	21	PB_c0_g12339;PB_c0_g12414;PB_c0_g12528;PB_c0_g12569;PB_c0_g12601;PB_c0_g12628;PB_c0_g1315;PB_c0_g13270;PB_c0_g13462;PB_c0_g13781;PB_c0_g13814;PB_c0_g16447;PB_c0_g1647;PB_c0_g16566;PB_c0_g16662;PB_c0_g16751;PB_c0_g16777;PB_c0_g2043;PB_c0_g2047;PB_c0_g298;PB_c0_g867;	K11420+K00164+K00164+K00164+K14157+K00164+K00128+K11420+K11420+K00128+K11420+K14157+K00128+K00658+K00128+K00128+K00128+K00128+K00128+K00658+K00128
Arginine and proline metabolism	ko00330	57	PB_c0_g1047;PB_c0_g12074;PB_c0_g12470;PB_c0_g1315;PB_c0_g13156;PB_c0_g13328;PB_c0_g13707;PB_c0_g13774;PB_c0_g13781;PB_c0_g13796;PB_c0_g14861;PB_c0_g1612;PB_c0_g163;PB_c0_g16394;PB_c0_g1647;PB_c0_g16477;PB_c0_g16544;PB_c0_g16632;PB_c0_g16662;PB_c0_g16751;PB_c0_g16777;PB_c0_g1717;PB_c0_g1839;PB_c0_g191;PB_c0_g1937;PB_c0_g2043;PB_c0_g2047;PB_c0_g2067;PB_c0_g2092;PB_c0_g2203;PB_c0_g2370;PB_c0_g2547;P…	K01915+K01476+K01476+K00128+K01583+K01583+K00472+K00262+K00128+K01583+K17839+K00819+K01611+K01583+K00128+K00318+K01611+K00318+K00128+K00128+K00128+K01915+K01915+K01755+K14454+K00128+K00128+K01915+K01915+K01915+K01915+K00930+K00611+K00261+K10536+K01259+K17839+K10536+K01476+K00472+K00472+K01476+K01476+K00472+K01476+K00472+K00797+K00472+K01476+K01611+K01476+K01940+K01915+K00128+K01940+K01611+K01915
Histidine metabolism	ko00340	14	PB_c0_g1315;PB_c0_g13781;PB_c0_g153;PB_c0_g15324;PB_c0_g16431;PB_c0_g1647;PB_c0_g16662;PB_c0_g16751;PB_c0_g16777;PB_c0_g2043;PB_c0_g2047;PB_c0_g542;PB_c0_g741;PB_c0_g867;	K00128+K00128+K00013+K01590+K01590+K00128+K00128+K00128+K00128+K00128+K00128+K00013+K00765+K00128
Tyrosine metabolism	ko00350	26	PB_c0_g13432;PB_c0_g1396;PB_c0_g13977;PB_c0_g175;PB_c0_g1912;PB_c0_g1937;PB_c0_g2272;PB_c0_g2274;PB_c0_g2351;PB_c0_g2416;PB_c0_g2463;PB_c0_g2539;PB_c0_g2765;PB_c0_g2878;PB_c0_g3010;PB_c0_g3824;PB_c0_g417;PB_c0_g422;PB_c0_g4431;PB_c0_g4537;PB_c0_g5339;PB_c0_g7367;PB_c0_g8494;PB_c0_g8539;PB_c0_g8577;PB_c0_g964;	K00276+K00457+K00276+K00451+K00457+K14454+K00121+K00457+K01555+K00815+K00457+K01555+K00001+K00121+K00121+K00001+K00451+K15849+K00121+K00121+K00121+K01800+K01800+K01800+K01800+K00451
Phenylalanine metabolism	ko00360	33	PB_c0_g13432;PB_c0_g13914;PB_c0_g1396;PB_c0_g13977;PB_c0_g14300;PB_c0_g14464;PB_c0_g15896;PB_c0_g16271;PB_c0_g16425;PB_c0_g16678;PB_c0_g1912;PB_c0_g1937;PB_c0_g2274;PB_c0_g2416;PB_c0_g2463;PB_c0_g4162;PB_c0_g422;PB_c0_g4397;PB_c0_g4464;PB_c0_g4754;PB_c0_g4820;PB_c0_g4877;PB_c0_g4895;PB_c0_g5024;PB_c0_g5026;PB_c0_g5048;PB_c0_g5276;PB_c0_g5290;PB_c0_g5672;PB_c0_g6058;PB_c0_g6272;PB_c0_g7046;PB_c0_g…	K00276+K10775+K00457+K00276+K10775+K10775+K01904+K01904+K10775+K01904+K00457+K14454+K00457+K00815+K00457+K00430+K15849+K00430+K00430+K00430+K00430+K00430+K00430+K00487+K00430+K00430+K00430+K00430+K00430+K00074+K00430+K00588+K01904
Tryptophan metabolism	ko00380	37	PB_c0_g12020;PB_c0_g12414;PB_c0_g12528;PB_c0_g12569;PB_c0_g12628;PB_c0_g1315;PB_c0_g13781;PB_c0_g1473;PB_c0_g16028;PB_c0_g16322;PB_c0_g1647;PB_c0_g16509;PB_c0_g16535;PB_c0_g16662;PB_c0_g16693;PB_c0_g1672;PB_c0_g16720;PB_c0_g16742;PB_c0_g16751;PB_c0_g16777;PB_c0_g1852;PB_c0_g200;PB_c0_g2043;PB_c0_g2047;PB_c0_g226;PB_c0_g2578;PB_c0_g2620;PB_c0_g29;PB_c0_g345;PB_c0_g431;PB_c0_g5483;PB_c0_g6430;PB_c0…	K03781+K00164+K00164+K00164+K00164+K00128+K00128+K03781+K03781+K03781+K00128+K03781+K03781+K00128+K03781+K03781+K03781+K03781+K00128+K00128+K03781+K03781+K00128+K00128+K03781+K03781+K03781+K03781+K03781+K03781+K03781+K03781+K03781+K03781+K03781+K00128+K03781
Phenylalanine, tyrosine and tryptophan biosynthesis	ko00400	25	PB_c0_g10494;PB_c0_g1288;PB_c0_g132;PB_c0_g143;PB_c0_g1520;PB_c0_g16337;PB_c0_g1921;PB_c0_g1937;PB_c0_g2136;PB_c0_g227;PB_c0_g2343;PB_c0_g2416;PB_c0_g3245;PB_c0_g3318;PB_c0_g3411;PB_c0_g3717;PB_c0_g422;PB_c0_g6156;PB_c0_g643;PB_c0_g6713;PB_c0_g6881;PB_c0_g7412;PB_c0_g7845;PB_c0_g8125;PB_c0_g9197;	K00800+K05359+K00800+K06001+K01736+K00800+K00766+K14454+K05359+K06001+K01735+K00815+K01609+K01609+K01609+K00766+K15849+K00891+K01736+K00891+K01658+K15227+K15227+K01850+K01850
beta-Alanine metabolism	ko00410	21	PB_c0_g1315;PB_c0_g13432;PB_c0_g13587;PB_c0_g13781;PB_c0_g13977;PB_c0_g14861;PB_c0_g15766;PB_c0_g1647;PB_c0_g16551;PB_c0_g16662;PB_c0_g16751;PB_c0_g16777;PB_c0_g2043;PB_c0_g2047;PB_c0_g3169;PB_c0_g319;PB_c0_g3659;PB_c0_g4119;PB_c0_g4191;PB_c0_g5260;PB_c0_g867;	K00128+K00276+K00249+K00128+K00276+K17839+K00140+K00128+K01580+K00128+K00128+K00128+K00128+K00128+K01431+K01578+K17839+K05605+K05605+K00797+K00128
Taurine and hypotaurine metabolism	ko00430	2	PB_c0_g16551;PB_c0_g7514;	K01580+K10712
Selenocompound metabolism	ko00450	17	PB_c0_g1088;PB_c0_g1125;PB_c0_g13588;PB_c0_g13627;PB_c0_g13675;PB_c0_g13775;PB_c0_g1475;PB_c0_g15926;PB_c0_g16152;PB_c0_g1760;PB_c0_g196;PB_c0_g1966;PB_c0_g4034;PB_c0_g4249;PB_c0_g43;PB_c0_g8151;PB_c0_g884;	K01760+K13811+K01874+K00549+K00549+K00549+K11717+K01874+K01739+K11717+K13811+K01760+K00384+K00384+K00384+K01761+K11717
Cyanoamino acid metabolism	ko00460	26	PB_c0_g1152;PB_c0_g14754;PB_c0_g14799;PB_c0_g15151;PB_c0_g1531;PB_c0_g15344;PB_c0_g15748;PB_c0_g15795;PB_c0_g15848;PB_c0_g15908;PB_c0_g15966;PB_c0_g16101;PB_c0_g16124;PB_c0_g16329;PB_c0_g2331;PB_c0_g257;PB_c0_g3834;PB_c0_g3964;PB_c0_g4390;PB_c0_g4855;PB_c0_g656;PB_c0_g7399;PB_c0_g8862;PB_c0_g899;PB_c0_g923;PB_c0_g952;	K05350+K00600+K01188+K00600+K01455+K01188+K00600+K00600+K00600+K00600+K00600+K00600+K00600+K00600+K01455+K00600+K00600+K13035+K13034+K13034+K00600+K00600+K01455+K00600+K05350+K00600
Glutathione metabolism	ko00480	62	PB_c0_g10256;PB_c0_g10286;PB_c0_g12803;PB_c0_g1367;PB_c0_g15284;PB_c0_g1552;PB_c0_g15570;PB_c0_g15633;PB_c0_g15645;PB_c0_g15769;PB_c0_g15967;PB_c0_g16010;PB_c0_g16058;PB_c0_g16104;PB_c0_g16227;PB_c0_g16300;PB_c0_g16638;PB_c0_g16709;PB_c0_g16785;PB_c0_g1954;PB_c0_g255;PB_c0_g3665;PB_c0_g3688;PB_c0_g5064;PB_c0_g5260;PB_c0_g588;PB_c0_g5966;PB_c0_g6146;PB_c0_g6374;PB_c0_g6515;PB_c0_g6603;PB_c0_g6865;…	K01469+K01469+K01256+K00031+K00036+K00031+K01919+K00383+K01255+K01255+K01255+K01255+K00036+K01919+K00033+K00036+K00033+K01255+K00033+K00031+K00033+K00434+K00434+K00434+K00797+K01255+K00434+K00799+K00799+K00799+K00799+K00799+K01469+K00799+K00434+K00434+K00799+K00799+K00799+K00434+K00799+K00033+K00799+K00799+K01469+K00031+K00799+K00799+K00799+K00799+K00799+K00799+K00799+K00799+K00799+K00799+K00799+…
Starch and sucrose metabolism	ko00500	98	PB_c0_g10692;PB_c0_g1152;PB_c0_g11646;PB_c0_g11774;PB_c0_g12148;PB_c0_g12249;PB_c0_g12524;PB_c0_g12738;PB_c0_g12740;PB_c0_g12768;PB_c0_g12800;PB_c0_g12867;PB_c0_g12909;PB_c0_g12944;PB_c0_g12996;PB_c0_g13014;PB_c0_g13016;PB_c0_g13291;PB_c0_g13348;PB_c0_g13362;PB_c0_g13384;PB_c0_g13884;PB_c0_g14049;PB_c0_g14199;PB_c0_g14219;PB_c0_g14330;PB_c0_g14604;PB_c0_g14753;PB_c0_g14799;PB_c0_g14829;PB_c0_g149…	K00695+K05350+K00695+K00696+K00696+K00696+K16055+K16055+K00696+K16055+K16055+K16055+K16055+K16055+K00700+K16055+K16055+K00695+K00688+K00695+K00703+K15920+K16055+K13648+K13648+K15920+K01835+K00975+K01188+K01193+K00975+K01810+K13648+K01835+K00975+K13648+K00696+K01177+K00975+K00975+K00975+K13648+K01188+K01835+K01177+K01051+K01051+K01835+K01177+K01835+K00975+K01177+K01051+K00975+K01177+K01051+K01835+…
N-Glycan biosynthesis	ko00510	25	PB_c0_g11173;PB_c0_g11407;PB_c0_g13116;PB_c0_g13162;PB_c0_g13439;PB_c0_g13530;PB_c0_g14411;PB_c0_g14886;PB_c0_g14924;PB_c0_g15178;PB_c0_g15423;PB_c0_g15879;PB_c0_g15968;PB_c0_g16019;PB_c0_g16041;PB_c0_g16400;PB_c0_g1700;PB_c0_g1829;PB_c0_g2102;PB_c0_g2270;PB_c0_g2598;PB_c0_g4386;PB_c0_g5206;PB_c0_g5331;PB_c0_g655;	K01231+K01231+K05546+K05546+K01228+K07151+K07151+K00902+K00902+K12666+K00737+K00737+K00737+K00737+K03846+K00736+K00737+K01001+K12670+K12670+K01001+K12669+K12669+K07252+K00737
Other glycan degradation	ko00511	17	PB_c0_g10688;PB_c0_g10728;PB_c0_g10837;PB_c0_g11050;PB_c0_g11122;PB_c0_g11166;PB_c0_g11180;PB_c0_g114;PB_c0_g11422;PB_c0_g11872;PB_c0_g11895;PB_c0_g12313;PB_c0_g12488;PB_c0_g12490;PB_c0_g12531;PB_c0_g12649;PB_c0_g337;	K17108+K17108+K17108+K17108+K01190+K17108+K17108+K12373+K17108+K17108+K17108+K01190+K01190+K17108+K01190+K01190+K12373
Other types of O-glycan biosynthesis	ko00514	7	PB_c0_g11135;PB_c0_g12657;PB_c0_g12666;PB_c0_g12705;PB_c0_g12769;PB_c0_g5179;PB_c0_g6717;	K09667+K09667+K09667+K09667+K09667+K09667+K09667
Amino sugar and nucleotide sugar metabolism	ko00520	86	PB_c0_g114;PB_c0_g1191;PB_c0_g12910;PB_c0_g13884;PB_c0_g13934;PB_c0_g14199;PB_c0_g14219;PB_c0_g14330;PB_c0_g14339;PB_c0_g14557;PB_c0_g14604;PB_c0_g14753;PB_c0_g14883;PB_c0_g14904;PB_c0_g14914;PB_c0_g15035;PB_c0_g15063;PB_c0_g15106;PB_c0_g15129;PB_c0_g15228;PB_c0_g15230;PB_c0_g15303;PB_c0_g15309;PB_c0_g15378;PB_c0_g15497;PB_c0_g15568;PB_c0_g15587;PB_c0_g15666;PB_c0_g15783;PB_c0_g15833;PB_c0_g15842…	K12373+K01784+K12446+K15920+K12450+K13648+K13648+K15920+K12450+K00820+K01835+K00975+K00820+K00975+K01810+K13648+K01835+K00975+K13648+K00975+K00975+K00975+K13648+K01835+K00820+K01835+K01835+K00975+K00975+K01835+K13648+K06118+K01835+K01810+K00975+K00975+K00975+K06118+K06118+K00975+K00975+K01809+K01809+K08679+K00966+K01784+K12449+K00966+K08679+K08679+K12449+K01183+K01183+K10046+K00966+K00975+K12373+…
Glycosaminoglycan degradation	ko00531	2	PB_c0_g114;PB_c0_g337;	K12373+K12373
Glycerolipid metabolism	ko00561	43	PB_c0_g11164;PB_c0_g1220;PB_c0_g12432;PB_c0_g1315;PB_c0_g13592;PB_c0_g13606;PB_c0_g13706;PB_c0_g13760;PB_c0_g13781;PB_c0_g13854;PB_c0_g13957;PB_c0_g1482;PB_c0_g14842;PB_c0_g15112;PB_c0_g15357;PB_c0_g15367;PB_c0_g15755;PB_c0_g15765;PB_c0_g15937;PB_c0_g16265;PB_c0_g16393;PB_c0_g1647;PB_c0_g16512;PB_c0_g16618;PB_c0_g16623;PB_c0_g16662;PB_c0_g16751;PB_c0_g16777;PB_c0_g16807;PB_c0_g174;PB_c0_g2023;PB_…	K14674+K00630+K14674+K00128+K09480+K00679+K00863+K09480+K00128+K00863+K00679+K15918+K07407+K00630+K00630+K03715+K00864+K00863+K06118+K09480+K00630+K00128+K13508+K06118+K06118+K00128+K00128+K00128+K06119+K03715+K07407+K00128+K00128+K07407+K13506+K00901+K07407+K13523+K13506+K14457+K00864+K06119+K00128
Inositol phosphate metabolism	ko00562	34	PB_c0_g11900;PB_c0_g12191;PB_c0_g12493;PB_c0_g1325;PB_c0_g13805;PB_c0_g14025;PB_c0_g14546;PB_c0_g14888;PB_c0_g15072;PB_c0_g15297;PB_c0_g15387;PB_c0_g15402;PB_c0_g15608;PB_c0_g15766;PB_c0_g15975;PB_c0_g1654;PB_c0_g16664;PB_c0_g2572;PB_c0_g3542;PB_c0_g3897;PB_c0_g4449;PB_c0_g4993;PB_c0_g5065;PB_c0_g5129;PB_c0_g5564;PB_c0_g5681;PB_c0_g6241;PB_c0_g6545;PB_c0_g7083;PB_c0_g7893;PB_c0_g7993;PB_c0_g817;P…	K00921+K00889+K00888+K01092+K00921+K01110+K01110+K01110+K01803+K05857+K01110+K01110+K01858+K00140+K01858+K01092+K00913+K00921+K01858+K01803+K00469+K00888+K00469+K00915+K01803+K01803+K01803+K01803+K01803+K00921+K01803+K00921+K00921+K01858
Glycosylphosphatidylinositol(GPI)-anchor biosynthesis	ko00563	2	PB_c0_g14792;PB_c0_g1941;	K05292+K05293
Glycerophospholipid metabolism	ko00564	45	PB_c0_g10342;PB_c0_g10707;PB_c0_g10915;PB_c0_g11164;PB_c0_g11326;PB_c0_g1220;PB_c0_g12432;PB_c0_g12434;PB_c0_g13109;PB_c0_g13272;PB_c0_g13424;PB_c0_g14051;PB_c0_g14162;PB_c0_g15112;PB_c0_g15357;PB_c0_g15649;PB_c0_g15934;PB_c0_g16393;PB_c0_g16454;PB_c0_g16512;PB_c0_g16799;PB_c0_g173;PB_c0_g1742;PB_c0_g1745;PB_c0_g1878;PB_c0_g1992;PB_c0_g2044;PB_c0_g2248;PB_c0_g2396;PB_c0_g266;PB_c0_g2822;PB_c0_g29…	K01115+K01115+K01115+K14674+K01115+K00630+K14674+K01115+K01115+K01115+K01115+K01613+K01613+K00630+K00630+K05929+K13510+K00630+K05929+K13508+K16860+K06129+K00981+K00967+K00993+K00993+K00981+K13511+K00981+K05929+K13506+K00967+K00901+K13523+K13506+K00968+K01613+K00968+K01613+K00968+K00968+K06130+K00981+K00967+K00993
Ether lipid metabolism	ko00565	15	PB_c0_g10342;PB_c0_g10707;PB_c0_g10915;PB_c0_g11164;PB_c0_g11326;PB_c0_g12432;PB_c0_g12434;PB_c0_g13109;PB_c0_g13272;PB_c0_g13424;PB_c0_g15934;PB_c0_g16799;PB_c0_g1878;PB_c0_g1992;PB_c0_g7499;	K01115+K01115+K01115+K14674+K01115+K14674+K01115+K01115+K01115+K01115+K13510+K16860+K00993+K00993+K00993
Arachidonic acid metabolism	ko00590	2	PB_c0_g11164;PB_c0_g12432;	K14674+K14674
Linoleic acid metabolism	ko00591	17	PB_c0_g11164;PB_c0_g12054;PB_c0_g12432;PB_c0_g12961;PB_c0_g13012;PB_c0_g13194;PB_c0_g13214;PB_c0_g13221;PB_c0_g13344;PB_c0_g13345;PB_c0_g13486;PB_c0_g13731;PB_c0_g13975;PB_c0_g14999;PB_c0_g15086;PB_c0_g15445;PB_c0_g5598;	K14674+K00454+K14674+K00454+K00454+K00454+K00454+K00454+K15718+K15718+K15718+K15718+K15718+K00454+K15718+K00454+K15718
alpha-Linolenic acid metabolism	ko00592	25	PB_c0_g11164;PB_c0_g12054;PB_c0_g1227;PB_c0_g12432;PB_c0_g12961;PB_c0_g13012;PB_c0_g13194;PB_c0_g13214;PB_c0_g13221;PB_c0_g14383;PB_c0_g14389;PB_c0_g14623;PB_c0_g14999;PB_c0_g15445;PB_c0_g16195;PB_c0_g1765;PB_c0_g1866;PB_c0_g2350;PB_c0_g2567;PB_c0_g2697;PB_c0_g2808;PB_c0_g3149;PB_c0_g4517;PB_c0_g5390;PB_c0_g739;	K14674+K00454+K07513+K14674+K00454+K00454+K00454+K00454+K00454+K00232+K00232+K00232+K00454+K00454+K10526+K00232+K10528+K07513+K00232+K05894+K08241+K08241+K00232+K10528+K07513
Sphingolipid metabolism	ko00600	28	PB_c0_g10688;PB_c0_g10728;PB_c0_g10837;PB_c0_g11050;PB_c0_g11122;PB_c0_g11166;PB_c0_g11180;PB_c0_g11422;PB_c0_g11872;PB_c0_g11895;PB_c0_g12313;PB_c0_g12488;PB_c0_g12490;PB_c0_g12531;PB_c0_g12649;PB_c0_g14348;PB_c0_g14842;PB_c0_g1616;PB_c0_g16251;PB_c0_g16673;PB_c0_g2023;PB_c0_g2057;PB_c0_g3060;PB_c0_g357;PB_c0_g4327;PB_c0_g5514;PB_c0_g6200;PB_c0_g667;	K17108+K17108+K17108+K17108+K01190+K17108+K17108+K17108+K17108+K17108+K01190+K01190+K17108+K01190+K01190+K12349+K07407+K04718+K00654+K00654+K07407+K07407+K07407+K01634+K04713+K04713+K04713+K00654
Glycosphingolipid biosynthesis - globo series	ko00603	6	PB_c0_g114;PB_c0_g14842;PB_c0_g2023;PB_c0_g2057;PB_c0_g3060;PB_c0_g337;	K12373+K07407+K07407+K07407+K07407+K12373
Glycosphingolipid biosynthesis - ganglio series	ko00604	2	PB_c0_g114;PB_c0_g337;	K12373+K12373
Pyruvate metabolism	ko00620	110	PB_c0_g10194;PB_c0_g10441;PB_c0_g1081;PB_c0_g11195;PB_c0_g1157;PB_c0_g11959;PB_c0_g12137;PB_c0_g1222;PB_c0_g12245;PB_c0_g1238;PB_c0_g12562;PB_c0_g12686;PB_c0_g12831;PB_c0_g12932;PB_c0_g12946;PB_c0_g13023;PB_c0_g13059;PB_c0_g1315;PB_c0_g13366;PB_c0_g13590;PB_c0_g13781;PB_c0_g14009;PB_c0_g14128;PB_c0_g14181;PB_c0_g14198;PB_c0_g14304;PB_c0_g14306;PB_c0_g14375;PB_c0_g14388;PB_c0_g1452;PB_c0_g14584;PB…	K11262+K01963+K00873+K11262+K00051+K01595+K01595+K11262+K11262+K00873+K01963+K01595+K01595+K01595+K01595+K11262+K01006+K00128+K01610+K01610+K00128+K11262+K00029+K01895+K01895+K00029+K00029+K00028+K01610+K00162+K00029+K00028+K00028+K00873+K01649+K00873+K01649+K00029+K01963+K01649+K00029+K00102+K00029+K00029+K00029+K01610+K00873+K01649+K00873+K00873+K00627+K01961+K01638+K01638+K01638+K00128+K00873+…
Glyoxylate and dicarboxylate metabolism	ko00630	149	PB_c0_g1047;PB_c0_g10870;PB_c0_g10930;PB_c0_g11042;PB_c0_g11197;PB_c0_g11347;PB_c0_g11456;PB_c0_g11934;PB_c0_g11952;PB_c0_g12020;PB_c0_g12050;PB_c0_g12200;PB_c0_g12451;PB_c0_g12541;PB_c0_g12922;PB_c0_g12976;PB_c0_g13359;PB_c0_g1418;PB_c0_g14201;PB_c0_g1423;PB_c0_g1473;PB_c0_g14754;PB_c0_g1482;PB_c0_g15141;PB_c0_g15151;PB_c0_g1531;PB_c0_g15336;PB_c0_g15573;PB_c0_g15748;PB_c0_g15795;PB_c0_g15805;PB…	K01915+K00284+K00284+K00284+K00284+K01681+K00284+K01681+K00284+K03781+K00284+K01681+K01681+K01681+K01681+K01681+K01681+K00284+K01637+K01601+K03781+K00600+K15918+K01637+K00600+K01455+K01637+K01637+K00600+K00600+K01637+K00600+K01637+K01601+K01637+K14272+K00600+K00600+K03781+K01638+K00600+K00600+K01638+K01638+K03781+K01647+K00600+K03781+K14272+K03781+K14272+K03781+K03781+K03781+K03781+K01915+K01915+…
Propanoate metabolism	ko00640	22	PB_c0_g10194;PB_c0_g10441;PB_c0_g11195;PB_c0_g1222;PB_c0_g12245;PB_c0_g12562;PB_c0_g13023;PB_c0_g13587;PB_c0_g14009;PB_c0_g14181;PB_c0_g14198;PB_c0_g15117;PB_c0_g15766;PB_c0_g16072;PB_c0_g1796;PB_c0_g2921;PB_c0_g2961;PB_c0_g319;PB_c0_g3390;PB_c0_g4119;PB_c0_g4191;PB_c0_g6080;	K11262+K01963+K11262+K11262+K11262+K01963+K11262+K00249+K11262+K01895+K01895+K01963+K00140+K01961+K01900+K01899+K01899+K01578+K01899+K05605+K05605+K02160
Butanoate metabolism	ko00650	18	PB_c0_g1232;PB_c0_g1302;PB_c0_g14540;PB_c0_g15039;PB_c0_g16037;PB_c0_g16112;PB_c0_g16146;PB_c0_g16171;PB_c0_g16531;PB_c0_g16551;PB_c0_g1732;PB_c0_g2868;PB_c0_g532;PB_c0_g5529;PB_c0_g5757;PB_c0_g5910;PB_c0_g6058;PB_c0_g7300;	K01640+K01653+K01652+K01652+K17761+K01641+K17761+K17761+K01641+K01580+K01640+K01640+K01641+K18121+K18121+K18121+K00074+K18121
C5-Branched dibasic acid metabolism	ko00660	6	PB_c0_g1302;PB_c0_g13963;PB_c0_g14540;PB_c0_g15039;PB_c0_g341;PB_c0_g95;	K01653+K01703+K01652+K01652+K00052+K01703
One carbon pool by folate	ko00670	24	PB_c0_g14754;PB_c0_g14849;PB_c0_g15151;PB_c0_g15463;PB_c0_g15748;PB_c0_g15795;PB_c0_g15848;PB_c0_g15908;PB_c0_g15966;PB_c0_g16101;PB_c0_g16124;PB_c0_g16329;PB_c0_g257;PB_c0_g2669;PB_c0_g2831;PB_c0_g3128;PB_c0_g3303;PB_c0_g3834;PB_c0_g656;PB_c0_g7191;PB_c0_g7383;PB_c0_g7399;PB_c0_g899;PB_c0_g952;	K00600+K13998+K00600+K01938+K00600+K00600+K00600+K00600+K00600+K00600+K00600+K00600+K00600+K00605+K00605+K00605+K00605+K00600+K00600+K00605+K01938+K00600+K00600+K00600
Carbon fixation in photosynthetic organisms	ko00710	159	PB_c0_g1131;PB_c0_g1157;PB_c0_g11959;PB_c0_g12137;PB_c0_g12686;PB_c0_g12831;PB_c0_g12932;PB_c0_g12946;PB_c0_g13059;PB_c0_g13366;PB_c0_g13590;PB_c0_g13721;PB_c0_g1381;PB_c0_g13913;PB_c0_g14128;PB_c0_g1423;PB_c0_g14304;PB_c0_g14306;PB_c0_g14375;PB_c0_g14388;PB_c0_g14584;PB_c0_g14722;PB_c0_g14756;PB_c0_g15072;PB_c0_g15087;PB_c0_g15289;PB_c0_g15342;PB_c0_g15356;PB_c0_g15363;PB_c0_g15419;PB_c0_g15867;…	K03841+K00051+K01595+K01595+K01595+K01595+K01595+K01595+K01006+K01610+K01610+K00615+K01623+K00615+K00029+K01601+K00029+K00029+K00028+K01610+K00029+K00028+K00028+K01803+K00029+K00029+K00029+K00029+K00029+K01610+K01601+K14272+K00814+K00814+K00134+K14272+K00927+K14272+K00927+K00134+K05298+K14454+K05298+K05298+K00615+K00927+K00927+K00134+K01623+K05298+K01623+K14272+K05298+K14272+K01623+K01623+K03841+…
Thiamine metabolism	ko00730	8	PB_c0_g1267;PB_c0_g15853;PB_c0_g333;PB_c0_g4479;PB_c0_g4570;PB_c0_g4833;PB_c0_g4922;PB_c0_g9597;	K04487+K01662+K04487+K03146+K03146+K03146+K03146+K03146
Riboflavin metabolism	ko00740	9	PB_c0_g15319;PB_c0_g15584;PB_c0_g15952;PB_c0_g16169;PB_c0_g16229;PB_c0_g7401;PB_c0_g7714;PB_c0_g7960;PB_c0_g8111;	K14652+K14652+K14652+K14652+K14652+K00793+K00793+K00794+K00794
Vitamin B6 metabolism	ko00750	9	PB_c0_g11;PB_c0_g15924;PB_c0_g342;PB_c0_g3743;PB_c0_g4893;PB_c0_g5267;PB_c0_g5283;PB_c0_g5493;PB_c0_g7805;	K01733+K01733+K01733+K00868+K06215+K06215+K06215+K06215+K08681
Nicotinate and nicotinamide metabolism	ko00760	10	PB_c0_g13952;PB_c0_g13992;PB_c0_g14052;PB_c0_g14363;PB_c0_g150;PB_c0_g3602;PB_c0_g4587;PB_c0_g5298;PB_c0_g5334;PB_c0_g796;	K00278+K03787+K00278+K00763+K03426+K00767+K00767+K00767+K03787+K03426
Pantothenate and CoA biosynthesis	ko00770	14	PB_c0_g11207;PB_c0_g11304;PB_c0_g12917;PB_c0_g1302;PB_c0_g14540;PB_c0_g15039;PB_c0_g15416;PB_c0_g15831;PB_c0_g16731;PB_c0_g2849;PB_c0_g3169;PB_c0_g3315;PB_c0_g3637;PB_c0_g4128;	K09680+K06133+K09680+K01653+K01652+K01652+K00053+K00053+K00826+K00826+K01431+K09680+K00826+K01922
Biotin metabolism	ko00780	5	PB_c0_g15640;PB_c0_g15659;PB_c0_g15771;PB_c0_g565;PB_c0_g6282;	K09458+K09458+K09458+K09458+K00059
Lipoic acid metabolism	ko00785	1	PB_c0_g3175;	K03644
Folate biosynthesis	ko00790	4	PB_c0_g11671;PB_c0_g14849;PB_c0_g5146;PB_c0_g626;	K01113+K13998+K01307+K13941
Porphyrin and chlorophyll metabolism	ko00860	92	PB_c0_g108;PB_c0_g11275;PB_c0_g11343;PB_c0_g1202;PB_c0_g12556;PB_c0_g1313;PB_c0_g1327;PB_c0_g13808;PB_c0_g1411;PB_c0_g14170;PB_c0_g14345;PB_c0_g15159;PB_c0_g15189;PB_c0_g152;PB_c0_g15300;PB_c0_g15333;PB_c0_g15602;PB_c0_g1566;PB_c0_g1569;PB_c0_g15700;PB_c0_g15894;PB_c0_g1596;PB_c0_g16082;PB_c0_g16237;PB_c0_g16241;PB_c0_g16331;PB_c0_g16369;PB_c0_g16395;PB_c0_g16410;PB_c0_g16624;PB_c0_g16765;PB_c0_g…	K13071+K03403+K03403+K03403+K03403+K01845+K00228+K01885+K00228+K03404+K03403+K13600+K13600+K03403+K13600+K02492+K13071+K01698+K01599+K01772+K00231+K03405+K13600+K02492+K02492+K02492+K13606+K02492+K13606+K03403+K03403+K01845+K03403+K01698+K03403+K00218+K03403+K10960+K03403+K01599+K01599+K10960+K04035+K00218+K18010+K10960+K10960+K04035+K04035+K00228+K13071+K04040+K03403+K00228+K04035+K01599+K04040+…
Terpenoid backbone biosynthesis	ko00900	41	PB_c0_g1105;PB_c0_g1358;PB_c0_g1391;PB_c0_g1393;PB_c0_g1470;PB_c0_g1471;PB_c0_g15853;PB_c0_g16112;PB_c0_g16531;PB_c0_g16649;PB_c0_g16691;PB_c0_g1677;PB_c0_g2104;PB_c0_g2149;PB_c0_g2300;PB_c0_g2409;PB_c0_g2466;PB_c0_g2980;PB_c0_g3200;PB_c0_g3312;PB_c0_g340;PB_c0_g3736;PB_c0_g4065;PB_c0_g4500;PB_c0_g4931;PB_c0_g5040;PB_c0_g5275;PB_c0_g532;PB_c0_g5436;PB_c0_g5839;PB_c0_g62;PB_c0_g6231;PB_c0_g6520;PB…	K06013+K03527+K03527+K03527+K05906+K05954+K01662+K01641+K01641+K00099+K00099+K05356+K05356+K10960+K10960+K10960+K10960+K10960+K15891+K05955+K06013+K00919+K10960+K00787+K13789+K13789+K15891+K01641+K01823+K01823+K15889+K11778+K10960+K03527+K11778+K01823+K00099+K15892+K06013+K03527+K03527
Limonene and pinene degradation	ko00903	10	PB_c0_g1315;PB_c0_g13781;PB_c0_g1647;PB_c0_g16662;PB_c0_g16751;PB_c0_g16777;PB_c0_g2043;PB_c0_g2047;PB_c0_g654;PB_c0_g867;	K00128+K00128+K00128+K00128+K00128+K00128+K00128+K00128+K00517+K00128
Diterpenoid biosynthesis	ko00904	2	PB_c0_g5814;PB_c0_g91;	K04124+K17961
Brassinosteroid biosynthesis	ko00905	2	PB_c0_g1613;PB_c0_g2115;	K15639+K12640
Carotenoid biosynthesis	ko00906	16	PB_c0_g14222;PB_c0_g14251;PB_c0_g14588;PB_c0_g14749;PB_c0_g15221;PB_c0_g15358;PB_c0_g15488;PB_c0_g1568;PB_c0_g16134;PB_c0_g16297;PB_c0_g16773;PB_c0_g365;PB_c0_g379;PB_c0_g5710;PB_c0_g5905;PB_c0_g7840;	K00514+K00514+K09838+K02293+K09840+K09840+K09840+K02291+K06444+K06444+K06443+K09839+K14593+K09841+K15746+K09842
Zeatin biosynthesis	ko00908	3	PB_c0_g1212;PB_c0_g15825;PB_c0_g1602;	K00791+K00279+K13495
Sesquiterpenoid and triterpenoid biosynthesis	ko00909	16	PB_c0_g1301;PB_c0_g14014;PB_c0_g14039;PB_c0_g1413;PB_c0_g14296;PB_c0_g14593;PB_c0_g15949;PB_c0_g1749;PB_c0_g1947;PB_c0_g2265;PB_c0_g3200;PB_c0_g5275;PB_c0_g5420;PB_c0_g5561;PB_c0_g889;PB_c0_g953;	K00801+K15813+K15813+K00801+K15813+K15813+K00511+K00801+K00801+K00801+K15891+K15891+K00801+K00801+K00801+K00801
Nitrogen metabolism	ko00910	56	PB_c0_g1047;PB_c0_g10870;PB_c0_g10930;PB_c0_g11042;PB_c0_g11197;PB_c0_g11456;PB_c0_g11566;PB_c0_g11729;PB_c0_g11952;PB_c0_g12050;PB_c0_g12981;PB_c0_g13113;PB_c0_g13774;PB_c0_g1418;PB_c0_g1531;PB_c0_g15800;PB_c0_g16150;PB_c0_g1717;PB_c0_g1839;PB_c0_g199;PB_c0_g2067;PB_c0_g2092;PB_c0_g2203;PB_c0_g2331;PB_c0_g2370;PB_c0_g2969;PB_c0_g3500;PB_c0_g3771;PB_c0_g3911;PB_c0_g4578;PB_c0_g4605;PB_c0_g4914;PB…	K01915+K00284+K00284+K00284+K00284+K00284+K00264+K00264+K00284+K00284+K10534+K10534+K00262+K00284+K01455+K00264+K00366+K01915+K01915+K00284+K01915+K01915+K01915+K01455+K01915+K00261+K00284+K01673+K01673+K01673+K01673+K01673+K01673+K01673+K01673+K01673+K01673+K01674+K01673+K01673+K01674+K01673+K01673+K00284+K01673+K01673+K01673+K01674+K01674+K01673+K01915+K01674+K01673+K01673+K01455+K01915
Sulfur metabolism	ko00920	31	PB_c0_g1007;PB_c0_g1125;PB_c0_g1384;PB_c0_g14352;PB_c0_g16152;PB_c0_g196;PB_c0_g2105;PB_c0_g2187;PB_c0_g2223;PB_c0_g2317;PB_c0_g2739;PB_c0_g2749;PB_c0_g2993;PB_c0_g3121;PB_c0_g3227;PB_c0_g3377;PB_c0_g3446;PB_c0_g3518;PB_c0_g3719;PB_c0_g3772;PB_c0_g3853;PB_c0_g4390;PB_c0_g4498;PB_c0_g4855;PB_c0_g5310;PB_c0_g5391;PB_c0_g6566;PB_c0_g6844;PB_c0_g777;PB_c0_g806;PB_c0_g9478;	K05907+K13811+K05907+K00392+K01739+K13811+K00860+K01011+K05907+K05907+K01738+K05907+K01738+K01738+K00387+K01738+K00387+K01738+K00387+K00640+K01011+K13034+K01738+K13034+K01738+K01738+K00640+K05907+K05907+K05907+K05907
Phenylpropanoid biosynthesis	ko00940	48	PB_c0_g10906;PB_c0_g1152;PB_c0_g1219;PB_c0_g12591;PB_c0_g13914;PB_c0_g14300;PB_c0_g14464;PB_c0_g14799;PB_c0_g15344;PB_c0_g15896;PB_c0_g16271;PB_c0_g16425;PB_c0_g16678;PB_c0_g16702;PB_c0_g1815;PB_c0_g2085;PB_c0_g2380;PB_c0_g2813;PB_c0_g3195;PB_c0_g3299;PB_c0_g3404;PB_c0_g4091;PB_c0_g4162;PB_c0_g4261;PB_c0_g4289;PB_c0_g4397;PB_c0_g4438;PB_c0_g4464;PB_c0_g4754;PB_c0_g4820;PB_c0_g4877;PB_c0_g4895;PB_…	K13065+K05350+K12356+K12355+K10775+K10775+K10775+K01188+K01188+K01904+K01904+K10775+K01904+K09754+K13065+K12355+K09753+K13065+K09753+K00083+K00083+K09755+K00430+K00083+K00083+K00430+K00083+K00430+K00430+K00430+K00430+K00430+K00487+K00430+K00430+K12355+K00430+K00430+K09754+K09754+K00430+K00430+K00588+K09755+K01904+K09754+K05350+K12355
Flavonoid biosynthesis	ko00941	9	PB_c0_g10906;PB_c0_g16702;PB_c0_g1815;PB_c0_g2813;PB_c0_g5024;PB_c0_g5352;PB_c0_g537;PB_c0_g7046;PB_c0_g922;	K13065+K09754+K13065+K13065+K00487+K09754+K09754+K00588+K09754
Anthocyanin biosynthesis	ko00942	2	PB_c0_g1780;PB_c0_g2442;	K12338+K12338
Flavone and flavonol biosynthesis	ko00944	2	PB_c0_g1886;PB_c0_g4789;	K10757+K05279
Stilbenoid, diarylheptanoid and gingerol biosynthesis	ko00945	10	PB_c0_g10906;PB_c0_g16702;PB_c0_g1815;PB_c0_g2813;PB_c0_g5024;PB_c0_g5352;PB_c0_g537;PB_c0_g654;PB_c0_g7046;PB_c0_g922;	K13065+K09754+K13065+K13065+K00487+K09754+K09754+K00517+K00588+K09754
Isoquinoline alkaloid biosynthesis	ko00950	5	PB_c0_g13432;PB_c0_g13977;PB_c0_g1937;PB_c0_g2416;PB_c0_g422;	K00276+K00276+K14454+K00815+K15849
Tropane, piperidine and pyridine alkaloid biosynthesis	ko00960	7	PB_c0_g13432;PB_c0_g13977;PB_c0_g1937;PB_c0_g2416;PB_c0_g422;PB_c0_g6625;PB_c0_g6917;	K00276+K00276+K14454+K00815+K15849+K08081+K08081
Aminoacyl-tRNA biosynthesis	ko00970	57	PB_c0_g10215;PB_c0_g10273;PB_c0_g10742;PB_c0_g1091;PB_c0_g11057;PB_c0_g11885;PB_c0_g11935;PB_c0_g11940;PB_c0_g12057;PB_c0_g12106;PB_c0_g12329;PB_c0_g12395;PB_c0_g12491;PB_c0_g12516;PB_c0_g12517;PB_c0_g12577;PB_c0_g12586;PB_c0_g12636;PB_c0_g12775;PB_c0_g12806;PB_c0_g12816;PB_c0_g130;PB_c0_g13374;PB_c0_g13394;PB_c0_g13448;PB_c0_g13588;PB_c0_g13674;PB_c0_g13808;PB_c0_g14461;PB_c0_g14755;PB_c0_g14765…	K01872+K01872+K01872+K01892+K01889+K01870+K01873+K01873+K01869+K01873+K01869+K01873+K01873+K01870+K01870+K01869+K01872+K01869+K01872+K01872+K01872+K01881+K01892+K01870+K01886+K01874+K01886+K01885+K01868+K01868+K01872+K01868+K01872+K01868+K01876+K01868+K01890+K01875+K01874+K01872+K01892+K01881+K01889+K01889+K01866+K01889+K01866+K01866+K01867+K01866+K01870+K01889+K01886+K01875+K01868+K02435+K02435
Biosynthesis of unsaturated fatty acids	ko01040	31	PB_c0_g1087;PB_c0_g1112;PB_c0_g11469;PB_c0_g11936;PB_c0_g1227;PB_c0_g14383;PB_c0_g14389;PB_c0_g14623;PB_c0_g1534;PB_c0_g1699;PB_c0_g1761;PB_c0_g1765;PB_c0_g1993;PB_c0_g2318;PB_c0_g2350;PB_c0_g2365;PB_c0_g2567;PB_c0_g2573;PB_c0_g2897;PB_c0_g3459;PB_c0_g3462;PB_c0_g3513;PB_c0_g3770;PB_c0_g4140;PB_c0_g4168;PB_c0_g4476;PB_c0_g4517;PB_c0_g6282;PB_c0_g6683;PB_c0_g739;PB_c0_g801;	K01068+K01068+K10256+K10256+K07513+K00232+K00232+K00232+K03921+K10255+K03921+K00232+K10256+K10256+K07513+K10256+K00232+K10256+K10256+K10258+K00507+K00507+K10256+K10256+K00507+K10251+K00232+K00059+K10251+K07513+K03921
Carbon metabolism	ko01200	336	PB_c0_g10441;PB_c0_g1081;PB_c0_g1131;PB_c0_g11347;PB_c0_g1157;PB_c0_g11919;PB_c0_g11934;PB_c0_g11959;PB_c0_g12137;PB_c0_g12200;PB_c0_g12279;PB_c0_g1238;PB_c0_g12414;PB_c0_g12451;PB_c0_g12528;PB_c0_g12541;PB_c0_g12562;PB_c0_g12569;PB_c0_g12628;PB_c0_g12661;PB_c0_g12686;PB_c0_g12756;PB_c0_g12822;PB_c0_g12831;PB_c0_g12854;PB_c0_g12922;PB_c0_g12932;PB_c0_g12946;PB_c0_g12976;PB_c0_g13059;PB_c0_g13359;…	K01963+K00873+K03841+K01681+K00051+K00281+K01681+K01595+K01595+K01681+K00281+K00873+K00164+K01681+K00164+K01681+K01963+K00164+K00164+K00281+K01595+K00281+K00281+K01595+K00281+K01681+K01595+K01595+K01681+K01006+K01681+K01610+K01689+K00249+K01610+K00031+K00863+K00615+K01623+K00863+K00615+K00029+K01895+K01895+K01637+K01601+K00029+K00029+K01689+K00028+K01610+K00162+K00029+K00028+K00600+K00028+K00030+…
2-Oxocarboxylic acid metabolism	ko01210	52	PB_c0_g11347;PB_c0_g11934;PB_c0_g12200;PB_c0_g12451;PB_c0_g12541;PB_c0_g12922;PB_c0_g12976;PB_c0_g1302;PB_c0_g13359;PB_c0_g1367;PB_c0_g13963;PB_c0_g14540;PB_c0_g14710;PB_c0_g14777;PB_c0_g14876;PB_c0_g15039;PB_c0_g15075;PB_c0_g15149;PB_c0_g15416;PB_c0_g1552;PB_c0_g15583;PB_c0_g15831;PB_c0_g1589;PB_c0_g15981;PB_c0_g16260;PB_c0_g16326;PB_c0_g16532;PB_c0_g16687;PB_c0_g16731;PB_c0_g1937;PB_c0_g1954;PB…	K01681+K01681+K01681+K01681+K01681+K01681+K01681+K01653+K01681+K00031+K01703+K01652+K00928+K00030+K01649+K01652+K01649+K01649+K00053+K00031+K01649+K00053+K14272+K00814+K00814+K01647+K14272+K14272+K00826+K14454+K00031+K01647+K14272+K14272+K00930+K00030+K00030+K01647+K00826+K00030+K00030+K00052+K00826+K01647+K01647+K14272+K14272+K14272+K00031+K14272+K14272+K01703
Fatty acid metabolism	ko01212	51	PB_c0_g10194;PB_c0_g10441;PB_c0_g11195;PB_c0_g11469;PB_c0_g11700;PB_c0_g11936;PB_c0_g1222;PB_c0_g12245;PB_c0_g1227;PB_c0_g12562;PB_c0_g13023;PB_c0_g13587;PB_c0_g14009;PB_c0_g14121;PB_c0_g14324;PB_c0_g14383;PB_c0_g14389;PB_c0_g14430;PB_c0_g14623;PB_c0_g15117;PB_c0_g1534;PB_c0_g15640;PB_c0_g15659;PB_c0_g15771;PB_c0_g16072;PB_c0_g16717;PB_c0_g1699;PB_c0_g1761;PB_c0_g1765;PB_c0_g1993;PB_c0_g2318;PB_c…	K11262+K01963+K11262+K10256+K01897+K10256+K11262+K11262+K07513+K01963+K11262+K00249+K11262+K01897+K01897+K00232+K00232+K01897+K00232+K01963+K03921+K09458+K09458+K09458+K01961+K10781+K10255+K03921+K00232+K10256+K10256+K07513+K10256+K00232+K10256+K10256+K10258+K00507+K00507+K10256+K10256+K00507+K10251+K00232+K09458+K00648+K02160+K00059+K10251+K07513+K03921
Degradation of aromatic compounds	ko01220	9	PB_c0_g2272;PB_c0_g2765;PB_c0_g2878;PB_c0_g3010;PB_c0_g3824;PB_c0_g4431;PB_c0_g4537;PB_c0_g5024;PB_c0_g5339;	K00121+K00001+K00121+K00121+K00001+K00121+K00121+K00487+K00121
Biosynthesis of amino acids	ko01230	249	PB_c0_g1047;PB_c0_g10494;PB_c0_g1076;PB_c0_g1081;PB_c0_g1088;PB_c0_g1089;PB_c0_g11;PB_c0_g11347;PB_c0_g11566;PB_c0_g11729;PB_c0_g11934;PB_c0_g12074;PB_c0_g12200;PB_c0_g1238;PB_c0_g12451;PB_c0_g12470;PB_c0_g1250;PB_c0_g12541;PB_c0_g1288;PB_c0_g12922;PB_c0_g12976;PB_c0_g12997;PB_c0_g1302;PB_c0_g132;PB_c0_g13359;PB_c0_g1342;PB_c0_g13627;PB_c0_g1367;PB_c0_g13675;PB_c0_g13721;PB_c0_g13775;PB_c0_g1381;…	K01915+K00800+K00789+K00873+K01760+K10206+K01733+K01681+K00264+K00264+K01681+K01476+K01681+K00873+K01681+K01476+K00789+K01681+K05359+K01681+K01681+K12524+K01653+K00800+K01681+K01689+K00549+K00031+K00549+K00615+K00549+K01623+K00615+K01703+K10206+K06001+K01689+K01586+K01652+K00928+K00600+K00030+K00873+K01649+K00873+K01652+K01803+K01649+K01649+K00600+K01736+K00013+K00053+K00873+K00031+K00850+K01649+…
ABC transporters	ko02010	23	PB_c0_g10118;PB_c0_g10428;PB_c0_g10606;PB_c0_g10756;PB_c0_g10816;PB_c0_g11085;PB_c0_g11110;PB_c0_g11344;PB_c0_g11399;PB_c0_g11860;PB_c0_g12287;PB_c0_g12382;PB_c0_g3575;PB_c0_g4295;PB_c0_g4530;PB_c0_g5041;PB_c0_g5380;PB_c0_g5847;PB_c0_g6140;PB_c0_g6144;PB_c0_g6392;PB_c0_g9219;PB_c0_g9328;	K05658+K05658+K05658+K05658+K05658+K05658+K05658+K05658+K05658+K05658+K05658+K05658+K05658+K05658+K05658+K05658+K05658+K05658+K05658+K05658+K05658+K05658+K05658
Ribosome biogenesis in eukaryotes	ko03008	71	PB_c0_g10257;PB_c0_g10391;PB_c0_g10396;PB_c0_g10495;PB_c0_g10657;PB_c0_g10856;PB_c0_g10857;PB_c0_g10947;PB_c0_g10985;PB_c0_g11169;PB_c0_g11223;PB_c0_g11444;PB_c0_g11448;PB_c0_g11457;PB_c0_g11710;PB_c0_g11788;PB_c0_g11927;PB_c0_g11971;PB_c0_g12217;PB_c0_g12220;PB_c0_g12261;PB_c0_g12288;PB_c0_g13017;PB_c0_g13067;PB_c0_g13140;PB_c0_g13151;PB_c0_g13220;PB_c0_g13254;PB_c0_g1410;PB_c0_g14217;PB_c0_g143…	K14521+K14290+K14569+K12619+K14569+K14569+K14290+K14569+K12619+K12619+K12619+K14290+K14569+K12619+K14521+K12619+K14521+K14536+K14521+K12619+K14290+K14521+K14552+K01164+K12619+K12619+K14571+K14567+K03097+K06943+K14550+K03115+K03115+K14539+K14553+K14570+K07562+K14539+K03115+K03115+K14537+K14537+K14537+K03097+K12619+K14537+K03097+K14566+K14561+K13288+K11108+K03115+K14573+K07936+K03264+K03264+K03264+…
Ribosome	ko03010	303	PB_c0_g10007;PB_c0_g10016;PB_c0_g10023;PB_c0_g10026;PB_c0_g10044;PB_c0_g10046;PB_c0_g10051;PB_c0_g10053;PB_c0_g10054;PB_c0_g10057;PB_c0_g10065;PB_c0_g10073;PB_c0_g10077;PB_c0_g10081;PB_c0_g10093;PB_c0_g10095;PB_c0_g10110;PB_c0_g10111;PB_c0_g10112;PB_c0_g10117;PB_c0_g10119;PB_c0_g10130;PB_c0_g10152;PB_c0_g10165;PB_c0_g10297;PB_c0_g10471;PB_c0_g10979;PB_c0_g11433;PB_c0_g11634;PB_c0_g12066;PB_c0_g12…	K02958+K02889+K02960+K02889+K02976+K02982+K02973+K02953+K02889+K02961+K02912+K02903+K02973+K02898+K02976+K02976+K02951+K02957+K02976+K02901+K02875+K02943+K02891+K02942+K02982+K02886+K02925+K02982+K02963+K02994+K02886+K02986+K02986+K02982+K02950+K02992+K02982+K02963+K02992+K02930+K02930+K02945+K02930+K02950+K02886+K02930+K02925+K02930+K02925+K02863+K02863+K02925+K02959+K02925+K02863+K02941+K02941+…
RNA transport	ko03013	179	PB_c0_g10015;PB_c0_g10039;PB_c0_g10116;PB_c0_g10203;PB_c0_g10231;PB_c0_g10302;PB_c0_g10308;PB_c0_g10323;PB_c0_g10391;PB_c0_g10418;PB_c0_g10553;PB_c0_g10687;PB_c0_g10720;PB_c0_g10776;PB_c0_g10857;PB_c0_g10962;PB_c0_g1128;PB_c0_g1134;PB_c0_g11340;PB_c0_g11444;PB_c0_g1146;PB_c0_g11518;PB_c0_g1159;PB_c0_g1166;PB_c0_g11726;PB_c0_g1186;PB_c0_g11933;PB_c0_g11960;PB_c0_g11966;PB_c0_g12151;PB_c0_g12199;PB…	K14324+K03236+K03113+K09291+K14289+K03260+K12875+K14327+K14290+K03260+K09291+K14288+K03260+K03260+K14290+K14326+K12812+K09291+K14326+K14290+K13025+K14293+K03231+K03231+K14293+K13174+K14293+K03260+K14300+K14297+K12879+K14290+K00784+K14293+K14293+K14297+K13126+K14297+K14293+K03257+K03254+K12875+K18213+K03252+K01164+K03260+K12812+K14303+K09291+K03260+K13174+K12875+K03680+K03260+K13126+K14312+K03231+…
mRNA surveillance pathway	ko03015	121	PB_c0_g10015;PB_c0_g10199;PB_c0_g10218;PB_c0_g10248;PB_c0_g10288;PB_c0_g10308;PB_c0_g10323;PB_c0_g10332;PB_c0_g10384;PB_c0_g10437;PB_c0_g10483;PB_c0_g10666;PB_c0_g10850;PB_c0_g10946;PB_c0_g10962;PB_c0_g11099;PB_c0_g1128;PB_c0_g11340;PB_c0_g1146;PB_c0_g11626;PB_c0_g11683;PB_c0_g11724;PB_c0_g11873;PB_c0_g12102;PB_c0_g12290;PB_c0_g12405;PB_c0_g12758;PB_c0_g12830;PB_c0_g12958;PB_c0_g12965;PB_c0_g1303…	K14324+K14409+K14400+K14409+K11584+K12875+K14327+K14409+K14409+K14409+K00565+K14400+K14409+K14376+K14326+K14400+K12812+K14326+K13025+K13917+K14376+K13917+K14409+K08873+K14408+K13126+K14400+K12875+K14408+K14376+K14408+K12812+K14402+K12875+K14408+K13126+K14408+K11584+K11583+K11583+K11584+K13126+K14404+K04354+K04382+K11583+K14409+K11584+K13126+K03456+K13126+K14326+K14400+K03456+K14407+K03456+K11584+…
RNA degradation	ko03018	100	PB_c0_g10223;PB_c0_g10239;PB_c0_g10300;PB_c0_g10310;PB_c0_g10357;PB_c0_g10495;PB_c0_g10519;PB_c0_g10568;PB_c0_g10623;PB_c0_g10746;PB_c0_g10985;PB_c0_g11059;PB_c0_g11169;PB_c0_g11223;PB_c0_g11457;PB_c0_g11473;PB_c0_g11527;PB_c0_g11746;PB_c0_g11788;PB_c0_g11832;PB_c0_g11902;PB_c0_g11925;PB_c0_g12210;PB_c0_g12220;PB_c0_g1235;PB_c0_g12361;PB_c0_g12405;PB_c0_g12482;PB_c0_g12633;PB_c0_g12644;PB_c0_g126…	K12600+K14442+K12616+K14442+K14442+K12619+K10643+K12600+K12598+K10643+K12619+K10643+K12619+K12619+K12619+K10643+K12617+K10643+K12619+K12599+K12607+K12604+K10643+K12619+K04043+K10643+K13126+K12617+K12598+K12617+K12598+K12598+K00962+K12617+K12619+K12619+K01689+K10643+K13126+K12604+K13126+K13126+K13126+K12599+K01689+K12605+K12616+K14442+K04077+K04077+K12611+K04077+K04077+K04077+K04077+K00850+K12614+…
RNA polymerase	ko03020	29	PB_c0_g10219;PB_c0_g10472;PB_c0_g10663;PB_c0_g10664;PB_c0_g10695;PB_c0_g10712;PB_c0_g10909;PB_c0_g10945;PB_c0_g11101;PB_c0_g11115;PB_c0_g11506;PB_c0_g1185;PB_c0_g11943;PB_c0_g13508;PB_c0_g2393;PB_c0_g349;PB_c0_g4740;PB_c0_g5063;PB_c0_g5606;PB_c0_g5998;PB_c0_g6067;PB_c0_g6123;PB_c0_g6362;PB_c0_g6417;PB_c0_g6506;PB_c0_g6559;PB_c0_g7553;PB_c0_g9100;PB_c0_g9198;	K03010+K03010+K03021+K03002+K03010+K03046+K03018+K03021+K03006+K03006+K03046+K03040+K03010+K03010+K03005+K03023+K03011+K03011+K03011+K03018+K03015+K03022+K03012+K03006+K03040+K03013+K03006+K03040+K03015
Basal transcription factors	ko03022	30	PB_c0_g10309;PB_c0_g10749;PB_c0_g11065;PB_c0_g11431;PB_c0_g11652;PB_c0_g12088;PB_c0_g12237;PB_c0_g13053;PB_c0_g1330;PB_c0_g13614;PB_c0_g13903;PB_c0_g14062;PB_c0_g14203;PB_c0_g15422;PB_c0_g16183;PB_c0_g16188;PB_c0_g2870;PB_c0_g2885;PB_c0_g2954;PB_c0_g4116;PB_c0_g4790;PB_c0_g4903;PB_c0_g618;PB_c0_g621;PB_c0_g6761;PB_c0_g691;PB_c0_g7313;PB_c0_g7375;PB_c0_g8069;PB_c0_g8291;	K03125+K03128+K03139+K03128+K03128+K03128+K03128+K03129+K03124+K10843+K10843+K03130+K03126+K03138+K03131+K03126+K03120+K03128+K03124+K14649+K03137+K14649+K14649+K02202+K03139+K03122+K03132+K03133+K03129+K03134
DNA replication	ko03030	11	PB_c0_g10793;PB_c0_g11087;PB_c0_g11305;PB_c0_g11375;PB_c0_g12838;PB_c0_g14823;PB_c0_g7345;PB_c0_g7772;PB_c0_g7889;PB_c0_g968;PB_c0_g9992;	K02324+K02335+K02335+K02335+K10754+K07466+K07466+K07466+K07466+K02328+K07466
Spliceosome	ko03040	188	PB_c0_g1012;PB_c0_g10191;PB_c0_g10224;PB_c0_g10269;PB_c0_g10308;PB_c0_g10329;PB_c0_g10447;PB_c0_g10496;PB_c0_g10551;PB_c0_g10596;PB_c0_g10675;PB_c0_g10711;PB_c0_g10718;PB_c0_g10788;PB_c0_g10804;PB_c0_g10813;PB_c0_g10880;PB_c0_g10892;PB_c0_g11033;PB_c0_g11149;PB_c0_g11161;PB_c0_g11229;PB_c0_g1128;PB_c0_g11282;PB_c0_g11379;PB_c0_g11406;PB_c0_g11452;PB_c0_g11453;PB_c0_g11454;PB_c0_g1146;PB_c0_g11619…	K12815+K12815+K12828+K12823+K12875+K12891+K12828+K12830+K12818+K12828+K12856+K12818+K12823+K12858+K12818+K12818+K12818+K12856+K12815+K12818+K12818+K12818+K12812+K12741+K12860+K12874+K12811+K12860+K12860+K13025+K12874+K12813+K12860+K12818+K12874+K12856+K12874+K12860+K12879+K12741+K12818+K12860+K12811+K12855+K12855+K12852+K12875+K03283+K12890+K12812+K12823+K12854+K12823+K12825+K12875+K12856+K12869+…
Proteasome	ko03050	71	PB_c0_g10027;PB_c0_g10577;PB_c0_g11062;PB_c0_g12121;PB_c0_g12533;PB_c0_g1257;PB_c0_g127;PB_c0_g12759;PB_c0_g12772;PB_c0_g12845;PB_c0_g13072;PB_c0_g1499;PB_c0_g1529;PB_c0_g1554;PB_c0_g1632;PB_c0_g1664;PB_c0_g1735;PB_c0_g1782;PB_c0_g1893;PB_c0_g1944;PB_c0_g1953;PB_c0_g1991;PB_c0_g2059;PB_c0_g2117;PB_c0_g2204;PB_c0_g2232;PB_c0_g2329;PB_c0_g2371;PB_c0_g261;PB_c0_g2666;PB_c0_g2670;PB_c0_g2821;PB_c0_g3…	K11599+K06699+K03036+K03031+K03032+K03033+K03033+K03032+K03032+K06699+K03028+K03062+K03032+K03029+K03062+K03031+K03036+K03066+K03065+K03036+K03064+K03062+K03065+K03029+K03063+K03066+K03066+K03065+K03033+K03063+K03029+K03066+K03063+K03064+K03029+K03037+K03064+K03033+K03061+K03031+K03033+K03039+K02730+K02725+K02726+K02737+K02737+K03031+K02730+K02739+K02736+K03031+K02727+K02727+K02738+K03031+K02731+…
Protein export	ko03060	35	PB_c0_g10004;PB_c0_g1028;PB_c0_g10950;PB_c0_g11354;PB_c0_g1136;PB_c0_g1138;PB_c0_g12314;PB_c0_g12338;PB_c0_g12367;PB_c0_g12782;PB_c0_g13945;PB_c0_g141;PB_c0_g14172;PB_c0_g1422;PB_c0_g14517;PB_c0_g14626;PB_c0_g14815;PB_c0_g14860;PB_c0_g14915;PB_c0_g15330;PB_c0_g15391;PB_c0_g15951;PB_c0_g16121;PB_c0_g16496;PB_c0_g16498;PB_c0_g1762;PB_c0_g306;PB_c0_g4469;PB_c0_g4739;PB_c0_g476;PB_c0_g4778;PB_c0_g698…	K03116+K03100+K03070+K03070+K03217+K10956+K03070+K03070+K03070+K03070+K09540+K10956+K09490+K03100+K03217+K09490+K03108+K13431+K03108+K03106+K03106+K13431+K03106+K10956+K03106+K10956+K10956+K03118+K03118+K03106+K03118+K03217+K03107+K03116+K03116
Base excision repair	ko03410	24	PB_c0_g1052;PB_c0_g10793;PB_c0_g11087;PB_c0_g11305;PB_c0_g11375;PB_c0_g1290;PB_c0_g15195;PB_c0_g15325;PB_c0_g1685;PB_c0_g2586;PB_c0_g563;PB_c0_g7426;PB_c0_g8031;PB_c0_g8052;PB_c0_g8204;PB_c0_g8962;PB_c0_g9018;PB_c0_g9214;PB_c0_g9281;PB_c0_g9315;PB_c0_g9353;PB_c0_g9418;PB_c0_g9556;PB_c0_g968;	K01247+K02324+K02335+K02335+K02335+K01247+K01246+K01246+K01246+K01247+K10798+K10802+K10802+K10802+K10802+K10802+K10802+K10802+K10802+K10802+K10802+K10802+K10802+K02328
Nucleotide excision repair	ko03420	32	PB_c0_g10045;PB_c0_g10582;PB_c0_g10738;PB_c0_g10793;PB_c0_g11087;PB_c0_g11305;PB_c0_g11375;PB_c0_g12041;PB_c0_g12109;PB_c0_g12468;PB_c0_g12612;PB_c0_g12838;PB_c0_g13434;PB_c0_g13614;PB_c0_g13631;PB_c0_g13903;PB_c0_g1443;PB_c0_g14823;PB_c0_g14943;PB_c0_g1748;PB_c0_g1970;PB_c0_g3324;PB_c0_g4072;PB_c0_g4430;PB_c0_g621;PB_c0_g684;PB_c0_g7345;PB_c0_g7772;PB_c0_g7808;PB_c0_g7889;PB_c0_g968;PB_c0_g9992;	K03868+K10841+K10841+K02324+K02335+K02335+K02335+K10610+K10610+K10609+K10610+K10754+K10609+K10843+K10609+K10843+K10839+K07466+K10841+K10839+K10841+K10839+K10839+K10839+K02202+K10570+K07466+K07466+K10841+K07466+K02328+K07466
Mismatch repair	ko03430	8	PB_c0_g12838;PB_c0_g14823;PB_c0_g5532;PB_c0_g7345;PB_c0_g7772;PB_c0_g7889;PB_c0_g968;PB_c0_g9992;	K10754+K07466+K08737+K07466+K07466+K07466+K02328+K07466
Homologous recombination	ko03440	12	PB_c0_g11087;PB_c0_g11305;PB_c0_g11375;PB_c0_g12328;PB_c0_g14823;PB_c0_g7345;PB_c0_g7772;PB_c0_g7889;PB_c0_g846;PB_c0_g9596;PB_c0_g968;PB_c0_g9992;	K02335+K02335+K02335+K10875+K07466+K07466+K07466+K07466+K10875+K10866+K02328+K07466
Non-homologous end-joining	ko03450	3	PB_c0_g12173;PB_c0_g5640;PB_c0_g9596;	K10777+K10886+K10866
Phosphatidylinositol signaling system	ko04070	42	PB_c0_g11900;PB_c0_g12191;PB_c0_g12493;PB_c0_g1325;PB_c0_g13805;PB_c0_g14025;PB_c0_g14546;PB_c0_g14888;PB_c0_g15297;PB_c0_g15387;PB_c0_g15402;PB_c0_g1654;PB_c0_g16664;PB_c0_g1742;PB_c0_g2044;PB_c0_g2396;PB_c0_g2572;PB_c0_g300;PB_c0_g4993;PB_c0_g5129;PB_c0_g653;PB_c0_g7797;PB_c0_g7893;PB_c0_g817;PB_c0_g8301;PB_c0_g8481;PB_c0_g8587;PB_c0_g8609;PB_c0_g8757;PB_c0_g8761;PB_c0_g8831;PB_c0_g8905;PB_c0_g…	K00921+K00889+K00888+K01092+K00921+K01110+K01110+K01110+K05857+K01110+K01110+K01092+K00913+K00981+K00981+K00981+K00921+K00901+K00888+K00915+K00981+K02183+K00921+K00921+K00921+K02183+K02183+K02183+K02183+K02183+K02183+K02183+K02183+K02183+K02183+K02183+K02183+K02183+K02183+K02183+K02183+K02183
Plant hormone signal transduction	ko04075	249	PB_c0_g10109;PB_c0_g10221;PB_c0_g10236;PB_c0_g1036;PB_c0_g10510;PB_c0_g10588;PB_c0_g10752;PB_c0_g10769;PB_c0_g10824;PB_c0_g10895;PB_c0_g11005;PB_c0_g1101;PB_c0_g11154;PB_c0_g11191;PB_c0_g1123;PB_c0_g11398;PB_c0_g11435;PB_c0_g11477;PB_c0_g1156;PB_c0_g11573;PB_c0_g11679;PB_c0_g11907;PB_c0_g11977;PB_c0_g12135;PB_c0_g1217;PB_c0_g12224;PB_c0_g12369;PB_c0_g12484;PB_c0_g12597;PB_c0_g12754;PB_c0_g1285;PB…	K13415+K13415+K13415+K14498+K13415+K13415+K13415+K14513+K14489+K14487+K14513+K14498+K14486+K14487+K14514+K13415+K14513+K13415+K14498+K14487+K14489+K14508+K14513+K14489+K14497+K14489+K14513+K14489+K14489+K14509+K14431+K14486+K14515+K14489+K14486+K14510+K14484+K14486+K14486+K14489+K14432+K12126+K14486+K14431+K14489+K14497+K12126+K14486+K14486+K14515+K12126+K14486+K14514+K14486+K14515+K14489+K14515+…
Ubiquitin mediated proteolysis	ko04120	129	PB_c0_g10008;PB_c0_g10045;PB_c0_g10336;PB_c0_g10423;PB_c0_g10751;PB_c0_g11079;PB_c0_g11237;PB_c0_g11249;PB_c0_g11273;PB_c0_g11559;PB_c0_g11564;PB_c0_g11910;PB_c0_g11988;PB_c0_g12041;PB_c0_g12045;PB_c0_g12076;PB_c0_g12109;PB_c0_g12202;PB_c0_g12323;PB_c0_g12360;PB_c0_g12391;PB_c0_g12418;PB_c0_g12468;PB_c0_g12568;PB_c0_g12612;PB_c0_g12616;PB_c0_g12651;PB_c0_g12675;PB_c0_g12809;PB_c0_g13018;PB_c0_g13…	K06689+K03868+K10592+K10592+K10581+K10144+K10590+K10581+K10592+K10684+K10144+K10590+K10592+K10610+K06689+K03178+K10610+K10588+K10589+K03178+K10590+K03869+K10609+K10597+K10610+K10590+K03178+K10597+K10590+K10592+K10591+K10592+K03347+K10591+K10609+K03347+K10609+K10581+K03869+K03347+K03869+K03350+K10590+K03869+K03178+K10143+K10143+K10685+K10144+K10143+K10598+K10598+K10571+K10601+K10592+K10599+K10599+…
Sulfur relay system	ko04122	5	PB_c0_g1267;PB_c0_g1297;PB_c0_g2187;PB_c0_g333;PB_c0_g3853;	K04487+K11996+K01011+K04487+K01011
SNARE interactions in vesicular transport	ko04130	19	PB_c0_g2879;PB_c0_g3297;PB_c0_g3356;PB_c0_g3430;PB_c0_g3745;PB_c0_g4696;PB_c0_g5638;PB_c0_g5953;PB_c0_g6151;PB_c0_g6276;PB_c0_g6421;PB_c0_g6807;PB_c0_g6829;PB_c0_g7132;PB_c0_g7220;PB_c0_g7315;PB_c0_g7321;PB_c0_g7518;PB_c0_g7759;	K08488+K08497+K08497+K08488+K08488+K08515+K08486+K08517+K08506+K08503+K08515+K08493+K08493+K08503+K08503+K08493+K08503+K08496+K08503
Regulation of autophagy	ko04140	15	PB_c0_g10019;PB_c0_g13466;PB_c0_g13607;PB_c0_g14572;PB_c0_g14759;PB_c0_g14989;PB_c0_g15560;PB_c0_g15692;PB_c0_g15735;PB_c0_g16606;PB_c0_g2313;PB_c0_g4928;PB_c0_g8351;PB_c0_g9464;PB_c0_g9746;	K08333+K08333+K08269+K08337+K07198+K07198+K07198+K07198+K07198+K07198+K08332+K08343+K08332+K08341+K08341
Protein processing in endoplasmic reticulum	ko04141	174	PB_c0_g10008;PB_c0_g10045;PB_c0_g10335;PB_c0_g10406;PB_c0_g1057;PB_c0_g10600;PB_c0_g10765;PB_c0_g10897;PB_c0_g1095;PB_c0_g10957;PB_c0_g10975;PB_c0_g10991;PB_c0_g11090;PB_c0_g11117;PB_c0_g11209;PB_c0_g1138;PB_c0_g11380;PB_c0_g11412;PB_c0_g11492;PB_c0_g11580;PB_c0_g11604;PB_c0_g11653;PB_c0_g11680;PB_c0_g11800;PB_c0_g11979;PB_c0_g1199;PB_c0_g12045;PB_c0_g12568;PB_c0_g12675;PB_c0_g12875;PB_c0_g13116;…	K06689+K03868+K14005+K14005+K09503+K14005+K14005+K14005+K09580+K14007+K14005+K14007+K11718+K10661+K10661+K10956+K11718+K10661+K10661+K14005+K10661+K14007+K14007+K14007+K14007+K09503+K06689+K10597+K10597+K03283+K05546+K03347+K05546+K14006+K14006+K01228+K03347+K14006+K07151+K13525+K13525+K13525+K09487+K13525+K13525+K14006+K03347+K09580+K09540+K01456+K10956+K09490+K04079+K01456+K04079+K08288+K04079+…
Endocytosis	ko04144	120	PB_c0_g10207;PB_c0_g10279;PB_c0_g10342;PB_c0_g10356;PB_c0_g10450;PB_c0_g10557;PB_c0_g10607;PB_c0_g10698;PB_c0_g10706;PB_c0_g10707;PB_c0_g10763;PB_c0_g10772;PB_c0_g10915;PB_c0_g11326;PB_c0_g11476;PB_c0_g11575;PB_c0_g11645;PB_c0_g11749;PB_c0_g1197;PB_c0_g12165;PB_c0_g12191;PB_c0_g12264;PB_c0_g12336;PB_c0_g12434;PB_c0_g12461;PB_c0_g12648;PB_c0_g12658;PB_c0_g12694;PB_c0_g12852;PB_c0_g12862;PB_c0_g128…	K04646+K18442+K01115+K18442+K04646+K04646+K04646+K04646+K11824+K01115+K04646+K04646+K01115+K01115+K18442+K11824+K11824+K11824+K15053+K11824+K00889+K04646+K04646+K01115+K18443+K18443+K12471+K01528+K01528+K18443+K03283+K01528+K10591+K01115+K10591+K18443+K18443+K01115+K18443+K01115+K12489+K18443+K03283+K03283+K04646+K03283+K18442+K03283+K18442+K03283+K03283+K03283+K03283+K03283+K03283+K03283+K11866+…
Phagosome	ko04145	74	PB_c0_g1010;PB_c0_g1073;PB_c0_g1138;PB_c0_g1151;PB_c0_g11900;PB_c0_g1237;PB_c0_g13336;PB_c0_g13805;PB_c0_g141;PB_c0_g14110;PB_c0_g1425;PB_c0_g14366;PB_c0_g14543;PB_c0_g14624;PB_c0_g1497;PB_c0_g1510;PB_c0_g1564;PB_c0_g1634;PB_c0_g16496;PB_c0_g16571;PB_c0_g1762;PB_c0_g1808;PB_c0_g1816;PB_c0_g1919;PB_c0_g1934;PB_c0_g2030;PB_c0_g2119;PB_c0_g2127;PB_c0_g2221;PB_c0_g2291;PB_c0_g2499;PB_c0_g2572;PB_c0_g…	K07374+K07375+K10956+K07375+K00921+K07374+K02154+K00921+K10956+K02145+K07375+K02145+K02145+K02145+K07374+K07374+K07374+K07374+K10956+K02147+K10956+K08057+K07375+K07375+K07375+K07375+K02152+K07375+K08057+K02146+K08057+K00921+K02146+K07374+K02148+K08488+K10956+K07374+K08488+K02148+K02146+K08488+K07374+K02149+K02149+K04392+K08517+K02149+K02150+K07889+K02150+K07375+K04392+K07889+K07375+K07374+K07889+…
Peroxisome	ko04146	87	PB_c0_g10034;PB_c0_g10101;PB_c0_g11700;PB_c0_g11970;PB_c0_g12020;PB_c0_g1227;PB_c0_g12307;PB_c0_g1232;PB_c0_g12561;PB_c0_g1367;PB_c0_g14121;PB_c0_g14324;PB_c0_g14383;PB_c0_g14389;PB_c0_g14430;PB_c0_g14623;PB_c0_g1473;PB_c0_g1494;PB_c0_g150;PB_c0_g15084;PB_c0_g1552;PB_c0_g15610;PB_c0_g16028;PB_c0_g16322;PB_c0_g16436;PB_c0_g16509;PB_c0_g16535;PB_c0_g16693;PB_c0_g1672;PB_c0_g16720;PB_c0_g16742;PB_c0…	K04565+K04565+K01897+K13338+K03781+K07513+K13338+K01640+K13338+K00031+K01897+K01897+K00232+K00232+K01897+K00232+K03781+K00106+K03426+K12261+K00031+K12261+K03781+K03781+K13343+K03781+K03781+K03781+K03781+K03781+K03781+K01640+K00232+K13343+K03781+K13348+K11517+K00031+K13346+K03781+K00106+K03781+K07513+K11517+K00232+K03781+K13348+K03781+K11517+K01640+K00106+K03781+K13354+K00830+K00106+K01578+K03781+…
Plant-pathogen interaction	ko04626	105	PB_c0_g10989;PB_c0_g11342;PB_c0_g11806;PB_c0_g11877;PB_c0_g12108;PB_c0_g12337;PB_c0_g12392;PB_c0_g12465;PB_c0_g12526;PB_c0_g1260;PB_c0_g12975;PB_c0_g13010;PB_c0_g13134;PB_c0_g13181;PB_c0_g13624;PB_c0_g13756;PB_c0_g13810;PB_c0_g13868;PB_c0_g13936;PB_c0_g13972;PB_c0_g13973;PB_c0_g14029;PB_c0_g1408;PB_c0_g14132;PB_c0_g14182;PB_c0_g14207;PB_c0_g14211;PB_c0_g14220;PB_c0_g14272;PB_c0_g14283;PB_c0_g1430…	K13457+K13457+K13447+K13457+K13447+K13457+K13459+K13457+K13457+K13436+K13457+K13457+K13457+K13457+K09487+K05391+K13412+K13414+K13412+K05391+K05391+K13412+K13457+K05391+K13414+K04079+K05391+K13457+K13412+K05391+K05391+K04079+K04079+K05391+K04079+K04079+K04079+K18834+K13412+K04079+K09487+K13412+K13412+K13457+K13430+K13430+K04079+K13424+K18875+K13457+K13412+K18875+K13424+K00864+K18834+K13412+K13436+…
Circadian rhythm - plant	ko04712	83	PB_c0_g10193;PB_c0_g10201;PB_c0_g10216;PB_c0_g10237;PB_c0_g10305;PB_c0_g10377;PB_c0_g10397;PB_c0_g10415;PB_c0_g10445;PB_c0_g10484;PB_c0_g10536;PB_c0_g10626;PB_c0_g10630;PB_c0_g10676;PB_c0_g10722;PB_c0_g10729;PB_c0_g10743;PB_c0_g10812;PB_c0_g10871;PB_c0_g10886;PB_c0_g11007;PB_c0_g11009;PB_c0_g11089;PB_c0_g11103;PB_c0_g11118;PB_c0_g11127;PB_c0_g11137;PB_c0_g11165;PB_c0_g11233;PB_c0_g11247;PB_c0_g11…	K12120+K12124+K12124+K12124+K12121+K12120+K12121+K12116+K12121+K12120+K12121+K12121+K12124+K12121+K12124+K16240+K12116+K12120+K12120+K12124+K12124+K16240+K12121+K12124+K12120+K12121+K12124+K12124+K12121+K12116+K12124+K16240+K12124+K12120+K16240+K12120+K12120+K12121+K12120+K12133+K12133+K12133+K12133+K12126+K12126+K12133+K12125+K12126+K12119+K12127+K12125+K03097+K10143+K10143+K10143+K03115+K03115+…
		6272
#pathway	pathway_id	Gene_number
Lipoic acid metabolism	ko00785	1
Taurine and hypotaurine metabolism	ko00430	2
Glycosaminoglycan degradation	ko00531	2
Glycosylphosphatidylinositol(GPI)-anchor biosynthesis	ko00563	2
Arachidonic acid metabolism	ko00590	2
Glycosphingolipid biosynthesis - ganglio series	ko00604	2
Diterpenoid biosynthesis	ko00904	2
Brassinosteroid biosynthesis	ko00905	2
Anthocyanin biosynthesis	ko00942	2
Flavone and flavonol biosynthesis	ko00944	2
Zeatin biosynthesis	ko00908	3
Non-homologous end-joining	ko03450	3
Folate biosynthesis	ko00790	4
Biotin metabolism	ko00780	5
Isoquinoline alkaloid biosynthesis	ko00950	5
Sulfur relay system	ko04122	5
Synthesis and degradation of ketone bodies	ko00072	6
Cutin, suberine and wax biosynthesis	ko00073	6
Glycosphingolipid biosynthesis - globo series	ko00603	6
C5-Branched dibasic acid metabolism	ko00660	6
Other types of O-glycan biosynthesis	ko00514	7
Tropane, piperidine and pyridine alkaloid biosynthesis	ko00960	7
Thiamine metabolism	ko00730	8
Mismatch repair	ko03430	8
Caffeine metabolism	ko00232	9
Riboflavin metabolism	ko00740	9
Vitamin B6 metabolism	ko00750	9
Flavonoid biosynthesis	ko00941	9
Degradation of aromatic compounds	ko01220	9
Nicotinate and nicotinamide metabolism	ko00760	10
Limonene and pinene degradation	ko00903	10
Stilbenoid, diarylheptanoid and gingerol biosynthesis	ko00945	10
Fatty acid elongation	ko00062	11
DNA replication	ko03030	11
Lysine biosynthesis	ko00300	12
Homologous recombination	ko03440	12
Histidine metabolism	ko00340	14
Pantothenate and CoA biosynthesis	ko00770	14
Ether lipid metabolism	ko00565	15
Regulation of autophagy	ko04140	15
Valine, leucine and isoleucine biosynthesis	ko00290	16
Carotenoid biosynthesis	ko00906	16
Sesquiterpenoid and triterpenoid biosynthesis	ko00909	16
Steroid biosynthesis	ko00100	17
Selenocompound metabolism	ko00450	17
Other glycan degradation	ko00511	17
Linoleic acid metabolism	ko00591	17
Butanoate metabolism	ko00650	18
SNARE interactions in vesicular transport	ko04130	19
Ubiquinone and other terpenoid-quinone biosynthesis	ko00130	21
Lysine degradation	ko00310	21
beta-Alanine metabolism	ko00410	21
Propanoate metabolism	ko00640	22
ABC transporters	ko02010	23
One carbon pool by folate	ko00670	24
Base excision repair	ko03410	24
Phenylalanine, tyrosine and tryptophan biosynthesis	ko00400	25
N-Glycan biosynthesis	ko00510	25
alpha-Linolenic acid metabolism	ko00592	25
Fatty acid biosynthesis	ko00061	26
Tyrosine metabolism	ko00350	26
Cyanoamino acid metabolism	ko00460	26
Sphingolipid metabolism	ko00600	28
RNA polymerase	ko03020	29
Basal transcription factors	ko03022	30
Pentose and glucuronate interconversions	ko00040	31
Fatty acid degradation	ko00071	31
Sulfur metabolism	ko00920	31
Biosynthesis of unsaturated fatty acids	ko01040	31
Nucleotide excision repair	ko03420	32
Phenylalanine metabolism	ko00360	33
Inositol phosphate metabolism	ko00562	34
Protein export	ko03060	35
Tryptophan metabolism	ko00380	37
Galactose metabolism	ko00052	38
Terpenoid backbone biosynthesis	ko00900	41
Ascorbate and aldarate metabolism	ko00053	42
Valine, leucine and isoleucine degradation	ko00280	42
Phosphatidylinositol signaling system	ko04070	42
Glycerolipid metabolism	ko00561	43
Glycerophospholipid metabolism	ko00564	45
Phenylpropanoid biosynthesis	ko00940	48
Fatty acid metabolism	ko01212	51
2-Oxocarboxylic acid metabolism	ko01210	52
Nitrogen metabolism	ko00910	56
Arginine and proline metabolism	ko00330	57
Aminoacyl-tRNA biosynthesis	ko00970	57
Fructose and mannose metabolism	ko00051	60
Glutathione metabolism	ko00480	62
Citrate cycle (TCA cycle)	ko00020	64
Pyrimidine metabolism	ko00240	67
Glycine, serine and threonine metabolism	ko00260	67
Alanine, aspartate and glutamate metabolism	ko00250	68
Ribosome biogenesis in eukaryotes	ko03008	71
Proteasome	ko03050	71
Pentose phosphate pathway	ko00030	72
Cysteine and methionine metabolism	ko00270	72
Phagosome	ko04145	74
Circadian rhythm - plant	ko04712	83
Amino sugar and nucleotide sugar metabolism	ko00520	86
Peroxisome	ko04146	87
Porphyrin and chlorophyll metabolism	ko00860	92
Starch and sucrose metabolism	ko00500	98
RNA degradation	ko03018	100
Plant-pathogen interaction	ko04626	105
Photosynthesis - antenna proteins	ko00196	107
Purine metabolism	ko00230	107
Pyruvate metabolism	ko00620	110
Endocytosis	ko04144	120
mRNA surveillance pathway	ko03015	121
Oxidative phosphorylation	ko00190	125
Ubiquitin mediated proteolysis	ko04120	129
Glycolysis / Gluconeogenesis	ko00010	134
Glyoxylate and dicarboxylate metabolism	ko00630	149
Carbon fixation in photosynthetic organisms	ko00710	159
Protein processing in endoplasmic reticulum	ko04141	174
RNA transport	ko03013	179
Spliceosome	ko03040	188
Photosynthesis	ko00195	199
Biosynthesis of amino acids	ko01230	249
Plant hormone signal transduction	ko04075	249
Ribosome	ko03010	303
Carbon metabolism	ko01200	336
Metabolic pathways	ko01100	1508
Biosynthesis of secondary metabolites	ko01110	733
RNA degradation	100	0.02	5965
Plant-pathogen interaction	105	0.02	5966
Photosynthesis - antenna proteins	107	0.02	5967
Purine metabolism	107	0.02	5968
Pyruvate metabolism	110	0.02	5969
Endocytosis	120	0.02	5970
mRNA surveillance pathway	121	0.02	5971
Oxidative phosphorylation	125	0.02	5972
Ubiquitin mediated proteolysis	129	0.02	5973
Glycolysis / Gluconeogenesis	134	0.02	5974
Glyoxylate and dicarboxylate metabolism	149	0.02	5975
Carbon fixation in photosynthetic organisms	159	0.03	5976
Protein processing in endoplasmic reticulum	174	0.03	5977
RNA transport	179	0.03	5978
Spliceosome	188	0.03	5979
Photosynthesis	199	0.03	5980
Biosynthesis of amino acids	249	0.04	5981
Plant hormone signal transduction	249	0.04	5982
Ribosome	303	0.05	5983
Carbon metabolism	336	0.06	5984
Biosynthesis of secondary metabolites	733	0.12	5985
Metabolic pathways	1508	0.25	5986
RNA degradation	1.67645
Plant-pathogen interaction	1.75997
Photosynthesis - antenna proteins	1.7932
Purine metabolism	1.7929
Pyruvate metabolism	1.84285
Endocytosis	2.01005
mRNA surveillance pathway	2.02646
Oxidative phosphorylation	2.0931
Ubiquitin mediated proteolysis	2.15972
Glycolysis / Gluconeogenesis	2.24305
Glyoxylate and dicarboxylate metabolism	2.49372
Carbon fixation in photosynthetic organisms	2.66064
Protein processing in endoplasmic reticulum	2.91116
RNA transport	2.99431
Spliceosome	3.14434
Photosynthesis	3.32776
Biosynthesis of amino acids	4.16318
Plant hormone signal transduction	4.16249
Ribosome	5.06435
Carbon metabolism	5.61497
Biosynthesis of secondary metabolites	12.2473
Metabolic pathways	25.1921
